# Supplementary material for: The TOR Pathway Is Involved in Adventitious Root Formation in Arabidopsis and Potato
Source: Front Plant Sci. 2017 May 12;8:784. doi: 10.3389/fpls.2017.00784 (PMC5427086; doi:10.3389/fpls.2017.00784)
Supplement: Table S1 — Primers were used in this study and related gene ID in this study. [file Table1.XLSX]

## Sheet: Sheet1
Cloning primer
ScFKBP12F	GCGGCCGCATGTCTGAAGTAATTGAAGGT
ScFKBP12R	CCTGCAGGGTTGACCTTCAACAATTCGACG
AtTIR1F	GCGGCCGCATGCAGAAGCGAATAGCCTTGTCG
AtTIR1R	CCTGCAGGTAATCCGTTAGTAGTAATGATTTGC
Leaf PCR primer
35SF1	ATGACGCACAATCCCACTATCCTTC
ScFKBP12R	CCTGCAGGGTTGACCTTCAACAATTCGACG
AtTIR1R	CCTGCAGGTAATCCGTTAGTAGTAATGATTTGC
qRT-PCR primer
ScFKBP12F	GCGGCCGCATGTCTGAAGTAATTGAAGGT
ScFKBP12R	CCTGCAGGGTTGACCTTCAACAATTCGACG
RLABCB19F	CAGGAAATGGTTGGTACTCGAGAT
RLABCB19R	GAATGGCTCAAACGGGTT
RLPIN1F	GCTCTGTCAAATGGTGGAAAATC
RLPIN1R	TGCGGCGAGGAAACGGAGGTTC
RLTIR1F	ATCGCTGCCACTTGCAGGAATC
RLTIR1R	TGGCCACTAACGTCGTCAACATC
RLAFB1F	TCTGTGTCCAGTTCACAAACG
RLAFB1R	TCGAAGATCCCTGCATCCCTC
RLAFB2F	GCCGCTAATTGCAGGCATCTTC
RLAFB2R	AGTCGTGCAAGTGTCTGGGAAAC
RLAFB3F	AGGTTGAAGCGGATGGTTGTAACAG
RLAFB3R	GCAAGTCCAGCTCACGAAGATGC
RLPGSC0003DMT400005419F	TTGTGGGTATTTGATTCTGTA
RLPGSC0003DMT400005419R	AGCCGCATTTGTCATTCGTTG
RLPGSC0003DMT400029517F	GTTGATTTCTAAGTCGTTTAAG
RLPGSC0003DMT400029517R	CTCTCCCAAGTCTAGTTTTCT
RLPGSC0003DMT400056570F	AACACATCTTCTCCGACATAAG
RLPGSC0003DMT400056570R	AACAGCATAACAGTTCCCAAT
RLPGSC0003DMT400057711F	GTGGTAGTTGGCTAAGTTGTT
RLPGSC0003DMT400057711R	CTTGTGAGTTGATCTGGAAGA
RLPGSC0003DMT400061752F	ATGCTACTATTCAAAACCCTC
RLPGSC0003DMT400061752R	GAAACAGCTACAAGTCCCTGC
RLLAX3F	TGATAGGTGTGCATGAGACGAAG
RLLAX3R	GAAGGAGCAGGAGCAAAGGTAAG
RLGUSF	CGCAGCGTAATGCTCTACACCAC
RLGUSR	ACTTGCAAAGTCCCGCTAGT
RLPGSC0003DMG400016499F	TACCAAGCCCCCTAGACTCTC
RLPGSC0003DMG400016499R	TTCATCGCTCATACCACAACA
RLPGSC0003DMG400018377F	GCTCAACACACAAAGAATAAC
RLPGSC0003DMG400018377R	CCCAACAGCTCAAATACATAA
RLPGSC0003DMG400018401F	GATGCTGAAAAGGCTGAGAAA
RLPGSC0003DMG400018401R	GGTCCCCACAAGATAAGGTGC
RLPGSC0003DMG400027019F	ATAGCATACAAGGGTCAGGAC
RLPGSC0003DMG400027019R	ACAAAAGTAAGTAGCAAAAGG
RLPGSC0003DMG400047273F	GGCTCAGGCTACATACCAAAT
RLPGSC0003DMG400047273R	AAAAACTCCACCATCACCACT
RLPGSC0003DMG402015537F	GGCAAGAAGGACAAAGATTTT
RLPGSC0003DMG402015537R	GTTGATGTTTTTAGTGCAGCA
RLStTORF	TTTGCCAAAATTATGTTGGGTGG
RLStTORR	TACATACTGCCGATAGGCTACCTT
RLStRAPTORF	GGTTCAGTCAGATGTCTTACCTT
RLStRAPTORR	GTAGCACAGGACCTCAGTGAGCTG
RLStLST8F	GAACGCTGGGTTTGGGACTGTGTAT
RLStLST8R	CAATTTGTCTGAAAGTAAGATGAC
RLYUCCA6F	TGACCGTCTTCATCTTCACCT
RLYUCCA6R	AACCACCGACAAACATACTCC
RLSAUR16F	AATGCTACGACGAGGAAGGTCTCCC
RLSAUR16R	CGAAAGCCGAACTCTTCCTCTG
RLGH3.2F	CGAAGAAGTCATGGCTAAGTGC
RLGH3.2R	CAAACGTACCGTTCCGTACCAC
RLACTIN2F	GCACTTGCACCAAGCAGCAT
RLACTIN2R	CCTTTCAGGTGGTGCAACGAC
RLStACTINF	GCTTCCCGATGGTCAAGTCA
RLStACTINR	GGATTCCAGCTGCTTCCATTC
Gene name	accession numbers
Arabidopsis	TAIR(The Arabidopsis Information Resource)
AtTIR1	AT3G62980
AtAFB1	AT5G25620
AtAFB2	AT3G26810
AtAFB3	AT1G12820
AtABCB19	AT3G28860
AtPIN1	AT1G73590
AtYUCCA6	AT5G25620
AtSAUR16	AT4G38860
AtGH3.2	AT4G37390
Solanum tuberosum	Solanaceae Genomics Resource and NCBI
StTORC1
StTOR-like	PGSC0003DMT400066098
StRAPTOR-like	PGSC0003DMT400043895
StLST8-like	XM_006349485
TIR1 homologous genes in potato
	PGSC0003DMT400005419
	PGSC0003DMT400029517
	PGSC0003DMT400056570
	PGSC0003DMT400057711
	PGSC0003DMT400061752
Six genes which was selected to evaluate the validity of transcriptome
	PGSC0003DMG400016499
	PGSC0003DMG400018377
	PGSC0003DMG400018401
	PGSC0003DMG400027019
	PGSC0003DMG400047273
	PGSC0003DMG402015537
