# Supplementary material for: The TOR Pathway Is Involved in Adventitious Root Formation in Arabidopsis and Potato
Source: Front Plant Sci. 2017 May 12;8:784. doi: 10.3389/fpls.2017.00784 (PMC5427086; doi:10.3389/fpls.2017.00784)
Supplement: Table S2 — The differentially expressed genes in the BP12-OE17 treated with TOR inhibitors. [file Table2.XLS]

## Sheet: Sheet1
Table 2 The differentially expressed genes in the BP12-OE17 treated with TOR inhibitors and DMSO
Gene_id	log2FoldChange(RAPvsDMSO)	padj(RAPvsDMSO)	log2FoldChange(KUvsDMSO)	padj(KUvsDMSO)	log2FoldChange(RAP-KUvsDMSO)	padj(RAP-KUvsDMSO)	InterPro description
PGSC0003DMG400023857			-3.0728	7.2744e-12	-8.0363	1.1285e-28	Extensin Ext1
PGSC0003DMG400023860			-3.5263	3.716e-26	-7.8792	2.084e-51	Extensin Ext1
PGSC0003DMG400011599			-4.2492	9.2049e-23	-7.798	3.7973e-37	Extensin Ext1
Novel00100			-2.8255	2.3467e-08	-7.6607	1.5839e-20
PGSC0003DMG400031866			-3.7939	1.2033e-30	-7.596	3.3677e-59	Extensin Ext1
PGSC0003DMG400011615			-3.169	1.5556e-26	-7.3057	1.5659e-62	Extensin Ext1
PGSC0003DMG400011614			-2.6026	2.2476e-07	-7.144	5.8509e-21	Extensin Ext1
PGSC0003DMG400027122			-2.4268	0.025462	-7.0276	2.6847e-06	Pollen Ole e 1 allergen/extensin
Novel01107			-2.924	5.4322e-23	-7.0197	1.3894e-53	PREDICTED: probable xyloglucan endotransglucosylase/hydrolase protein 26-like [Solanum tuberosum]
Novel01106			-2.8411	7.092e-07	-6.9126	1.4752e-17	PREDICTED: probable xyloglucan endotransglucosylase/hydrolase protein 26-like [Solanum tuberosum]
PGSC0003DMG400010479			-3.3842	1.1396e-22	-6.5374	3.8809e-45	Peroxidases heam-ligand binding site||Haem peroxidase, plant/fungal/bacterial||Peroxidase, active site||Haem peroxidase||Plant peroxidase
PGSC0003DMG400000576			-2.9854	7.6249e-06	-6.5049	1.4043e-13	PGPS/D3
PGSC0003DMG400031794			-2.9113	2.0352e-15	-6.4839	1.4693e-35	Pollen Ole e 1 allergen/extensin
PGSC0003DMG400000780			-3.7619	7.0418e-33	-6.4717	3.2011e-62	Extensin repeat
PGSC0003DMG400006489			-2.6426	0.00024326	-6.3823	1.5803e-11	Extensin Ext1
PGSC0003DMG400012495			-2.4683	7.9526e-10	-6.3287	1.2095e-30	Barwin-related endoglucanase||Expansin/pollen allergen, DPBB domain||Pollen allergen/expansin, C-terminal||Expansin/Lol pI||Expansin||Barwin-like endoglucanase
PGSC0003DMG400025936			-3.4097	1.1002e-19	-6.2691	2.2228e-38	Extensin Dif10
PGSC0003DMG400001193			-2.7262	1.4263e-37	-6.1834	1.1319e-130	Pectinesterase inhibitor||Pectin lyase fold/virulence factor||Pectinesterase, active site||Pectinesterase, catalytic||Pectin lyase fold
PGSC0003DMG400008896			-2.7535	0.042843	-5.8143	0.00014934	Protein of unknown function DUF604
PGSC0003DMG402024332					-5.7888	7.4479e-05	Haem peroxidase, plant/fungal/bacterial||Peroxidases heam-ligand binding site||Peroxidase, active site||Plant peroxidase||Haem peroxidase
PGSC0003DMG400032223			-2.1373	6.3602e-06	-5.7581	4.4398e-20	Extensin Dif54
PGSC0003DMG400019491			-2.6198	8.0778e-14	-5.7499	7.3239e-35	Peroxidases heam-ligand binding site||Haem peroxidase, plant/fungal/bacterial||Peroxidase, active site||Haem peroxidase||Plant peroxidase
PGSC0003DMG400020388			-3.1939	1.4179e-19	-5.6878	2.2755e-42	Haem peroxidase, plant/fungal/bacterial||Peroxidases heam-ligand binding site||Plant peroxidase||Haem peroxidase||Peroxidase, active site
PGSC0003DMG400006488			-2.6092	5.6612e-11	-5.6806	1.7521e-28	Extensin Ext1
PGSC0003DMG400023491			-2.1039	0.00040635	-5.5833	4.644e-13	Haem peroxidase, plant/fungal/bacterial||Peroxidases heam-ligand binding site||Plant peroxidase||Haem peroxidase||Peroxidase, active site
PGSC0003DMG400019473					-5.5323	0.0029102	Peroxidase, active site||Haem peroxidase||Plant peroxidase||Peroxidases heam-ligand binding site||Haem peroxidase, plant/fungal/bacterial
PGSC0003DMG400011652			-2.9018	2.0544e-18	-5.5309	4.3578e-42	Extensin
PGSC0003DMG400011261					-5.5283	0.0016539	Conserved gene of unknown function
PGSC0003DMG400035578			-3.9419	6.6427e-16	-5.5239	1.8377e-22	Extensin Ext1
PGSC0003DMG400007032			-2.9205	6.017e-05	-5.509	2.4078e-10	Stigma-specific protein Stig1
PGSC0003DMG400009950					-5.4868	0.0023199	Plant peroxidase||Haem peroxidase||Haem peroxidase, plant/fungal/bacterial||Peroxidases heam-ligand binding site
PGSC0003DMG400022732			-2.3861	2.0811e-14	-5.4396	1.4586e-49	Expansin||Barwin-like endoglucanase||Expansin/pollen allergen, DPBB domain||Barwin-related endoglucanase||Pollen allergen/expansin, C-terminal||Expansin/Lol pI
PGSC0003DMG400026564					-5.387	2.1579e-05	Reversibly glycosylated polypeptide family
PGSC0003DMG400020670					-5.292	0.0024467	Conserved gene of unknown function
PGSC0003DMG400012540			-2.1013	0.012955	-5.2515	3.1374e-08	Transferase||Chloramphenicol acetyltransferase-like domain
Novel01108			-2.3335	1.0829e-07	-5.2159	2.8571e-21	PREDICTED: probable xyloglucan endotransglucosylase/hydrolase protein 26-like [Solanum lycopersicum]
PGSC0003DMG401010480			-2.2462	7.1997e-10	-5.0972	6.663e-42	Haem peroxidase||Plant peroxidase||Peroxidase, active site||Peroxidases heam-ligand binding site||Haem peroxidase, plant/fungal/bacterial
PGSC0003DMG400014928					-5.0882	3.0568e-08	Plant disease resistance response protein
PGSC0003DMG400005182					-5.0838	0.00030918	Esterase, SGNH hydrolase-type, subgroup||Lipase, GDSL
PGSC0003DMG400043645			-2.9146	0.0027773	-4.9863	1.3384e-06	Bifunctional inhibitor/plant lipid transfer protein/seed storage helical domain
PGSC0003DMG400022514			-1.827	0.0093573	-4.9553	3.0414e-08	Extensin Dif54
PGSC0003DMG400015421					-4.9396	0.0036171	Cytochrome P450, conserved site||Cytochrome P450||Cytochrome P450, E-class, group I
PGSC0003DMG400012983			-2.6689	7.5928e-17	-4.9324	1.0539e-40	Pollen Ole e 1 allergen/extensin
PGSC0003DMG400028239					-4.8834	0.030203	TB2/DP1/HVA22-related protein
PGSC0003DMG400022516			-3.2673	1.2985e-05	-4.8644	6.659e-10	Extensin Dif10
PGSC0003DMG400003717			-4.5073	2.6214e-06	-4.791	6.9094e-08	Immunoglobulin E-set||Glyoxal oxidase, N-terminal||Galactose oxidase, beta-propeller||Immunoglobulin-like fold||Galactose oxidase/kelch, beta-propeller||Domain of unknown function DUF1929
PGSC0003DMG400018914					-4.7886	0.028322	Tyrosinase||Polyphenol oxidase||Polyphenol oxidase, central domain||Uncharacterised domain, di-copper centre||Polyphenol oxidase, C-terminal
PGSC0003DMG400024162					-4.7747	0.023903	Methionine rich arabinogalactan
PGSC0003DMG400030033			-2.7238	3.7149e-21	-4.7684	2.947e-58	Pollen Ole e 1 allergen/extensin
PGSC0003DMG400005114			-3.5732	7.1476e-11	-4.7657	7.693e-17	Allergen V5/Tpx-1-related, conserved site||CAP domain||Ves allergen||Allergen V5/Tpx-1-related
PGSC0003DMG400019898			-2.4184	9.2434e-15	-4.7399	1.5164e-58	Glycoside hydrolase, family 9, active site||Carbohydrate binding domain CBM49||Six-hairpin glycosidase-like||Glycoside hydrolase, family 9||Six-hairpin glycosidase
PGSC0003DMG400022515			-2.3539	2.3861e-05	-4.7172	4.0526e-15	Extensin Dif10
PGSC0003DMG400025571			-2.0274	2.2189e-05	-4.6378	2.1212e-17	Chloramphenicol acetyltransferase-like domain||Transferase
PGSC0003DMG400016439			-2.1036	0.0068859	-4.5557	1.3171e-08	Pectin lyase fold/virulence factor||Pectin lyase fold||Pectate lyase/Amb allergen||AmbAllergen
PGSC0003DMG400005664			-3.2663	0.0001035	-4.5256	4.8497e-08	Glycosyltransferase AER61, uncharacterised
PGSC0003DMG400043616			-2.7593	1.6418e-27	-4.4256	7.6381e-53	Pectinesterase, active site||Pectinesterase inhibitor||Pectin lyase fold/virulence factor||Pectin lyase fold||Pectinesterase, catalytic
PGSC0003DMG400015923					-4.3737	0.00012064	AMP-dependent synthetase/ligase||Domain of unknown function DUF4009
PGSC0003DMG400041235					-4.3449	0.025419	Oxoglutarate/iron-dependent dioxygenase||Isopenicillin N synthase-like
PGSC0003DMG400007400					-4.3253	0.029022	Transferase||Chloramphenicol acetyltransferase-like domain
PGSC0003DMG400012538			-2.3355	0.0001035	-4.2582	7.7459e-13	Chloramphenicol acetyltransferase-like domain||Transferase
PGSC0003DMG400029916			-2.0496	2.3296e-08	-4.2546	5.4783e-29	ADF/Cofilin/Destrin||Actin-binding, cofilin/tropomyosin type||ADF-H/Gelsolin-like domain
PGSC0003DMG400018037			-2.4285	3.9743e-17	-4.2017	1.143e-37	Pectin lyase fold||Pectinesterase, catalytic||Pectinesterase, active site||Pectinesterase inhibitor||Pectin lyase fold/virulence factor
PGSC0003DMG402015537	-1.2344	0.00034796	-2.8063	1.3125e-24	-4.1882	1.1807e-43	Root cap
PGSC0003DMG400007294			-1.8443	2.194e-08	-4.169	6.0908e-29	ABC transporter-like||ABC transporter, conserved site||AAA+ ATPase domain||ABC transporter, transmembrane domain||ABC transporter, transmembrane domain, type 1||P-loop containing nucleoside triphosphate hydrolase
PGSC0003DMG400004976			-1.7402	0.011154	-4.1665	4.8536e-10	Exostosin-like
PGSC0003DMG400026200			-1.7149	0.0052756	-4.1302	1.0939e-11	Cupredoxin||Plastocyanin-like
PGSC0003DMG400012345			-1.8149	0.03069	-4.1096	1.7918e-06	Exostosin-like
PGSC0003DMG400028619					-4.0888	1.1247e-06	Protein of unknown function DUF642
PGSC0003DMG400017529					-4.0284	0.0019544	Peptidase aspartic||Peptidase A1
PGSC0003DMG400009656					-3.9224	0.0030268	Cation efflux protein||Cation efflux protein transmembrane domain
PGSC0003DMG400005740					-3.9194	7.0061e-06	Drug/metabolite transporter
PGSC0003DMG400018818			-2.0957	2.2195e-09	-3.8453	1.5167e-24	P-loop containing nucleoside triphosphate hydrolase||Plant PDR ABC transporter associated||AAA+ ATPase domain||ABC transporter-like||ABC-2 type transporter
PGSC0003DMG400005117			-4.5005	1.3554e-06	-3.7988	5.3465e-07	Ves allergen||Allergen V5/Tpx-1-related, conserved site||CAP domain||Allergen V5/Tpx-1-related
Novel02171			-1.5197	0.0024218	-3.7643	4.0802e-13	PREDICTED: glucuronoxylan 4-O-methyltransferase 2-like [Solanum tuberosum]
PGSC0003DMG400029676			-1.8529	4.1439e-05	-3.7628	2.1368e-18	Glycoside hydrolase, catalytic domain||Glycoside hydrolase, superfamily||Glycoside hydrolase, family 1, active site||Glycoside hydrolase, family 1
PGSC0003DMG400030390			-1.8004	3.27e-09	-3.7486	1.8789e-29	Ferredoxin reductase-type FAD-binding domain||Riboflavin synthase-like beta-barrel||Calcium-binding EF-hand||EF-hand-like domain||EF-Hand 1, calcium-binding site||NADPH oxidase Respiratory burst||Ferric reductase transmembrane component-like domain||FAD-binding 8||Ferric reductase, NAD binding||Cytochrome b245, heavy chain
PGSC0003DMG400002227			-1.797	2.4084e-05	-3.7366	5.6805e-20	Root cap
PGSC0003DMG400026326			-1.8731	0.00069189	-3.6613	2.0923e-11	Protein kinase, catalytic domain||Protein kinase-like domain||Protein kinase, ATP binding site||Tyrosine-protein kinase, active site||Serine-threonine/tyrosine-protein kinase catalytic domain
PGSC0003DMG400024330			-1.7493	0.033585	-3.6477	5.5188e-08	Peroxidases heam-ligand binding site||Haem peroxidase, plant/fungal/bacterial||Haem peroxidase||Plant peroxidase||Peroxidase, active site
PGSC0003DMG400027325					-3.634	0.016386	Leucine-rich repeat||NB-ARC||P-loop containing nucleoside triphosphate hydrolase
PGSC0003DMG400007771			-1.6198	0.034982	-3.6281	3.8276e-06	Sec1-like protein||Sec1-like, domain 2
PGSC0003DMG400015615			-2.0278	0.0001366	-3.6105	1.0114e-10	Conserved gene of unknown function
PGSC0003DMG400015918					-3.5845	0.00069582	Transferase||Chloramphenicol acetyltransferase-like domain
PGSC0003DMG400019133			-2.4125	2.1644e-09	-3.5844	4.3849e-17	PAR1
Novel00201			-2.6126	5.4151e-11	-3.5807	6.588e-20	PREDICTED: peroxidase 24-like [Solanum tuberosum]
PGSC0003DMG400046086					-3.5752	0.00027242	Transferase||Chloramphenicol acetyltransferase-like domain
PGSC0003DMG400000778			-2.1154	1.6389e-13	-3.5419	5.1938e-30	Extensin repeat
PGSC0003DMG400011547			-4.4493	0.00076095	-3.5414	0.0004469	Helix-loop-helix DNA-binding domain containing protein
PGSC0003DMG401024332			-1.5209	0.0007575	-3.4916	6.1584e-19	Peroxidases heam-ligand binding site||Haem peroxidase, plant/fungal/bacterial||Haem peroxidase||Plant peroxidase||Peroxidase, active site
PGSC0003DMG400015543					-3.4867	2.2018e-15	Ferric reductase transmembrane component-like domain||Ferric reductase, NAD binding||FAD-binding 8||NADPH oxidase Respiratory burst||EF-hand-like domain||Calcium-binding EF-hand||EF-Hand 1, calcium-binding site||Ferredoxin reductase-type FAD-binding domain||Riboflavin synthase-like beta-barrel
PGSC0003DMG400010369					-3.4791	0.036719	Zinc/iron permease
PGSC0003DMG400034315					-3.4512	1.6092e-07	Xylan biosynthesis protein IRX15/IRX15L||Putative polysaccharide biosynthesis protein
Novel02430			-3.5564	0.04251	-3.4372	0.01479	PREDICTED: GDSL esterase/lipase 5-like [Solanum tuberosum]
PGSC0003DMG400030764					-3.4216	5.3084e-05	Plant peroxidase||Haem peroxidase||Haem peroxidase, plant/fungal/bacterial||Peroxidases heam-ligand binding site
PGSC0003DMG400029556					-3.3981	0.00084435	Leucine-rich repeat||Protein kinase-like domain||Protein kinase, catalytic domain
PGSC0003DMG400005272					-3.3939	8.6646e-05	Haem peroxidase, plant/fungal/bacterial||Peroxidases heam-ligand binding site||Plant peroxidase||Haem peroxidase||Peroxidase, active site
PGSC0003DMG400008323			-1.1409	0.01594	-3.3707	1.5309e-14	Gene of unknown function
PGSC0003DMG400010203			-2.4088	1.0006e-09	-3.3636	1.7468e-17	Protein of unknown function DUF538
PGSC0003DMG402018599					-3.3616	8.1902e-07	DNA-binding pseudobarrel domain||Protein of unknown function DUF707||B3 DNA binding domain
PGSC0003DMG400020801			-1.9748	0.0020183	-3.3592	3.5667e-08	Peroxidases heam-ligand binding site||Haem peroxidase, plant/fungal/bacterial||Peroxidase, active site||Haem peroxidase||Plant peroxidase
PGSC0003DMG400016860					-3.3589	0.0003207	ABC-2 type transporter
PGSC0003DMG400026366					-3.3489	0.00051321	Transferase||Chloramphenicol acetyltransferase-like domain
PGSC0003DMG400027491			-2.1927	2.3062e-10	-3.3248	1.021e-18	Allergen V5/Tpx-1-related||Allergen V5/Tpx-1-related, conserved site||CAP domain||Ves allergen
PGSC0003DMG400013657			-2.6022	8.0698e-09	-3.3235	1.7714e-14	Conserved gene of unknown function
PGSC0003DMG400000429			-2.0993	0.0020344	-3.3181	3.4164e-07	Transferase||Chloramphenicol acetyltransferase-like domain
PGSC0003DMG400025774			-2.9074	9.0082e-07	-3.3117	2.6006e-08	Root cap
PGSC0003DMG400032222			-2.1111	2.0975e-08	-3.2721	5.4214e-18	Extensin Dif10
PGSC0003DMG400006302					-3.2115	0.016206	Esterase, SGNH hydrolase-type, subgroup
PGSC0003DMG400000284					-3.1505	0.014792	Aminotransferases, class-I, pyridoxal-phosphate-binding site||Pyridoxal phosphate-dependent transferase, major region, subdomain 1||Aminotransferase, class I/classII||Pyridoxal phosphate-dependent transferase, major region, subdomain 2||Pyridoxal phosphate-dependent transferase, major domain
PGSC0003DMG400025490					-3.1497	5.0437e-10	Peroxidases heam-ligand binding site||Haem peroxidase, plant/fungal/bacterial||Peroxidase, active site||Haem peroxidase||Plant peroxidase
PGSC0003DMG400013654			-2.0843	9.9006e-09	-3.148	3.5261e-19	Peroxidase, active site||Haem peroxidase||Plant peroxidase||Peroxidases heam-ligand binding site||Haem peroxidase, plant/fungal/bacterial
PGSC0003DMG400025491			-1.6837	0.040024	-3.1091	2.6801e-06	Haem peroxidase||Plant peroxidase||Peroxidase, active site||Peroxidases heam-ligand binding site||Haem peroxidase, plant/fungal/bacterial
PGSC0003DMG400009168					-3.105	0.032097	Auxin responsive SAUR protein
PGSC0003DMG400018844					-3.0801	1.5203e-07	Barwin-related endoglucanase||Pollen allergen/expansin, C-terminal||Expansin/pollen allergen, DPBB domain||Expansin/Lol pI||Barwin-like endoglucanase
PGSC0003DMG400000693			-1.925	4.8989e-05	-3.0766	6.2575e-11	Peroxidases heam-ligand binding site||Haem peroxidase, plant/fungal/bacterial||Haem peroxidase||Plant peroxidase||Peroxidase, active site
PGSC0003DMG400007399			-2.2116	0.014551	-3.0754	7.3965e-05	ABC transporter, conserved site||AAA+ ATPase domain||ABC transporter, transmembrane domain||ABC transporter-like||P-loop containing nucleoside triphosphate hydrolase||ABC transporter, transmembrane domain, type 1
PGSC0003DMG400009359					-3.0708	0.013584	KIP1-like
PGSC0003DMG401014734			-2.4256	0.0011379	-3.0602	3.7911e-06	Cytochrome P450, E-class, group I||Cytochrome P450||Cytochrome P450, conserved site
PGSC0003DMG400030308			-1.7439	4.9096e-05	-3.0379	1.869e-12	Major intrinsic protein, conserved site||Major intrinsic protein||Aquaporin-like
PGSC0003DMG400015035					-3.0359	2.5834e-05	Peroxidases heam-ligand binding site||Haem peroxidase, plant/fungal/bacterial||Peroxidase, active site||Haem peroxidase||Plant peroxidase
PGSC0003DMG400002188					-3.0126	0.024752	Xyloglucan endo-transglycosylase, C-terminal||Xyloglucan endotransglucosylase/hydrolase||Glycoside hydrolase, family 16, active site||Concanavalin A-like lectin/glucanases superfamily||Glycoside hydrolase, family 16||Concanavalin A-like lectin/glucanase, subgroup
PGSC0003DMG400029280			-2.2852	0.00048448	-3.0103	1.8713e-07	Calmodulin-binding domain, plant
Novel00267					-3.0085	0.00057256	PREDICTED: annexin D4-like [Solanum tuberosum]
PGSC0003DMG400020795			-1.9388	0.015864	-2.9897	5.5415e-05	Haem peroxidase, plant/fungal/bacterial||Peroxidase, active site||Haem peroxidase||Plant peroxidase
Novel01183					-2.968	6.1054e-05	PREDICTED: pleiotropic drug resistance protein 1-like [Solanum tuberosum]
PGSC0003DMG400019119					-2.9593	1.1187e-05	Isopenicillin N synthase-like||Non-haem dioxygenase N-terminal domain||Oxoglutarate/iron-dependent dioxygenase||Isopenicillin N synthase
PGSC0003DMG400023651					-2.9166	0.00037787	Gene of unknown function
PGSC0003DMG400012517					-2.9033	4.767e-06	Peptidase S8, subtilisin-related||Protease-associated domain, PA||Peptidase S8, subtilisin, Asp-active site||Peptidase S8/S53, subtilisin/kexin/sedolisin||Proteinase inhibitor I9
PGSC0003DMG400021801					-2.8924	3.223e-18	Plant peroxidase||Haem peroxidase||Haem peroxidase, plant/fungal/bacterial||Peroxidases heam-ligand binding site
PGSC0003DMG400000694					-2.7916	0.0096893	Plant peroxidase||Haem peroxidase||Peroxidase, active site||Haem peroxidase, plant/fungal/bacterial||Peroxidases heam-ligand binding site
PGSC0003DMG400014397					-2.7858	0.01359	Conserved gene of unknown function
PGSC0003DMG400002546					-2.7852	0.00061481	Plant specific Rop nucleotide exchanger, PRONE
PGSC0003DMG400023169					-2.7728	0.01197	Alcohol dehydrogenase, C-terminal||NAD(P)-binding domain||Alcohol dehydrogenase GroES-like||Alcohol dehydrogenase superfamily, zinc-type||GroES-like
PGSC0003DMG402014734					-2.7692	0.00053638	Cytochrome P450, conserved site||Cytochrome P450, E-class, group I||Cytochrome P450
PGSC0003DMG400029272					-2.7596	8.7598e-06	Lipase, GDSL||Esterase, SGNH hydrolase-type, subgroup
PGSC0003DMG402026034					-2.7542	0.0084701	Oxoglutarate/iron-dependent dioxygenase||Non-haem dioxygenase N-terminal domain||Isopenicillin N synthase-like
Novel00808			-1.1955	0.031945	-2.7441	2.7496e-08	PREDICTED: uncharacterized protein LOC101259024 [Solanum lycopersicum]
PGSC0003DMG400025388					-2.7399	0.049971	Proton-dependent oligopeptide transporter family
PGSC0003DMG400024624			-1.4681	0.0099405	-2.7346	3.496e-07	Rossmann-like alpha/beta/alpha sandwich fold||UspA
PGSC0003DMG400013755					-2.7305	0.0014545	Cupredoxin||Plastocyanin-like
PGSC0003DMG400000955					-2.7208	0.001689	Domain of unknown function DUF4463||Domain of unknown function DUF221
PGSC0003DMG400006025			-1.3489	0.023876	-2.7019	3.5559e-09	Non-haem dioxygenase N-terminal domain||Isopenicillin N synthase-like||Oxoglutarate/iron-dependent dioxygenase
PGSC0003DMG400005872			-1.2582	0.0097356	-2.6826	6.2027e-17	Plant peroxidase||Haem peroxidase||Haem peroxidase, plant/fungal/bacterial
PGSC0003DMG401011335					-2.6632	0.0093797	NAD-dependent epimerase/dehydratase||NAD(P)-binding domain||Nucleotide sugar epimerase
Novel02463					-2.6541	0.0024932	PREDICTED: protein PSY1-like [Solanum lycopersicum]
PGSC0003DMG400016089					-2.6485	0.0010793	Peptidase S8, subtilisin-related||Protease-associated domain, PA||Peptidase S8, subtilisin, Asp-active site||Peptidase S8/S53, subtilisin/kexin/sedolisin||Proteinase inhibitor I9
PGSC0003DMG400014937					-2.6435	0.0043245	Plant disease resistance response protein
PGSC0003DMG400028916					-2.6419	0.033082	Gene of unknown function
PGSC0003DMG400029331					-2.5898	0.00048565	Pollen allergen/expansin, C-terminal||Barwin-related endoglucanase||Expansin/pollen allergen, DPBB domain||Expansin/Lol pI||Expansin||Barwin-like endoglucanase
Novel00136					-2.5791	8.1746e-05
PGSC0003DMG400042118			-2.861	0.046428	-2.5486	0.021758	UDP-glucuronosyl/UDP-glucosyltransferase
Novel00296			-1.6345	0.001766	-2.5319	5.0132e-07	PREDICTED: germin-like protein subfamily 1 member 13-like [Solanum tuberosum]
PGSC0003DMG400036369					-2.5014	0.00068125	Proteinase inhibitor I9||Peptidase S8/S53, subtilisin/kexin/sedolisin||Peptidase S8, subtilisin, Asp-active site||Protease-associated domain, PA||Peptidase S8, subtilisin-related
PGSC0003DMG400004416					-2.4961	0.00074598	Isopenicillin N synthase-like
PGSC0003DMG400007654					-2.4935	9.2101e-05	Alpha/Beta hydrolase fold
PGSC0003DMG400004748					-2.4421	9.2101e-05	Hydrophobic seed protein||Bifunctional inhibitor/plant lipid transfer protein/seed storage helical domain
PGSC0003DMG400006323					-2.4323	0.034092	C1-like||Zinc finger, PHD-type||Zinc finger, RING/FYVE/PHD-type||Zinc finger, FYVE/PHD-type
PGSC0003DMG400015052			-1.9456	8.2413e-14	-2.4315	8.5161e-20	BURP domain
PGSC0003DMG400013497					-2.4255	0.0067629	Pectin lyase fold||Glycoside hydrolase, family 28||Parallel beta-helix repeat||Pectin lyase fold/virulence factor
PGSC0003DMG400002752					-2.3988	0.018155	Drug/metabolite transporter
PGSC0003DMG400019325			-1.9184	0.0074335	-2.3709	0.00039524	Bifunctional inhibitor/plant lipid transfer protein/seed storage helical domain
PGSC0003DMG400005780			-1.3931	0.0020128	-2.3288	1.4551e-07	Major intrinsic protein, conserved site||Major intrinsic protein||Aquaporin-like
PGSC0003DMG400027778					-2.3229	0.0053203	NAD(P)-binding domain
PGSC0003DMG400006233					-2.3121	0.0069998	Periaxin
PGSC0003DMG400012655	-1.8171	0.0031211			-2.3021	5.8461e-05	Domain of unknown function DUF292, eukaryotic
PGSC0003DMG400024981			-1.7244	4.7091e-07	-2.2769	1.4219e-13	Conserved gene of unknown function
PGSC0003DMG400018504			-1.3482	0.0026372	-2.2471	3.0539e-13	Nucleotide-diphospho-sugar transferases||Zinc finger, RING/FYVE/PHD-type||Cellulose synthase
PGSC0003DMG400018913					-2.2284	5.1578e-05	Polyphenol oxidase||Tyrosinase||Uncharacterised domain, di-copper centre||Polyphenol oxidase, C-terminal||Polyphenol oxidase, central domain
PGSC0003DMG402008987					-2.2274	0.028798	Peptidase aspartic||Peptidase A1
PGSC0003DMG400021768					-2.2249	3.9863e-06	Uncharacterised protein family Cys-rich
PGSC0003DMG400031744			-1.7552	0.00080507	-2.2198	1.3754e-05	Auxin responsive SAUR protein
PGSC0003DMG400017790			-1.3477	0.025123	-2.1959	0.00035257	Conserved gene of unknown function
PGSC0003DMG400001526			-1.2594	0.0077089	-2.1929	1.1809e-10	Domain of unknown function DUF4009||AMP-binding, conserved site||AMP-dependent synthetase/ligase
PGSC0003DMG400024093			-1.7856	2.6214e-06	-2.1804	1.3668e-08	ABA/WDS induced protein
PGSC0003DMG400004757					-2.1771	0.0028123	Heavy metal-associated domain, HMA
PGSC0003DMG400009211					-2.1328	0.0017373	Chloramphenicol acetyltransferase-like domain||Transferase
PGSC0003DMG400009247					-2.1295	0.0030884	Natural resistance-associated macrophage protein
PGSC0003DMG402016309			-2.1914	0.0002537	-2.1288	0.00026799	Bifunctional inhibitor/plant lipid transfer protein/seed storage helical domain
PGSC0003DMG400002151			-1.6702	0.0020688	-2.1109	1.4964e-05	Zinc/iron permease
PGSC0003DMG400016825					-2.1021	1.9695e-05	O-fucosyltransferase, plant||GDP-fucose protein O-fucosyltransferase
PGSC0003DMG402027015					-2.101	0.041732	Stigma-specific protein Stig1
PGSC0003DMG400013680	-1.1093	0.0014825	-1.1981	0.034894	-2.0913	2.7321e-11	Pectin lyase fold/virulence factor||Pectinesterase inhibitor||Pectinesterase, active site||Pectinesterase, catalytic||Pectin lyase fold
PGSC0003DMG400016665					-2.0849	0.033401	Annexin repeat||Annexin
PGSC0003DMG400008291					-2.0673	0.031018	Gene of unknown function
PGSC0003DMG400016650					-2.0654	9.1598e-05	Barwin-related endoglucanase||Pollen allergen/expansin, C-terminal||Expansin/pollen allergen, DPBB domain||Expansin/Lol pI||Expansin||Barwin-like endoglucanase
Novel02206					-2.0551	0.0026695	PREDICTED: cycloartenol synthase-like [Solanum tuberosum]
PGSC0003DMG402020784					-2.044	0.021854	Gene of unknown function
PGSC0003DMG400011822					-2.034	0.003166	Conserved gene of unknown function
PGSC0003DMG400013131					-2.0048	0.046438	Conserved gene of unknown function
PGSC0003DMG400011776					-2.0032	0.00092873	Non-haem dioxygenase N-terminal domain||Isopenicillin N synthase-like||Oxoglutarate/iron-dependent dioxygenase
PGSC0003DMG400008859					-2.0011	0.0067487	Uncharacterised protein family UPF0497, trans-membrane plant||Uncharacterised protein family UPF0497, trans-membrane plant subgroup
PGSC0003DMG400015054			-1.6074	3.4832e-07	-1.9936	1.5911e-10	BURP domain
Novel02346					-1.9934	0.0020914	PREDICTED: transcription factor RAX1-like [Solanum tuberosum]
PGSC0003DMG400002816			-1.5113	0.0025644	-1.9871	1.8255e-06	Protein of unknown function DUF3511
PGSC0003DMG400018474					-1.9865	2.0367e-05	Gibberellin regulated protein
PGSC0003DMG401008483			-1.6034	0.013676	-1.9838	2.6689e-05	Protein kinase, ATP binding site||Epidermal growth factor-like domain||EGF-like calcium-binding||EGF-like calcium-binding, conserved site||Growth factor, receptor||EGF-type aspartate/asparagine hydroxylation site||Concanavalin A-like lectin/glucanase, subgroup||Protein kinase-like domain||Serine/threonine-protein kinase, active site||EGF-like, conserved site||Protein kinase, catalytic domain
PGSC0003DMG400000779					-1.9835	0.0034581	Extensin repeat
PGSC0003DMG400027749					-1.9812	2.9296e-05	Uncharacterised protein family UPF0497, trans-membrane plant
PGSC0003DMG400020562					-1.9766	5.2948e-05	Lateral organ boundaries, LOB
PGSC0003DMG402019682					-1.9685	0.0065318	Gene of unknown function
PGSC0003DMG400000633					-1.9671	0.02759	Pectin lyase fold||Pectin lyase fold/virulence factor
PGSC0003DMG400030811			-1.5564	0.034158	-1.9367	0.00051112	Phosphate-induced protein 1
PGSC0003DMG400017588			-1.8487	1.722e-06	-1.9315	6.4088e-07	Proteinase inhibitor I13, potato inhibitor I
PGSC0003DMG400030376					-1.9243	0.012971	Multicopper oxidase, type 2||Multicopper oxidase, type 1||Laccase||Multicopper oxidase, type 3||Cupredoxin||Multicopper oxidase, copper-binding site
PGSC0003DMG400029327					-1.9228	0.0011935	High mobility group, superfamily||ARID/BRIGHT DNA-binding domain
PGSC0003DMG403001316					-1.9037	0.00090015	Aldose 1-/Glucose-6-phosphate 1-epimerase||Glycoside hydrolase-type carbohydrate-binding||Aldose 1-epimerase||Glycoside hydrolase-type carbohydrate-binding, subgroup
PGSC0003DMG400027019	-0.835	0.048095	-1.5704	6.1689e-05	-1.9037	4.7896e-11	BURP domain
PGSC0003DMG400020121					-1.8987	0.0025986	Domain of unknown function DUF221
PGSC0003DMG400024665			-1.5587	2.16e-06	-1.8963	3.8799e-10	Serine-threonine/tyrosine-protein kinase catalytic domain||Protein kinase, ATP binding site||Malectin-like carbohydrate-binding domain||Protein kinase-like domain||Concanavalin A-like lectin/glucanase, subgroup||Serine/threonine-protein kinase, active site||Protein kinase, catalytic domain
PGSC0003DMG400020393					-1.8961	1.4612e-05	Pectin lyase fold||Glycoside hydrolase, family 28||Parallel beta-helix repeat||Pectin lyase fold/virulence factor
PGSC0003DMG400020681					-1.8779	0.015541	Early nodulin 93 ENOD93 protein
PGSC0003DMG400023366			-1.4809	6.3602e-06	-1.8686	4.3883e-09	Quinonprotein alcohol dehydrogenase-like||Pyrrolo-quinoline quinone beta-propeller repeat||Quinonprotein alcohol dehydrogenase-like domain
PGSC0003DMG400009817					-1.8548	0.0014581	Bet v I domain||START-like domain
PGSC0003DMG400000389					-1.8519	0.036451	Zinc finger, RING-type||Zinc finger, RING/FYVE/PHD-type
PGSC0003DMG400011000					-1.8496	2.6717e-05	Putative sulfate transporter
PGSC0003DMG400025159					-1.8445	0.0032971	Cytochrome P450
PGSC0003DMG400007155					-1.8319	0.018155	Transferase||Chloramphenicol acetyltransferase-like domain
PGSC0003DMG400005363					-1.8272	0.018182	Pectinacetylesterase
PGSC0003DMG400007844			-1.5514	0.0074712	-1.8216	0.00091042	Glutathione S-transferase, N-terminal||Glutathione S-transferase, C-terminal||Glutathione S-transferase, C-terminal-like||Thioredoxin-like fold
PGSC0003DMG400000849			-1.6136	0.040277	-1.8183	0.0039796	Periaxin
PGSC0003DMG400008625					-1.8173	0.049619	Plant disease resistance response protein
Novel01442					-1.8157	0.031759	PREDICTED: uncharacterized protein LOC102581795 [Solanum tuberosum]
PGSC0003DMG400016499	-1.4897	0.0018777	-1.1555	0.021789	-1.8149	3.8022e-06	Protein of unknown function DUF1677, plant
PGSC0003DMG400001880					-1.8026	0.033365	Protein of unknown function DUF1191
PGSC0003DMG400020935					-1.8011	9.909e-07	P-loop containing nucleoside triphosphate hydrolase||Toll/interleukin-1 receptor homology (TIR) domain||Leucine-rich repeat||NB-ARC
PGSC0003DMG400017689			-1.3453	9.7178e-08	-1.7956	6.803e-15	Sulphate transporter||STAS domain||Sulphate anion transporter||Sulphate anion transporter, conserved site
PGSC0003DMG400019540			-1.3364	0.00035111	-1.7954	1.0934e-06	Glutathione S-transferase, C-terminal-like
PGSC0003DMG400033590					-1.7878	0.033518	Periaxin
PGSC0003DMG401017077					-1.7851	0.022236	UDP-glucuronosyl/UDP-glucosyltransferase
PGSC0003DMG400017886					-1.7733	0.028248	EF-hand-like domain||Calcium-binding EF-hand||Calcineurin B protein||EF-Hand 1, calcium-binding site
PGSC0003DMG400042320					-1.7712	0.0010868	Peptidase A1||Peptidase aspartic
PGSC0003DMG400023142			-1.0667	0.0032546	-1.7694	4.1024e-10	Ctr copper transporter
PGSC0003DMG400004284	-2.0666	2.3995e-11			-1.7665	3.4998e-10	Leucine-rich repeat-containing N-terminal, type 2||Leucine-rich repeat
PGSC0003DMG400027767					-1.7601	5.1816e-07	NAD(P)-binding domain||Glucose/ribitol dehydrogenase||Short-chain dehydrogenase/reductase SDR
PGSC0003DMG400023715					-1.7532	0.011215	NAD-dependent epimerase/dehydratase||NAD(P)-binding domain
PGSC0003DMG400016169			-1.4834	0.0002181	-1.7383	2.7903e-08	Six-hairpin glycosidase||Glycoside hydrolase, family 9||Six-hairpin glycosidase-like||Glycoside hydrolase, family 9, active site
PGSC0003DMG400018038					-1.734	0.020114	Pectinesterase, active site||Pectin lyase fold/virulence factor||Pectinesterase inhibitor||Pectin lyase fold||Pectinesterase, catalytic
PGSC0003DMG400019324					-1.7308	0.00040695	Bifunctional inhibitor/plant lipid transfer protein/seed storage helical domain||Plant lipid transfer protein/Par allergen
PGSC0003DMG400030919			-1.7704	0.044297	-1.7303	0.017753	Cupredoxin||Plastocyanin-like
PGSC0003DMG400033591					-1.7149	0.014141	Periaxin
PGSC0003DMG402028776					-1.7026	0.031704	P-loop containing nucleoside triphosphate hydrolase||Kinesin-like protein||Kinesin, motor domain||Kinesin, motor region, conserved site
PGSC0003DMG401015527					-1.7024	1.3287e-09	Malectin-like carbohydrate-binding domain||Leucine-rich repeat
Novel00509					-1.7022	0.042344	PREDICTED: hippocampus abundant transcript-like protein 1-like [Solanum tuberosum]
PGSC0003DMG400012223			-1.0076	0.032915	-1.7012	6.9011e-07	Inorganic pyrophosphatase
PGSC0003DMG400003235					-1.6999	0.0012585	Xanthine/uracil/vitamin C permease
PGSC0003DMG400007520			-2.0511	0.023443	-1.6877	0.022252	Protein of unknown function DUF1262
PGSC0003DMG400015814					-1.6755	0.035998	Serine/threonine-protein kinase, active site||Leucine-rich repeat-containing N-terminal, type 2||Protein kinase, catalytic domain||Protein kinase, ATP binding site||Protein kinase-like domain||Leucine rich repeats (2 copies)||Leucine-rich repeat
PGSC0003DMG400010446					-1.6677	0.032454	Conserved gene of unknown function
PGSC0003DMG400000186					-1.651	0.016001	Pectin lyase fold||Glycoside hydrolase, family 28||Parallel beta-helix repeat||Pectin lyase fold/virulence factor
PGSC0003DMG400022787					-1.6326	0.01248	Bulb-type lectin domain||Epidermal growth factor-like domain||PAN-2 domain||S-locus glycoprotein||Serine-threonine/tyrosine-protein kinase catalytic domain||Serine/threonine-protein kinase, active site||Protein kinase, catalytic domain||Protein kinase-like domain||Concanavalin A-like lectin/glucanase, subgroup
PGSC0003DMG400004747					-1.6284	0.012407	Hydrophobic seed protein||Bifunctional inhibitor/plant lipid transfer protein/seed storage helical domain
PGSC0003DMG400029845	-1.4967	0.030632			-1.6274	0.0020913	Cytokinin dehydrogenase 1, FAD/cytokinin binding domain||FAD-binding, type 2, subdomain 1||Vanillyl-alcohol oxidase/Cytokinin dehydrogenase C-terminal domain||FAD-linked oxidase-like, C-terminal||FAD linked oxidase, N-terminal||CO dehydrogenase flavoprotein-like, FAD-binding, subdomain 2||FAD-binding, type 2
PGSC0003DMG400016713					-1.6163	0.0013691	Zinc finger, RING-type||Zinc finger, RING/FYVE/PHD-type
PGSC0003DMG400008729			-1.9482	0.025462	-1.61	0.024471	Conserved gene of unknown function
PGSC0003DMG400004992					-1.6034	3.1255e-05	Glycoside hydrolase, family 9, active site||Carbohydrate binding domain CBM49||Six-hairpin glycosidase-like||Six-hairpin glycosidase||Glycoside hydrolase, family 9
PGSC0003DMG400021627					-1.6029	0.0071806	Aldolase-type TIM barrel||NADH:flavin oxidoreductase/NADH oxidase, N-terminal
PGSC0003DMG400029804					-1.5993	0.034912	ATFP4
PGSC0003DMG400029690					-1.593	0.02258	Uncharacterised protein family UPF0497, trans-membrane plant||Uncharacterised protein family UPF0497, trans-membrane plant subgroup
PGSC0003DMG400016068			-1.1701	0.023396	-1.5873	0.00051456	Bet v I domain||Major latex protein domain||START-like domain
PGSC0003DMG400019154					-1.5734	0.033718	Protein phosphatase 2C||Protein phosphatase 2C-like
PGSC0003DMG400010475					-1.573	0.041091	Aquaporin-like||Major intrinsic protein||Major intrinsic protein, conserved site
PGSC0003DMG402022374			-1.3316	0.005714	-1.565	0.00028639	Phosphoinositide-binding clathrin adaptor, N-terminal
PGSC0003DMG400008980					-1.5623	0.0021571	Peptidase A1||Peptidase aspartic
Novel00707					-1.5512	0.0019746
PGSC0003DMG400018745					-1.5324	0.00017572	Auxin efflux carrier, plant type||Auxin efflux carrier
PGSC0003DMG400011765					-1.5146	0.020929	Transcription factor, GATA, plant||Zinc finger, GATA-type||Zinc finger, NHR/GATA-type
PGSC0003DMG400028517	-1.1413	0.018842	-1.201	0.0066456	-1.5135	1.9421e-05	Protein of unknown function DUF642
PGSC0003DMG400004675					-1.5066	6.3958e-05	Pollen Ole e 1 allergen/extensin
PGSC0003DMG402015497			-1.2812	0.005041	-1.4777	0.00027249	Haem peroxidase, plant/fungal/bacterial||Peroxidases heam-ligand binding site||Peroxidase, active site||Plant peroxidase||Haem peroxidase
PGSC0003DMG400008978			-1.1459	1.2976e-05	-1.4707	1.4841e-08	Peptidase A1||Peptidase aspartic
PGSC0003DMG400005835	-2.1656	0.00034046			-1.4629	0.006156	DNA-binding WRKY
PGSC0003DMG400030182			-1.3072	0.030985	-1.4623	0.015414	Plant disease resistance response protein
PGSC0003DMG400006044					-1.4573	0.00076732	Zinc finger, RING/FYVE/PHD-type||Zinc finger, RING-type
PGSC0003DMG400002523			-1.0933	0.028521	-1.4488	0.00072376	HAD-like domain||Acid phosphatase (Class B)||Acid phosphatase, plant||Vegetative storage protein/acid phosphatase
PGSC0003DMG400031494			-0.91683	0.023837	-1.4482	9.9409e-07	EXS, C-terminal
PGSC0003DMG400043512					-1.4481	0.042755	Cytochrome P450, conserved site||Cytochrome P450||Cytochrome P450, E-class, group I
PGSC0003DMG400011976					-1.4449	0.0039354	Myb domain||SANT/Myb domain||Homeodomain-like
PGSC0003DMG400008897					-1.4415	0.022296	Protein kinase, ATP binding site||Legume lectin, beta chain, Mn/Ca-binding site||Concanavalin A-like lectin/glucanases superfamily||Protein kinase-like domain||Concanavalin A-like lectin/glucanase, subgroup||Serine/threonine-protein kinase, active site||Protein kinase, catalytic domain||Legume lectin domain
PGSC0003DMG401018740					-1.4389	0.024312	Xyloglucan endotransglucosylase/hydrolase||Glycoside hydrolase, family 16, active site||Xyloglucan endo-transglycosylase, C-terminal||Concanavalin A-like lectin/glucanase, subgroup||Glycoside hydrolase, family 16||Concanavalin A-like lectin/glucanases superfamily
PGSC0003DMG400021944			-1.4881	0.0039147	-1.4184	0.0008997	Plant disease resistance response protein
PGSC0003DMG400016267					-1.4183	0.0032525	Bifunctional inhibitor/plant lipid transfer protein/seed storage helical domain
PGSC0003DMG400001668					-1.4094	0.019433	Auxin responsive SAUR protein
PGSC0003DMG400027475					-1.3996	0.0030687	CCT domain||Zinc finger, B-box
PGSC0003DMG400017298					-1.399	3.5176e-06	Beta-glucanase||Glycoside hydrolase, family 16, active site||Xyloglucan endotransglucosylase/hydrolase||Xyloglucan endo-transglycosylase, C-terminal||Concanavalin A-like lectin/glucanase, subgroup||Concanavalin A-like lectin/glucanases superfamily||Glycoside hydrolase, family 16
PGSC0003DMG400004676					-1.3984	4.2386e-07	Extensin repeat||Pollen Ole e 1 allergen/extensin
PGSC0003DMG401016495					-1.3948	0.036825	HAD-like domain||Acid phosphatase (Class B)||Acid phosphatase, plant||Vegetative storage protein/acid phosphatase
PGSC0003DMG400021837			-1.4004	0.0097568	-1.3867	0.0016903	Gene of unknown function
PGSC0003DMG400029420					-1.3783	0.0023593	Esterase, SGNH hydrolase-type, subgroup||Lipase, GDSL
PGSC0003DMG400019305			-1.3795	0.0015821	-1.3678	0.00016065	FAE1/Type III polyketide synthase-like protein||Thiolase-like||3-Oxoacyl-[acyl-carrier-protein (ACP)] synthase III C-terminal||Thiolase-like, subgroup||Very-long-chain 3-ketoacyl-CoA synthase
PGSC0003DMG400007621					-1.3656	1.5927e-07	Gibberellin regulated protein
PGSC0003DMG400007737	-1.3185	0.007718	-2.0266	4.6235e-05	-1.362	0.00054885	Formin 16
PGSC0003DMG400029695					-1.3618	0.022688	Pollen Ole e 1 allergen/extensin||Pistil-specific extensin-like protein
PGSC0003DMG400014849					-1.3558	0.046287	Protein of unknown function DUF599
PGSC0003DMG400005629					-1.3493	0.037657	Uncharacterised protein family Cys-rich
Novel02034					-1.3488	0.00818	PREDICTED: patatin-2-Kuras 4-like [Solanum tuberosum]
PGSC0003DMG400027000					-1.3488	0.01581	Rhodanese-like domain||Isopenicillin N synthase-like||Non-haem dioxygenase N-terminal domain
PGSC0003DMG400015278					-1.3378	0.020822	Cytochrome P450, E-class, group IV||Cytochrome P450||Cytochrome P450, conserved site
PGSC0003DMG400023208					-1.3375	0.015385	Plant disease resistance response protein
PGSC0003DMG400012241					-1.3306	0.0033947	Protein of unknown function DUF538
PGSC0003DMG400004448					-1.3294	0.039488	Transferase||Chloramphenicol acetyltransferase-like domain
PGSC0003DMG400004783					-1.3279	0.018313	Bifunctional inhibitor/plant lipid transfer protein/seed storage helical domain||Hydrophobic seed protein
PGSC0003DMG400012623					-1.3264	0.0030944	Pathogenic type III effector avirulence factor Avr cleavage site
PGSC0003DMG400003124	-0.80034	0.038548			-1.3218	1.1232e-05	Glycoside hydrolase, family 9||Six-hairpin glycosidase||Six-hairpin glycosidase-like||Glycoside hydrolase, family 9, active site
PGSC0003DMG400017152					-1.3159	1.331e-05	Acid phosphatase (Class B)||Vegetative storage protein/acid phosphatase||Acid phosphatase, plant||HAD-like domain
PGSC0003DMG402004500					-1.3097	0.024294	UDP-glucuronosyl/UDP-glucosyltransferase
PGSC0003DMG400020709					-1.2957	0.0051828	Cupin 1||Germin||RmlC-like jelly roll fold||Germin, manganese binding site||RmlC-like cupin domain
PGSC0003DMG400009396	-0.88456	0.048363			-1.2851	4.7278e-05	Arabinogalactan-protein
PGSC0003DMG400001821					-1.2822	0.0024173	Zinc finger, RING/FYVE/PHD-type||Armadillo-type fold||U box domain||Armadillo-like helical
PGSC0003DMG400007827			-0.90109	0.0029538	-1.2759	1.2289e-08	Helix-loop-helix domain
PGSC0003DMG400002896			-1.6448	0.00012038	-1.2738	0.00076365	Auxin responsive SAUR protein
PGSC0003DMG400007684					-1.2728	0.015672	Leucine rich repeats (2 copies)
PGSC0003DMG400003042					-1.2672	0.026477	Thaumatin, conserved site||Thaumatin, pathogenesis-related
PGSC0003DMG400003530					-1.2638	0.022688	Dehydrin
PGSC0003DMG400007412			-1.0478	6.231e-05	-1.2599	2.2771e-09	ABC transporter, transmembrane domain, type 1||P-loop containing nucleoside triphosphate hydrolase||ABC transporter-like||ABC transporter, conserved site||AAA+ ATPase domain||ABC transporter, transmembrane domain
PGSC0003DMG400022343					-1.2592	0.0001902	Oxygen oxidoreductase covalent FAD-binding site||Berberine/berberine-like||CO dehydrogenase flavoprotein-like, FAD-binding, subdomain 2||FAD-binding, type 2||FAD-binding, type 2, subdomain 1||FAD linked oxidase, N-terminal
PGSC0003DMG400025276					-1.256	4.6349e-05	Putative S-adenosyl-L-methionine-dependent methyltransferase||S-adenosyl-L-methionine-dependent methyltransferase-like
PGSC0003DMG400004543					-1.2541	0.01115	Protein of unknown function DUF1677, plant
PGSC0003DMG400020614					-1.2526	0.00093921	Tetratricopeptide repeat-containing domain||Tetratricopeptide repeat||Tetratricopeptide TPR-1||Tetratricopeptide-like helical
PGSC0003DMG400026363	-2.0653	1.8837e-09	-0.94206	0.0037624	-1.2507	1.2983e-05	Conserved gene of unknown function
PGSC0003DMG400008016					-1.2498	0.010855	Nucleotide-diphospho-sugar transferases||Glycosyl transferase, family 8
Novel00976	-1.7365	0.00022828	-1.8313	1.2697e-07	-1.2492	0.013047
PGSC0003DMG400023360	-0.96076	0.033806			-1.2477	0.00015181	DNA-binding WRKY
Novel01070					-1.2471	0.016102
PGSC0003DMG400010125					-1.2448	2.8996e-05	Ferredoxin reductase-type FAD-binding domain||Riboflavin synthase-like beta-barrel||Ferric reductase, NAD binding||Ferric reductase transmembrane component-like domain||FAD-binding 8
PGSC0003DMG400016516					-1.2437	0.00025525	Oxoglutarate/iron-dependent dioxygenase||Isopenicillin N synthase-like||Non-haem dioxygenase N-terminal domain
PGSC0003DMG400012170					-1.236	0.0040489	Plant disease resistance response protein
PGSC0003DMG400008581					-1.2333	5.9436e-05	Protein kinase, ATP binding site||Leucine rich repeats (2 copies)||Protein kinase-like domain||Leucine-rich repeat-containing N-terminal, type 2||Serine/threonine-protein kinase, active site||Protein kinase, catalytic domain||Leucine-rich repeat
PGSC0003DMG400000024					-1.2293	0.0058096	Conserved gene of unknown function
PGSC0003DMG400029635					-1.2271	0.0001902	Histidine-rich glycoprotein
PGSC0003DMG401028903					-1.2206	0.0042833	C4-dicarboxylate transporter/malic acid transport protein
PGSC0003DMG400031310					-1.2091	0.0093332	Cyclin PHO80-like||Cyclin P/U||Cyclin-like
PGSC0003DMG400013550					-1.2042	4.7799e-06	NADPH oxidase Respiratory burst||Ferric reductase, NAD binding||Ferric reductase transmembrane component-like domain||FAD-binding 8||Cytochrome b245, heavy chain||Calcium-binding EF-hand||EF-hand-like domain||EF-Hand 1, calcium-binding site||Riboflavin synthase-like beta-barrel||Ferredoxin reductase-type FAD-binding domain
PGSC0003DMG400001624			-0.76242	0.033585	-1.1995	8.9327e-07	Plant disease resistance response protein
PGSC0003DMG400030396			-0.88431	0.02594	-1.1985	0.0083264	Plant disease resistance response protein
PGSC0003DMG400020742					-1.1903	0.0081427	Major intrinsic protein||Aquaporin-like||Major intrinsic protein, conserved site
Novel00975					-1.19	0.025174
PGSC0003DMG400013298			-1.0419	0.034894	-1.1884	0.0027937	Pollen Ole e 1 allergen/extensin
PGSC0003DMG400025678			-0.78044	0.0052396	-1.1862	7.2141e-08	Cyclic nucleotide-binding-like||Potassium channel, voltage-dependent, EAG/ELK/ERG||Potassium channel, plant-type||Cyclic nucleotide-binding domain||RmlC-like jelly roll fold||Ion transport domain
PGSC0003DMG400031836					-1.1803	0.04492	Copper amine oxidase, C-terminal||Copper amine oxidase, N2/N3-terminal||Copper amine oxidase||Copper amine oxidase, N3-terminal||Copper amine oxidase, N-terminal||Copper amine oxidase, N2-terminal
PGSC0003DMG400021338					-1.1768	0.034571	Calcium-binding EF-hand||Protein kinase, ATP binding site||EF-hand-like domain||EF-Hand 1, calcium-binding site||Protein kinase-like domain||Serine/threonine- / dual-specificity protein kinase, catalytic domain||Serine/threonine-protein kinase, active site||Protein kinase, catalytic domain
PGSC0003DMG400004597	-0.87645	0.0021117			-1.1759	8.1493e-08	Conserved gene of unknown function
PGSC0003DMG401003034					-1.1749	0.0082058	Cytochrome P450
PGSC0003DMG400028970					-1.1741	0.031417	C1-like||Zinc finger, PHD-type||Zinc finger, RING/FYVE/PHD-type
PGSC0003DMG400011009					-1.1738	0.018649	Proteinase inhibitor I13, potato inhibitor I
PGSC0003DMG400013516					-1.1705	0.0080409	Parallel beta-helix repeat||Pectin lyase fold/virulence factor||Pectin lyase fold||Glycoside hydrolase, family 28
PGSC0003DMG400018917					-1.1644	0.02095	Uncharacterised domain, di-copper centre||Polyphenol oxidase, C-terminal||Polyphenol oxidase, central domain||Tyrosinase||Polyphenol oxidase
PGSC0003DMG400012486					-1.1614	0.011215	Domain of unknown function DUF296||Predicted AT-hook DNA-binding
PGSC0003DMG400017587					-1.1596	0.032968	Proteinase inhibitor I13, potato inhibitor I
PGSC0003DMG400026724	-1.445	0.0008509			-1.15	0.0024531	Zinc finger, RING-type
PGSC0003DMG400008444	-0.78487	0.033226	-0.93354	0.018611	-1.1469	0.0027611	Induced stolon tip protein
Novel02221					-1.1415	0.0024001	PREDICTED: glutamate decarboxylase-like [Solanum tuberosum]
PGSC0003DMG400018312					-1.1231	0.0047291	Barwin-like endoglucanase||Expansin/Lol pI||Barwin-related endoglucanase||Major pollen allergen Lol pI||Pollen allergen/expansin, C-terminal||Expansin/pollen allergen, DPBB domain
PGSC0003DMG400001945					-1.1212	0.035992	Gene of unknown function
PGSC0003DMG400016528					-1.1122	1.0041e-05	Major intrinsic protein, conserved site||Aquaporin-like||Major intrinsic protein
PGSC0003DMG400002165			-1.1127	0.020092	-1.1038	0.0013959	Thioredoxin-like fold||Glutathione S-transferase, C-terminal-like||Glutathione S-transferase, N-terminal||Glutathione S-transferase, C-terminal
PGSC0003DMG400029085					-1.1028	0.032707	Nucleoside phosphorylase domain||Nucleoside phosphorylase
PGSC0003DMG401027116					-1.1024	0.0013969	Multicopper oxidase, copper-binding site||Cupredoxin||Multicopper oxidase, type 3||Laccase||Multicopper oxidase, type 2||Multicopper oxidase, type 1
PGSC0003DMG400000040					-1.1003	0.0016709	Plant specific Rop nucleotide exchanger, PRONE
PGSC0003DMG400023762					-1.0944	6.0485e-06	RmlC-like jelly roll fold||Cupin 1||11-S seed storage protein, plant||RmlC-like cupin domain
PGSC0003DMG400018110					-1.0938	0.019146	Allinase, C-terminal||Pyridoxal phosphate-dependent transferase, major region, subdomain 2||Pyridoxal phosphate-dependent transferase, major domain||Pyridoxal phosphate-dependent transferase, major region, subdomain 1||EGF-like, alliinase
PGSC0003DMG400005486			-1.5345	0.0082364	-1.093	0.025463	Zinc finger, C2H2-like||Zinc finger, C2H2
PGSC0003DMG400038064					-1.0926	0.046959	Glycoside hydrolase, superfamily||Glycoside hydrolase, catalytic domain||Glycoside hydrolase, family 1
PGSC0003DMG404000594					-1.0925	0.00088884	Non-haem dioxygenase N-terminal domain||Isopenicillin N synthase-like||Oxoglutarate/iron-dependent dioxygenase
PGSC0003DMG400009822	-0.83496	0.00059722			-1.0916	3.9429e-08	Cytochrome P450, conserved site||Cytochrome P450||Cytochrome P450, E-class, group I
PGSC0003DMG400009710					-1.0896	0.0070206	Cation/H+ exchanger
PGSC0003DMG400006876					-1.0795	0.0075514	Domain of unknown function DUF303, acetylesterase putative
PGSC0003DMG400004918					-1.0766	0.0023867	Conserved gene of unknown function
PGSC0003DMG400018112					-1.0752	0.012438	Lateral organ boundaries, LOB
PGSC0003DMG400001916					-1.0747	0.01913	Basic-leucine zipper domain
PGSC0003DMG400009468	-1.5908	0.0070687			-1.0684	0.025072	Sulphate anion transporter||Sulphate anion transporter, conserved site||Sulphate transporter||STAS domain
PGSC0003DMG400010296					-1.0628	0.00012866	CRAL-TRIO domain||CRAL/TRIO, N-terminal domain
Novel01053					-1.0618	0.03844	PREDICTED: transcription factor HEC2-like [Nicotiana tomentosiformis]
PGSC0003DMG400025765			-0.92503	0.0016533	-1.0539	2.3825e-05	Uncharacterised protein family, basic secretory protein
PGSC0003DMG400020906	-0.59901	0.03611	-0.6629	0.014419	-1.0536	1.3222e-05	Major intrinsic protein, conserved site||Aquaporin-like||Major intrinsic protein
PGSC0003DMG400009418					-1.051	0.04661	Polygalacturonase QRT3
PGSC0003DMG400020677	-1.8477	8.4729e-05	-1.442	0.0024638	-1.0499	0.010686	Conserved gene of unknown function
PGSC0003DMG400009951					-1.0477	5.0755e-08	Expansin/pollen allergen, DPBB domain||Barwin-related endoglucanase||Pollen allergen/expansin, C-terminal||Expansin/Lol pI||Expansin||Barwin-like endoglucanase
Novel00568					-1.0446	0.043914	PREDICTED: uncharacterized protein LOC102581016 [Solanum tuberosum]
PGSC0003DMG400029852	-0.61365	0.0024575	-1.1724	3.6672e-10	-1.0439	1.6999e-12	Signal transduction response regulator, receiver domain||CheY-like superfamily
PGSC0003DMG400001922					-1.0355	0.046973	G-protein beta WD-40 repeat||WD40 repeat||WD40/YVTN repeat-like-containing domain||WD40-repeat-containing domain
PGSC0003DMG400004790			-0.85256	0.023118	-1.034	0.00017842	Glycoside hydrolase, family 32||Glycoside hydrolase, family 32, active site||Beta-fructofuranosidase||Concanavalin A-like lectin/glucanases superfamily||Glycosyl hydrolase family 43, five-bladed beta-propellor domain||Glycosyl hydrolase family 32, C-terminal||Glycosyl hydrolase family 32, N-terminal
PGSC0003DMG400023620			-0.93074	0.03805	-1.0339	0.00010162	Glutamine synthetase, catalytic domain||Glutamine synthetase, glycine-rich site||Glutamine synthetase, N-terminal conserved site||Glutamine synthetase/guanido kinase, catalytic domain||Glutamine synthetase, beta-Grasp
PGSC0003DMG400020687	-1.701	5.5158e-05	-1.452	0.00069411	-1.0332	0.0062239	Conserved gene of unknown function
PGSC0003DMG400041402	-1.8223	6.2139e-06			-1.0233	0.0083366	Peptidase A1||Peptidase aspartic
PGSC0003DMG400022225	-0.89633	0.0009586			-1.0198	7.4386e-07	Kua-ubiquitin conjugating enzyme hybrid, localisation
PGSC0003DMG401023061					-1.0188	0.022839	Zinc finger, FYVE-related||Brevis radix-like domain||Pleckstrin homology domain||Zinc finger, FYVE-type||Transcription factor BREVIS RADIX, N-terminal domain||Pleckstrin homology-like domain||Zinc finger, RING/FYVE/PHD-type||Regulator of chromosome condensation, RCC1||Regulator of chromosome condensation/beta-lactamase-inhibitor protein II||Zinc finger, FYVE/PHD-type
PGSC0003DMG400023057					-1.009	0.017614	Protein kinase, ATP binding site||Protein kinase-like domain||Concanavalin A-like lectin/glucanase, subgroup||Leucine-rich repeat-containing N-terminal, type 2||Serine/threonine-protein kinase, active site||Protein kinase, catalytic domain||Leucine-rich repeat
PGSC0003DMG400016538					-1.0086	0.028248	Conserved gene of unknown function
PGSC0003DMG400033135			-0.91306	2.1495e-05	-1.007	7.0053e-10	Zinc finger, RING-type||Zinc finger, RING/FYVE/PHD-type
PGSC0003DMG400008826					-1.0017	0.031837	Multicopper oxidase, type 2||Multicopper oxidase, type 1||Laccase||Multicopper oxidase, type 3||Multicopper oxidase, copper-binding site||Cupredoxin
PGSC0003DMG400003748					-1.001	0.0031907	Haem peroxidase||Plant peroxidase||Peroxidase, active site||Peroxidases heam-ligand binding site||Haem peroxidase, plant/fungal/bacterial
PGSC0003DMG400013815			-0.73436	3.5525e-05	-0.99356	3.3113e-16	PTR2 family proton/oligopeptide symporter, conserved site||Major facilitator superfamily domain, general substrate transporter||Proton-dependent oligopeptide transporter family
PGSC0003DMG400023415			-0.81465	0.013558	-0.99199	0.026317	Plant disease resistance response protein
PGSC0003DMG401005047					-0.98617	0.0094198	Protein kinase, ATP binding site||Apple-like||PAN-2 domain||S-locus, receptor kinase||Bulb-type lectin domain||S-locus receptor kinase, C-terminal||Serine-threonine/tyrosine-protein kinase catalytic domain||S-locus glycoprotein||Protein kinase-like domain||Concanavalin A-like lectin/glucanase, subgroup||Serine/threonine-protein kinase, active site||Protein kinase, catalytic domain
PGSC0003DMG400002859					-0.97936	0.033709	Helix-loop-helix domain
PGSC0003DMG400030113	-1.2385	0.00027856			-0.97736	0.0010868	Serine/threonine-protein kinase, active site||Protein kinase, catalytic domain||Protein kinase-like domain||Protein kinase, ATP binding site||Leucine-rich repeat
PGSC0003DMG400002075					-0.97595	0.0016575	Glycosyl-phosphatidyl inositol-anchored, plant||Cellulose-binding family II/chitobiase, carbohydrate-binding domain||PAK-box/P21-Rho-binding
PGSC0003DMG400025076	-0.57059	0.0081088			-0.97269	5.4728e-11	Leucine rich repeats (2 copies)||Protein kinase-like domain||Protein kinase, ATP binding site||Leucine-rich repeat-containing N-terminal, type 2||Protein kinase, catalytic domain||Serine/threonine-protein kinase, active site||Leucine-rich repeat
PGSC0003DMG400003043	-0.47895	0.010078	-0.94269	0.00034596	-0.96809	0.00070758	Thaumatin, conserved site||Thaumatin, pathogenesis-related
PGSC0003DMG400012288	-0.97724	0.00038699			-0.96598	1.4269e-05	Glycoside hydrolase, family 9, active site||Carbohydrate-binding domain||Glycoside hydrolase, family 9||Six-hairpin glycosidase||Six-hairpin glycosidase-like||Carbohydrate binding domain CBM49
PGSC0003DMG400016473			-0.70181	0.017393	-0.9658	1.0484e-06	Glycine-rich protein
PGSC0003DMG400011247					-0.96572	0.041114	Cation efflux protein transmembrane domain||Cation efflux protein cytoplasmic domain||Cation efflux protein
PGSC0003DMG400017176			-0.74738	0.0011461	-0.96521	3.2614e-07	SET domain||RmlC-like cupin domain||Germin, manganese binding site||RmlC-like jelly roll fold||Germin||Zinc finger, MYND-type||Cupin 1
PGSC0003DMG400008982					-0.96368	0.048387	Peptidase aspartic||Peptidase A1
PGSC0003DMG400029839	-0.64922	0.0083661	-0.92037	6.8616e-05	-0.96169	9.0727e-08	CheY-like superfamily||Signal transduction response regulator, receiver domain
Novel02493					-0.95826	0.00010842	PREDICTED: probable inactive purple acid phosphatase 27-like [Solanum tuberosum]
PGSC0003DMG400013434					-0.95633	0.00036572	Plant lipid transfer protein/Par allergen||Bifunctional inhibitor/plant lipid transfer protein/seed storage helical domain
PGSC0003DMG400015100	-1.3783	0.0061566			-0.95173	0.018336	Carotenoid oxygenase
PGSC0003DMG400018658					-0.94454	0.00044686	GDP-fucose protein O-fucosyltransferase||O-fucosyltransferase, plant
PGSC0003DMG400017880					-0.9396	0.0040724	Signal recognition particle GTPase, FtsY
PGSC0003DMG400031065					-0.93928	0.001184	AmbAllergen||Pectate lyase/Amb allergen||Pectin lyase fold||Pectin lyase fold/virulence factor||Parallel beta-helix repeat
PGSC0003DMG400009011					-0.93796	0.014136	Six-bladed beta-propeller, TolB-like
PGSC0003DMG400026301			-0.82924	0.012373	-0.93737	0.0026695	GNAT domain||Acyl-CoA N-acyltransferase
Novel02369					-0.93232	0.047829	PREDICTED: metallothionein-like protein type 2-like [Solanum tuberosum]
PGSC0003DMG400031845			-0.63383	0.011442	-0.93191	3.5501e-06	Alpha/Beta hydrolase fold||Alpha/beta hydrolase fold-3
PGSC0003DMG400009906			-0.95842	0.033509	-0.92877	0.0056772	Catalase active site||Catalase immune-responsive domain||Catalase, mono-functional, haem-containing, clades 1 and 3||Catalase core domain||Catalase haem-binding site||Catalase-like domain||Catalase, mono-functional, haem-containing
PGSC0003DMG400003866					-0.9263	8.51e-08	Concanavalin A-like lectin/glucanases superfamily||Glycoside hydrolase, family 16||Concanavalin A-like lectin/glucanase, subgroup||Xyloglucan endo-transglycosylase, C-terminal||Xyloglucan endotransglucosylase/hydrolase
PGSC0003DMG400000719			-1.0429	2.4638e-08	-0.92078	5.0633e-05	CRAL-TRIO domain||CRAL/TRIO, N-terminal domain||Cellular retinaldehyde binding/alpha-tocopherol transport
PGSC0003DMG400013416					-0.91641	7.1682e-05	Chlorophyll A-B binding protein, plant||Chlorophyll a/b binding protein domain||Chlorophyll A-B binding protein
Novel03012	-0.84933	0.049837			-0.91238	0.0024161	unnamed protein product [Coffea canephora]
PGSC0003DMG403013422					-0.91047	0.031975	Esterase, SGNH hydrolase-type, subgroup||Lipase, GDSL
PGSC0003DMG400003521					-0.90573	0.0010316	Glycoside hydrolase, catalytic domain||Glycoside hydrolase, superfamily||Glycoside hydrolase, family 5
PGSC0003DMG400013461					-0.90456	0.0064082	Chlorophyll A-B binding protein||Chlorophyll a/b binding protein domain||Chlorophyll A-B binding protein, plant
PGSC0003DMG400013984			-0.85302	0.0061674	-0.90281	2.2588e-09	Lipoxygenase, LH2||Lipase/lipooxygenase, PLAT/LH2
PGSC0003DMG400002855					-0.89965	0.0041748	Uncharacterised protein family UPF0497, trans-membrane plant subgroup||Uncharacterised protein family UPF0497, trans-membrane plant
PGSC0003DMG400010231					-0.89905	4.2969e-10	Protein of unknown function DUF688
PGSC0003DMG400015815					-0.89878	2.2306e-05	Pectin lyase fold/virulence factor||AmbAllergen||Pectin lyase fold||Pectate lyase/Amb allergen
PGSC0003DMG401023595					-0.89437	0.011997	Cytochrome P450||Cytochrome P450, E-class, group I||Cytochrome P450, conserved site
PGSC0003DMG400028249					-0.89392	0.028098	Uncharacterised protein family UPF0497, trans-membrane plant subgroup||Uncharacterised protein family UPF0497, trans-membrane plant
PGSC0003DMG400008486					-0.89231	0.0028689	Bet v I domain||START-like domain
PGSC0003DMG400000408					-0.88925	0.0069445	Glycoside hydrolase, family 16||Concanavalin A-like lectin/glucanases superfamily||Concanavalin A-like lectin/glucanase, subgroup||Xyloglucan endo-transglycosylase, C-terminal||Xyloglucan endotransglucosylase/hydrolase
PGSC0003DMG400026001					-0.88803	0.037447	Plastocyanin-like||Cupredoxin
PGSC0003DMG400002235					-0.88716	0.025217	DNA-binding, integrase-type||AP2/ERF domain
PGSC0003DMG400022677					-0.88675	0.00037647	Uncharacterised protein family UPF0497, trans-membrane plant||Uncharacterised protein family UPF0497, trans-membrane plant subgroup
PGSC0003DMG400025152					-0.8848	0.021207	UDP-glucuronosyl/UDP-glucosyltransferase
PGSC0003DMG400033100			-0.97992	2.6327e-05	-0.88156	4.9922e-07	Glucose/ribitol dehydrogenase||Short-chain dehydrogenase/reductase SDR||NAD(P)-binding domain
PGSC0003DMG400020895			-0.95719	0.0045289	-0.87424	0.0039621	UDP-glucuronosyl/UDP-glucosyltransferase
PGSC0003DMG400010894					-0.87408	0.021964	Domain of unknown function DUF547||Ternary complex factor MIP1, leucine-zipper
PGSC0003DMG400002049					-0.87297	0.0013413	Chloramphenicol acetyltransferase-like domain||Transferase
Novel01969					-0.87155	0.0051158	PREDICTED: sterol 3-beta-glucosyltransferase-like [Solanum lycopersicum]
PGSC0003DMG400024554					-0.86871	0.017728	Helix-loop-helix domain
PGSC0003DMG400023322					-0.86552	3.5445e-06	P-loop containing nucleoside triphosphate hydrolase||ABC transporter-like||ABC-2 type transporter||AAA+ ATPase domain||ABC transporter, conserved site
PGSC0003DMG400025891					-0.86527	0.025463	Conserved gene of unknown function
PGSC0003DMG400032771	-0.97089	0.00027977			-0.86319	4.728e-05	SWEET sugar transporter, plants
PGSC0003DMG400030364	-1.2898	1.0979e-13			-0.86304	1.4668e-07	Protein phosphatase 2C-like||Protein phosphatase 2C, manganese/magnesium aspartate binding site||Protein phosphatase 2C
Novel03066	-1.0043	0.046158			-0.8606	0.0048124
PGSC0003DMG400024578	-0.87911	0.00061663	-0.69969	0.019118	-0.8591	5.7342e-05	CheY-like superfamily||Signal transduction response regulator, receiver domain
PGSC0003DMG400008649					-0.85518	0.038131	Lateral organ boundaries, LOB
PGSC0003DMG400000280					-0.85421	4.8514e-06	Zinc finger, NHR/GATA-type||Zinc finger, GATA-type
PGSC0003DMG400017560					-0.85295	0.007889	MORN motif
PGSC0003DMG400024664					-0.85073	0.005291	Conserved gene of unknown function
PGSC0003DMG400021278			-1.0325	0.035699	-0.84859	0.024855	Homeodomain-like||Helix-turn-helix motif||Homeodomain||Homeobox, conserved site
PGSC0003DMG400007672			-1.1436	0.008827	-0.84701	0.034996	Fruit-specific protein
PGSC0003DMG400019645	-0.70817	0.0030133			-0.84615	1.6021e-06	UDP-glucuronosyl/UDP-glucosyltransferase
PGSC0003DMG400014393					-0.84381	0.025748	Conserved gene of unknown function
PGSC0003DMG400026168					-0.84365	0.012971	Helix-loop-helix domain
PGSC0003DMG402022640			-0.87959	1.0319e-05	-0.8431	3.6378e-07	Signal transduction response regulator, receiver domain||CheY-like superfamily
PGSC0003DMG401009045					-0.84232	0.00056879	Transcription factor GRAS
PGSC0003DMG400034672			-0.90634	0.029823	-0.84207	0.0061064	UDP-glucuronosyl/UDP-glucosyltransferase
Novel02976			-1.0626	2.3043e-12	-0.84082	2.7601e-12	PREDICTED: MLP-like protein 28-like [Solanum tuberosum]
PGSC0003DMG400030878					-0.8404	0.0096013	Brevis radix-like domain||Transcription factor BREVIS RADIX, N-terminal domain
PGSC0003DMG400008517	-1.1439	0.0018982			-0.83435	9.2174e-07	SWEET sugar transporter, plants
PGSC0003DMG400012355	-0.79981	0.03169	-0.83067	0.044048	-0.83223	0.0061968	Conserved gene of unknown function
PGSC0003DMG400016232					-0.83142	0.0043132	Gene of unknown function
PGSC0003DMG400006226	-0.4001	0.01086			-0.8288	2.2452e-15	Leucine-rich repeat family protein
PGSC0003DMG400011141					-0.81776	0.0064433	Peptidase S10, serine carboxypeptidase||Peptidase S10, serine carboxypeptidase, active site||Alpha/Beta hydrolase fold
PGSC0003DMG400004575			-0.90617	4.0312e-06	-0.81749	7.6263e-12	Gene of unknown function
PGSC0003DMG400004016					-0.8158	0.025836	Alpha/Beta hydrolase fold||Lipase, class 3
PGSC0003DMG400019319					-0.81436	0.0018297	Endonuclease/exonuclease/phosphatase||Inositol polyphosphate-related phosphatase
PGSC0003DMG400013077	-1.2539	1.0149e-05	-0.85929	0.0061739	-0.81377	0.0032659	UDP-glucuronosyl/UDP-glucosyltransferase
PGSC0003DMG400016749					-0.81262	4.2702e-07	Lipoxygenase, LH2||Lipase/lipooxygenase, PLAT/LH2
PGSC0003DMG400018249					-0.81118	0.0051251	AAA+ ATPase domain||ABC-2 type transporter||ABC transporter-like||P-loop containing nucleoside triphosphate hydrolase||Plant PDR ABC transporter associated
Novel00265			-0.96452	9.3678e-08	-0.80944	2.4276e-09	PREDICTED: perakine reductase-like isoform X1 [Solanum tuberosum]
PGSC0003DMG400014504	-0.85413	0.0014261			-0.80899	0.00022102	Protein of unknown function DUF581
PGSC0003DMG400002046					-0.80841	1.7918e-06	Peptidase aspartic||Peptidase A1
PGSC0003DMG400007240					-0.8067	0.027666	Proteinase inhibitor I9
PGSC0003DMG401029354					-0.80455	0.0096013	GroES-like||Alcohol dehydrogenase superfamily, zinc-type||Alcohol dehydrogenase GroES-like||NAD(P)-binding domain
PGSC0003DMG402020908					-0.80159	0.0030944	Major intrinsic protein||Aquaporin-like||Major intrinsic protein, conserved site
Novel02244			-0.68852	0.0003841	-0.80148	2.1094e-09	PREDICTED: putative ribonuclease H protein At1g65750-like [Solanum tuberosum]
PGSC0003DMG400029542					-0.80138	0.010813	Signal transduction histidine kinase, homodimeric||Signal transduction histidine kinase, core||CheY-like superfamily||Signal transduction response regulator, receiver domain||Signal transduction histidine kinase-related protein, C-terminal||Signal transduction histidine kinase, subgroup 1, dimerisation/phosphoacceptor domain||ATPase-like, ATP-binding domain
PGSC0003DMG400005102					-0.80088	0.0031509	Conserved gene of unknown function
PGSC0003DMG400001227	-0.73047	0.010845			-0.79975	0.00027514	Gibberellin regulated protein
PGSC0003DMG400024910					-0.7987	0.0063203	NADH:flavin oxidoreductase/NADH oxidase, N-terminal||Aldolase-type TIM barrel
PGSC0003DMG400013537					-0.79835	4.9101e-11	Bifunctional inhibitor/plant lipid transfer protein/seed storage helical domain||Hydrophobic seed protein
PGSC0003DMG400023847	-0.92825	0.0051153			-0.79781	0.0027678	NAD(P)-binding domain||Short-chain dehydrogenase/reductase SDR||Glucose/ribitol dehydrogenase||Short-chain dehydrogenase/reductase, conserved site
PGSC0003DMG400025316	-0.70662	3.8365e-06			-0.79719	1.7933e-12	UspA||Serine/threonine-protein kinase, active site||Protein kinase, catalytic domain||Rossmann-like alpha/beta/alpha sandwich fold||Protein kinase, ATP binding site||Protein kinase-like domain
PGSC0003DMG400026308					-0.79222	0.011665	3-Oxoacyl-[acyl-carrier-protein (ACP)] synthase III C-terminal||Thiolase-like, subgroup||Thiolase-like||Beta-ketoacyl-acyl carrier protein synthase III (FabH)||3-Oxoacyl-[acyl-carrier-protein (ACP)] synthase III
PGSC0003DMG400028854					-0.79175	0.044129	Esterase, SGNH hydrolase-type, subgroup||Lipase, GDSL
PGSC0003DMG400029645					-0.79152	0.00019834	Pectin lyase fold||Pectate lyase/Amb allergen||AmbAllergen||Pectin lyase fold/virulence factor
PGSC0003DMG400013559					-0.79106	0.046438	UDP-glucuronosyl/UDP-glucosyltransferase
Novel01690					-0.79076	6.3073e-07	PREDICTED: ABC transporter A family member 7-like [Solanum tuberosum]
PGSC0003DMG400031792					-0.79	0.00082713	Six-hairpin glycosidase-like||Glycoside hydrolase, family 9||Six-hairpin glycosidase||Glycoside hydrolase, family 9, active site
PGSC0003DMG401018777			-0.86081	0.032201	-0.78726	0.010144	Aldolase-type TIM barrel||NADH:flavin oxidoreductase/NADH oxidase, N-terminal
PGSC0003DMG400015465					-0.78672	0.023194	Protein of unknown function DUF617, plant
PGSC0003DMG400016573	-0.85884	0.024839	-1.3972	3.2235e-05	-0.78665	0.014245	Glutaredoxin subgroup||Thioredoxin-like fold||Glutaredoxin-like, plant II||Glutaredoxin
PGSC0003DMG400025228					-0.78497	0.026255	Pyridoxal phosphate-dependent transferase, major region, subdomain 1||Pyridoxal phosphate-dependent transferase, major domain||Pyridoxal phosphate-dependent transferase, major region, subdomain 2||Aminotransferase class-III
PGSC0003DMG400027948					-0.78329	0.00059175	Cyd operon protein YbgE||Domain of unknown function DUF125, transmembrane
PGSC0003DMG400028388					-0.78275	0.021784	Domain of unknown function DUF1336
PGSC0003DMG400018990					-0.77871	0.022317	Lipase, GDSL||Esterase, SGNH hydrolase-type, subgroup
PGSC0003DMG400033356			-0.84193	0.037306	-0.77664	0.016187	START-like domain||Bet v I domain
PGSC0003DMG400018382					-0.77608	0.022189	Phosphatidylinositol-4-phosphate 5-kinase, C-terminal||MORN motif||Phosphatidylinositol-4-phosphate 5-kinase||Phosphatidylinositol-4-phosphate 5-kinase, core, subgroup||Phosphatidylinositol-4-phosphate 5-kinase, core||Phosphatidylinositol-4-phosphate 5-kinase, plant||Phosphatidylinositol-4-phosphate 5-kinase, N-terminal domain
PGSC0003DMG400004844	-0.75376	0.0022517			-0.77456	2.0283e-05	Glucose-methanol-choline oxidoreductase, N-terminal||Glucose-methanol-choline oxidoreductase||Glucose-methanol-choline oxidoreductase, C-terminal
PGSC0003DMG400000917					-0.76992	2.3899e-05	MORN motif
PGSC0003DMG400006242			-0.61504	0.0023152	-0.76835	9.7148e-10	Protein phosphatase 2C||Protein phosphatase 2C-like
PGSC0003DMG400022725					-0.76737	0.0012986	Peptidase S8/S53, subtilisin/kexin/sedolisin||Proteinase inhibitor I9||Peptidase S8, subtilisin, Asp-active site||Protease-associated domain, PA||Peptidase S8, subtilisin-related
PGSC0003DMG400017620			-0.83315	0.0012368	-0.76453	3.763e-05	Proton-dependent oligopeptide transporter family||Major facilitator superfamily domain, general substrate transporter
PGSC0003DMG400006214					-0.76354	0.00038367	S-adenosyl-L-methionine-dependent methyltransferase-like||O-methyltransferase, family 3
PGSC0003DMG401013422					-0.75998	0.0001897	Lipase, GDSL||Esterase, SGNH hydrolase-type, subgroup
PGSC0003DMG402022984	-0.6417	0.027261			-0.75861	0.00074845	Conserved gene of unknown function
PGSC0003DMG400011334					-0.75437	2.7508e-06	Pollen Ole e 1 allergen/extensin||Immunoglobulin-like fold
PGSC0003DMG400024082	-0.77679	0.017249			-0.75358	0.00020661	Domain of unknown function DUF4009||AMP-dependent synthetase/ligase
PGSC0003DMG400030470					-0.74956	0.0033495	KIP1-like
PGSC0003DMG400004064					-0.74931	4.0975e-06	Proteinase inhibitor I13, potato inhibitor I
PGSC0003DMG400005902					-0.74415	8.0206e-08	Glycosyl transferase, family 14
PGSC0003DMG400018141					-0.73824	0.0020784	Cytochrome P450||Cytochrome P450, E-class, group I||Cytochrome P450, conserved site
PGSC0003DMG400007113					-0.73822	3.4414e-05	Fatty acyl-CoA reductase||Male sterility, NAD-binding||NAD(P)-binding domain
PGSC0003DMG400003057			-0.7284	0.004871	-0.73722	3.5228e-11	Thaumatin, pathogenesis-related||Thaumatin, conserved site
PGSC0003DMG400022541					-0.73675	0.016995	Haem peroxidase, plant/fungal/bacterial||Peroxidases heam-ligand binding site||Peroxidase, active site||Plant peroxidase||Haem peroxidase
Novel00324					-0.73642	0.023327	PREDICTED: probable flavin-containing monooxygenase 1-like [Solanum tuberosum]
PGSC0003DMG400021866					-0.73526	0.0030004	Pyridoxal phosphate-dependent transferase, major domain||Tyrosine/nicotianamine aminotransferase||Pyridoxal phosphate-dependent transferase, major region, subdomain 2||Aminotransferase, class I/classII||Pyridoxal phosphate-dependent transferase, major region, subdomain 1||Tyrosine transaminase
PGSC0003DMG400013412					-0.73255	0.00021907	Chlorophyll A-B binding protein||Chlorophyll a/b binding protein domain||Chlorophyll A-B binding protein, plant
PGSC0003DMG400018171			-0.51302	0.040996	-0.73142	2.4549e-07	Serine-threonine/tyrosine-protein kinase catalytic domain||Leucine rich repeats (2 copies)||Protein kinase, ATP binding site||Leucine-rich repeat-containing N-terminal, type 2||Leucine-rich repeat||Protein kinase-like domain||Serine/threonine-protein kinase, active site||Protein kinase, catalytic domain
PGSC0003DMG400017931					-0.7291	0.022985	Protein of unknown function DUF538
PGSC0003DMG400007987					-0.72782	0.017665	Alpha/Beta hydrolase fold||Alpha/beta hydrolase fold-3
PGSC0003DMG400020907					-0.72685	0.00019827	Protein kinase-like domain||Concanavalin A-like lectin/glucanase, subgroup||Regulator of chromosome condensation/beta-lactamase-inhibitor protein II||Serine/threonine-protein kinase, active site||Protein kinase, catalytic domain||Protein kinase, ATP binding site||TNFR/NGFR cysteine-rich region||Serine-threonine/tyrosine-protein kinase catalytic domain
PGSC0003DMG400028026					-0.7262	0.025215	PTR2 family proton/oligopeptide symporter, conserved site||Proton-dependent oligopeptide transporter family||Major facilitator superfamily domain, general substrate transporter
PGSC0003DMG400027147					-0.72515	0.025712	Conserved gene of unknown function
PGSC0003DMG400013928	-1.3686	8.1412e-07			-0.72374	0.014543	Protein kinase, catalytic domain||Serine/threonine-protein kinase, active site||Regulator of chromosome condensation/beta-lactamase-inhibitor protein II||Protein kinase-like domain||Concanavalin A-like lectin/glucanase, subgroup||Protein kinase, ATP binding site
PGSC0003DMG400005749					-0.72246	0.0029485	S-adenosyl-L-methionine-dependent methyltransferase-like||Phosphoethanolamine N-methyltransferase||Methyltransferase domain
PGSC0003DMG400005978					-0.72134	0.04389	Protein of unknown function DUF1639
PGSC0003DMG400005442	-0.47863	0.031286	-0.52672	0.028199	-0.71997	3.6552e-07	Uncharacterized GPI-anchored protein
PGSC0003DMG400004165					-0.71333	0.0030331	Thylakoid soluble phosphoprotein TSP9
PGSC0003DMG400019000					-0.71317	6.8213e-07	BTB/POZ-like||NPH3 domain||BTB/POZ fold
PGSC0003DMG400000321					-0.71109	0.004563	Aldehyde dehydrogenase, C-terminal||Aldehyde dehydrogenase, N-terminal||Aldehyde dehydrogenase, glutamic acid active site||Aldehyde dehydrogenase, conserved site||Aldehyde/histidinol dehydrogenase||Aldehyde dehydrogenase domain
PGSC0003DMG400020863			-0.71672	0.019332	-0.70975	0.0012793	Late embryogenesis abundant protein, LEA-14
PGSC0003DMG400003007					-0.70799	0.0052475	Protein kinase-like domain||Protein kinase, catalytic domain||Serine-threonine/tyrosine-protein kinase catalytic domain
Novel02069					-0.70475	0.023037	PREDICTED: uncharacterized protein LOC104106982 isoform X1 [Nicotiana tomentosiformis]
PGSC0003DMG400020541	-1.4867	8.948e-16			-0.70433	9.2101e-05	Protein phosphatase 2C-like||Protein phosphatase 2C||Protein phosphatase 2C, manganese/magnesium aspartate binding site
PGSC0003DMG400000627					-0.70373	0.01815	EB1, C-terminal||Calponin homology domain||Microtubule-associated protein RP/EB
PGSC0003DMG400013533	-0.8766	0.017023			-0.70076	0.01913	Flavonol 4'-sulfotransferase
PGSC0003DMG400013413					-0.69831	6.6109e-10	Chlorophyll A-B binding protein, plant||Chlorophyll a/b binding protein domain||Chlorophyll A-B binding protein
PGSC0003DMG400012201	-1.2089	0.0001338			-0.69602	0.0094718	BTB/POZ fold||Quinoprotein amine dehydrogenase, beta chain-like||BTB/POZ-like||WD40/YVTN repeat-like-containing domain||Potassium channel tetramerisation-type BTB domain
PGSC0003DMG400018479	-0.72306	0.0044281	-0.86361	0.0049641	-0.696	0.049636	P-loop containing nucleoside triphosphate hydrolase||ABC-2 type transporter||ABC transporter-like||AAA+ ATPase domain||ABC transporter, conserved site
PGSC0003DMG400028959					-0.69404	0.0041862	Multicopper oxidase, type 1||Multicopper oxidase, type 2||Cupredoxin||Multicopper oxidase, type 3
PGSC0003DMG400026957			-0.51427	0.0036712	-0.69381	6.3783e-11	Dak phosphatase||Dak kinase||Dihydroxyacetone kinase
PGSC0003DMG400025509	-0.5632	0.0031211			-0.69336	8.6556e-06	AGC-kinase, C-terminal||Serine/threonine-protein kinase, active site||Protein kinase, catalytic domain||Serine/threonine- / dual-specificity protein kinase, catalytic domain||Protein kinase-like domain||Pleckstrin homology-like domain||Protein kinase, C-terminal||Protein kinase, ATP binding site
PGSC0003DMG400013806	-0.72927	0.0027927			-0.68955	0.002242	Bifunctional inhibitor/plant lipid transfer protein/seed storage helical domain||Hydrophobic seed protein
PGSC0003DMG400020326					-0.68774	0.00024171	Protein kinase, ATP binding site||Legume lectin, beta chain, Mn/Ca-binding site||Concanavalin A-like lectin/glucanases superfamily||Concanavalin A-like lectin/glucanase, subgroup||Protein kinase-like domain||Protein kinase, catalytic domain||Serine/threonine-protein kinase, active site||Legume lectin domain
PGSC0003DMG400031802					-0.68727	0.00085108	Leucine-rich repeat-containing N-terminal, type 2||Malectin-like carbohydrate-binding domain||Leucine-rich repeat
PGSC0003DMG400022676					-0.68695	0.004311	Pollen-specific lysine-rich protein SBgLR
PGSC0003DMG400025390	-0.97391	2.2725e-14			-0.68604	6.2912e-06	DNA-binding, integrase-type||AP2/ERF domain||-
PGSC0003DMG400028352					-0.68563	0.026282	Cytochrome P450, conserved site||Heat shock protein DnaJ, N-terminal||Cytochrome P450, E-class, group I||Cytochrome P450
PGSC0003DMG402028957					-0.68561	0.003284	Glycine-rich cell wall structural protein 1
PGSC0003DMG400029463	-0.66715	2.4472e-07	-0.55964	0.0006377	-0.68478	4.1993e-13	Signal transduction histidine kinase, homodimeric||Signal transduction histidine kinase-related protein, C-terminal||CheY-like superfamily||CHASE||Signal transduction histidine kinase, core||Signal transduction histidine kinase, subgroup 1, dimerisation/phosphoacceptor domain||ATPase-like, ATP-binding domain||Signal transduction response regulator, receiver domain
PGSC0003DMG400025959					-0.68353	0.015529	Pentatricopeptide repeat
PGSC0003DMG400028479					-0.68191	1.4211e-05	NAF/FISL domain||Protein kinase, ATP binding site||Calcium/calmodulin-dependent/calcium-dependent protein kinase||NAF domain||Protein kinase-like domain||Serine/threonine- / dual-specificity protein kinase, catalytic domain||Protein kinase, catalytic domain||Serine/threonine-protein kinase, active site
PGSC0003DMG400002898					-0.6773	3.7669e-07	Pectinesterase inhibitor
PGSC0003DMG400014539	-0.4092	0.010682			-0.67696	1.3758e-12	Proton-dependent oligopeptide transporter family||Major facilitator superfamily domain, general substrate transporter||Major facilitator superfamily domain
PGSC0003DMG400001794					-0.67564	0.012016	Tetratricopeptide-like helical||Pentatricopeptide repeat
PGSC0003DMG400016007					-0.67525	0.0055178	ATP binding protein
PGSC0003DMG400007344					-0.67516	0.0078634	P-loop containing nucleoside triphosphate hydrolase||NB-ARC
PGSC0003DMG400025860					-0.67405	1.7397e-05	Conserved gene of unknown function
PGSC0003DMG400000244					-0.67162	0.035783	Cytochrome P450||Cytochrome P450, E-class, group I||Cytochrome P450, conserved site
PGSC0003DMG400016915					-0.66809	0.0027382	Globin, structural domain||Leghaemoglobin||Globin||Leghaemoglobin, iron-binding site||Globin-like
PGSC0003DMG400013481					-0.6658	9.8944e-05	Poly(ADP-ribose) polymerase, catalytic domain||RST domain of plant C-terminal
Novel02922					-0.66211	0.02486	PREDICTED: disease resistance protein RGA2-like [Solanum tuberosum]
PGSC0003DMG400027681					-0.66149	0.032968	Cytochrome b561/ferric reductase transmembrane||DOMON domain||Cytochrome b561, eukaryote
PGSC0003DMG400008833	-0.8917	2.5745e-07	-0.48165	0.013628	-0.65955	1.54e-08	Expansin||Barwin-like endoglucanase||Pollen allergen/expansin, C-terminal||Expansin/pollen allergen, DPBB domain||Barwin-related endoglucanase||Expansin/Lol pI
PGSC0003DMG400012492					-0.65925	0.017223	Peptidase S8/S53, subtilisin/kexin/sedolisin||Peptidase S8, subtilisin, Asp-active site||Protease-associated domain, PA||Peptidase S8, subtilisin-related
PGSC0003DMG400023949					-0.65566	0.0071677	Polyketide cyclase/dehydrase||START-like domain
PGSC0003DMG400014027	-0.91115	0.0066768			-0.65497	0.013824	RmlC-like jelly roll fold||Germin||Cupin 1||RmlC-like cupin domain||Germin, manganese binding site
PGSC0003DMG400023561					-0.65422	0.018769	Conserved gene of unknown function
PGSC0003DMG400004576			-0.69771	0.0046215	-0.65398	0.00020292	Fruit-specific protein
PGSC0003DMG400021769	-0.7355	0.02914			-0.652	0.0064082	Heavy metal-associated domain, HMA
PGSC0003DMG400013405	-1.4867	1.2228e-07	-0.90283	0.0032546	-0.65175	0.012881	SANT/Myb domain||Myb domain||Homeodomain-like
PGSC0003DMG400016010					-0.64776	0.00039637	ACT domain
PGSC0003DMG400009530	-0.91126	2.8577e-13	-0.75276	1.648e-06	-0.64774	1.1443e-10	DNA-binding WRKY||Zn-cluster domain
PGSC0003DMG400024765					-0.64644	0.037657	Epoxide hydrolase-like||Alpha/Beta hydrolase fold
PGSC0003DMG400012838	-1.3376	0.017231	-1.7477	1.3837e-13	-0.64447	0.0018992	Bifunctional inhibitor/plant lipid transfer protein/seed storage helical domain||Plant lipid transfer protein/Par allergen
PGSC0003DMG400008938					-0.6439	0.0074607	Glycoside hydrolase, family 9, active site||Glycoside hydrolase, family 9||Six-hairpin glycosidase||Six-hairpin glycosidase-like
PGSC0003DMG400018431					-0.64329	0.017543	Expansin/Lol pI||Barwin-related endoglucanase||Pollen allergen/expansin, C-terminal||Expansin/pollen allergen, DPBB domain||Barwin-like endoglucanase||Expansin
PGSC0003DMG400025497					-0.64109	0.00033056	Transmembrane protein 6/97
PGSC0003DMG400030351					-0.6384	0.047058	P-loop containing nucleoside triphosphate hydrolase||Cell division protein Cdc6||CDC6, C-terminal domain||Winged helix-turn-helix transcription repressor DNA-binding
PGSC0003DMG400019511			-0.58677	0.00089171	-0.63605	1.3087e-08	Lactate/malate dehydrogenase, C-terminal||Lactate dehydrogenase/glycoside hydrolase, family 4, C-terminal||L-lactate/malate dehydrogenase||Malate dehydrogenase, type 1||Malate dehydrogenase, active site||Lactate/malate dehydrogenase, N-terminal||NAD(P)-binding domain
PGSC0003DMG400019964					-0.63574	0.013685	Conserved gene of unknown function
PGSC0003DMG400022983	-0.46369	0.0063935			-0.63523	1.0037e-08	CCT domain
PGSC0003DMG400023668					-0.63485	0.0043409	PC-Esterase||PMR5 N-terminal domain
PGSC0003DMG400004143					-0.63423	4.815e-05	Domain of unknown function DUF4005||IQ motif, EF-hand binding site
PGSC0003DMG400010706					-0.63392	0.013776	Multi antimicrobial extrusion protein
PGSC0003DMG400019241					-0.63364	3.1329e-05	Concanavalin A-like lectin/glucanase, subgroup||Protein kinase-like domain||S-receptor-like serine/threonine-protein kinase||Protein kinase, catalytic domain||Serine/threonine-protein kinase, active site||Serine-threonine/tyrosine-protein kinase catalytic domain||S-locus glycoprotein||PAN-2 domain||Apple-like||Protein kinase, ATP binding site||Bulb-type lectin domain||S-locus receptor kinase, C-t…
PGSC0003DMG400006838	-0.5898	0.00014801			-0.63324	1.4413e-08	Peptidase S8, subtilisin-related||Peptidase S8, subtilisin, His-active site||Protease-associated domain, PA||Peptidase S8, subtilisin, Ser-active site||Proteinase inhibitor I9||Peptidase S8/S53, subtilisin/kexin/sedolisin
PGSC0003DMG400008794					-0.62892	0.0083026	Major latex protein domain||START-like domain||Bet v I domain
PGSC0003DMG400001380					-0.62727	1.7357e-10	Pollen Ole e 1 allergen/extensin
PGSC0003DMG400012962	-0.82491	0.024822			-0.62712	0.005421	Basic-leucine zipper domain||-||DOG1 domain
PGSC0003DMG400013411					-0.6265	5.3332e-10	Chlorophyll A-B binding protein||Chlorophyll A-B binding protein, plant||Chlorophyll a/b binding protein domain
PGSC0003DMG400026391					-0.62641	0.031975	Conserved gene of unknown function
PGSC0003DMG400005778					-0.6249	0.0030521	C2 calcium-dependent membrane targeting||Phosphoribosyltransferase C-terminal
PGSC0003DMG400001211					-0.62195	0.02041	X8
PGSC0003DMG400026345	-0.61353	0.011727	-0.58495	0.0039048	-0.62165	0.00045635	Conserved gene of unknown function
PGSC0003DMG400024615					-0.62033	0.0047956	WD40 repeat||WD40 repeat, conserved site||WD40/YVTN repeat-like-containing domain||WD40-repeat-containing domain||Protein of unknown function DUF3639
PGSC0003DMG400021857					-0.6201	0.026173	Myb domain, plants||Homeodomain-like||SANT/Myb domain||Myb domain
PGSC0003DMG400014275					-0.61897	1.7306e-05	S-adenosyl-L-methionine-dependent methyltransferase-like||Putative S-adenosyl-L-methionine-dependent methyltransferase
PGSC0003DMG400008804					-0.61868	0.0043274	Chlorophyll A-B binding protein, plant||Chlorophyll a/b binding protein domain||Chlorophyll A-B binding protein
PGSC0003DMG400001631					-0.61815	0.00072926	Pollen Ole e 1 allergen/extensin
PGSC0003DMG400004404	-0.66208	0.035222			-0.61522	0.017485	Expansin/Lol pI||Expansin/pollen allergen, DPBB domain||Barwin-related endoglucanase||Pollen allergen/expansin, C-terminal||Barwin-like endoglucanase||Expansin
PGSC0003DMG400006392					-0.61518	2.2278e-06	von Willebrand factor, type A||Zinc finger, RING/FYVE/PHD-type||Zinc finger, RING-type
PGSC0003DMG400011255					-0.61467	0.0045905	PAK-box/P21-Rho-binding
PGSC0003DMG400018742	-0.64682	0.03402			-0.61352	0.0070419	Uncharacterised protein family UPF0497, trans-membrane plant subgroup||Uncharacterised protein family UPF0497, trans-membrane plant
PGSC0003DMG400003289					-0.61165	0.0094252	Cytochrome P450, conserved site||Cytochrome P450, E-class, group I||Cytochrome P450
PGSC0003DMG400003013					-0.60889	0.0053808	Glycoside hydrolase family 3||Glycoside hydrolase, family 3, N-terminal||Glycoside hydrolase, superfamily||Glycoside hydrolase family 3 C-terminal domain
Novel03057			-0.52127	0.0010998	-0.60811	2.0287e-11	PREDICTED: adenosylhomocysteinase-like isoform X1 [Solanum tuberosum]
PGSC0003DMG400000046					-0.60706	9.4158e-05	HAD-like domain||Phospholipid/glycerol acyltransferase
PGSC0003DMG400020619					-0.60534	0.00018195	HAD-superfamily hydrolase, subfamily IIB||Trehalose-phosphatase||HAD-like domain
PGSC0003DMG400016767	-0.65407	0.019222			-0.60429	0.00537	SANT/Myb domain||Homeodomain-like||Myb domain, plants
PGSC0003DMG400039856					-0.6025	0.010976	Glycoside hydrolase, family 81
PGSC0003DMG400004257	-1.021	2.6117e-12			-0.60085	1.5474e-06	F-box domain, cyclin-like||Phloem protein 2-like
PGSC0003DMG400010635					-0.60037	0.04508	BTB/POZ fold||BTB/POZ||Ankyrin repeat||Domain of unknown function DUF3420||Ankyrin repeat-containing domain||BTB/POZ-like
PGSC0003DMG400004093					-0.59918	1.7434e-06	Tetratricopeptide-like helical||Pentatricopeptide repeat
PGSC0003DMG400000293					-0.59814	0.016462	Pectin lyase fold||Pectinesterase, catalytic||Pectinesterase, active site||Pectin lyase fold/virulence factor
PGSC0003DMG400012809					-0.59808	0.013402	Cystathionine beta-synthase, core
PGSC0003DMG400009078					-0.59781	0.034525	Concanavalin A-like lectin/glucanase, subgroup||Protein kinase-like domain||Protein kinase, ATP binding site||Serine/threonine-protein kinase, active site||Protein kinase, catalytic domain
PGSC0003DMG400012204	-0.51258	0.0074583			-0.59702	9.8821e-06	Protein of unknown function DUF3741||Domain of unknown function DUF4378
PGSC0003DMG400028671			-0.67284	0.007035	-0.59589	0.0012875	UDP-glucuronosyl/UDP-glucosyltransferase
PGSC0003DMG400026186					-0.59331	0.0084412	GH3 auxin-responsive promoter
PGSC0003DMG400022632					-0.59097	0.010475	Serine-threonine/tyrosine-protein kinase catalytic domain||Leucine-rich repeat||Protein kinase-like domain||Leucine-rich repeat-containing N-terminal, type 2||Protein kinase, catalytic domain
PGSC0003DMG400027030					-0.59069	0.037411	Homeodomain||Homeodomain-like
PGSC0003DMG400007319					-0.58999	0.036972	Pentatricopeptide repeat||Tetratricopeptide-like helical
PGSC0003DMG400000375	-0.56434	0.0003146	-0.64624	0.00019837	-0.58756	7.6812e-08	Aux/IAA-ARF-dimerisation||AUX/IAA protein
PGSC0003DMG400026934					-0.58623	0.01547	Conserved gene of unknown function
PGSC0003DMG400019773					-0.58402	0.029413	Terpenoid cyclases/protein prenyltransferase alpha-alpha toroid||Terpenoid synthase||Terpene synthase, metal-binding domain||Terpene synthase-like
PGSC0003DMG400027074	-0.90384	0.0025889			-0.5838	0.034422	Conserved gene of unknown function
PGSC0003DMG400001823	-0.3962	0.035888	-0.70236	1.789e-05	-0.58045	5.7621e-07	Cytochrome P450, E-class, group IV||Cytochrome P450||Cytochrome P450, conserved site
PGSC0003DMG400029803			-0.46186	0.023417	-0.58005	1.6946e-07	Nucleotide-binding, alpha-beta plait||RNA recognition motif domain
PGSC0003DMG400021345					-0.58	0.00074309	Conserved gene of unknown function
PGSC0003DMG400023382					-0.57977	0.0043724	Cytochrome P450, conserved site||Cytochrome P450||Cytochrome P450, E-class, group I
PGSC0003DMG400030715			-0.484	0.019363	-0.57911	1.3544e-06	Glycoside hydrolase, catalytic domain||Glycoside hydrolase, superfamily||Glycoside hydrolase, family 79
PGSC0003DMG402018143					-0.57863	0.0019513	P-loop containing nucleoside triphosphate hydrolase||ABC transporter A, ABCA||ABC transporter-like||ABC transporter, conserved site||AAA+ ATPase domain
PGSC0003DMG400029552					-0.57771	0.017647	Cyclic nucleotide-binding-like||RmlC-like jelly roll fold||Cyclic nucleotide-binding domain||Ion transport domain
PGSC0003DMG400024063					-0.5769	2.2487e-09	Terpenoid synthase||Squalene/phytoene synthase||Squalene/phytoene synthase, conserved site
PGSC0003DMG400012795	-0.94546	0.0024575			-0.57481	0.031342	Cytochrome P450, conserved site||Cytochrome P450||Cytochrome P450, E-class, group I
PGSC0003DMG400015897			-0.80708	0.020092	-0.57377	0.043531	START-like domain||Polyketide cyclase/dehydrase
PGSC0003DMG400003344					-0.57278	5.9494e-05	Protein kinase-like domain||Concanavalin A-like lectin/glucanase, subgroup||Protein kinase, catalytic domain||Serine-threonine/tyrosine-protein kinase catalytic domain||Tyrosine-protein kinase, active site
PGSC0003DMG400002533					-0.57116	0.0061705	Conserved gene of unknown function
PGSC0003DMG400021008					-0.56995	0.04728	Serine-threonine/tyrosine-protein kinase catalytic domain||Leucine-rich repeat||Protein kinase-like domain||Leucine-rich repeat-containing N-terminal, type 2||Protein kinase, catalytic domain
PGSC0003DMG400027722					-0.56975	0.010227	Ankyrin repeat||Major sperm protein||Ankyrin repeat-containing domain||PapD-like
PGSC0003DMG400001646					-0.56881	2.0221e-07	Ubiquitin-protein ligase BRE1A
PGSC0003DMG400002000					-0.56758	1.2105e-05	Glycosyl transferase, family 14
PGSC0003DMG400019017					-0.56483	0.00014981	Helix-loop-helix domain
PGSC0003DMG400006928	-0.61198	0.0031809			-0.56319	0.00039524	Homeodomain, ZF-HD class||ZF-HD homeobox protein, Cys/His-rich dimerisation domain||Homeodomain-like
PGSC0003DMG400021912					-0.56194	4.5247e-07	Actin-binding FH2
PGSC0003DMG400018853					-0.56167	0.001424	Major facilitator superfamily domain, general substrate transporter||General substrate transporter||Sugar/inositol transporter||Major facilitator superfamily domain||Sugar transporter, conserved site
PGSC0003DMG400018771					-0.5612	0.030095	PMR5 N-terminal domain||PC-Esterase
PGSC0003DMG400016717					-0.5608	0.0010415	Zinc finger, FYVE-related||Brevis radix-like domain||Pleckstrin homology domain||Zinc finger, FYVE-type||Transcription factor BREVIS RADIX, N-terminal domain||Pleckstrin homology-like domain||Zinc finger, RING/FYVE/PHD-type||Regulator of chromosome condensation, RCC1||Regulator of chromosome condensation/beta-lactamase-inhibitor protein II||Zinc finger, FYVE/PHD-type
PGSC0003DMG400010637					-0.55982	2.6098e-05	Lycopene cyclase, beta/epsilon||Lycopene cyclase-type, FAD-binding
PGSC0003DMG400012143					-0.5598	0.032264	Serine-threonine/tyrosine-protein kinase catalytic domain||Protein kinase, catalytic domain||Protein kinase-like domain
PGSC0003DMG400000113					-0.55979	0.00037325	Acid phosphatase/vanadium-dependent haloperoxidase-related
PGSC0003DMG400012263					-0.55969	4.2735e-05	Thioredoxin-like fold||Glutaredoxin
PGSC0003DMG400011140	-0.45773	0.035222			-0.55786	0.0029293	Domain of unknown function DUF250||Drug/metabolite transporter
PGSC0003DMG400021264					-0.55504	3.6815e-08	Phosphoenolpyruvate carboxylase, bacterial/plant-type||Phosphoenolpyruvate carboxylase, active site||Pyruvate/Phosphoenolpyruvate kinase||Phosphoenolpyruvate carboxylase
PGSC0003DMG400015769					-0.55333	0.023889	Patatin/Phospholipase A2-related||Acyl transferase/acyl hydrolase/lysophospholipase
PGSC0003DMG400014156					-0.55305	0.0011996	Peptidase aspartic, active site||Peptidase A1||Peptidase aspartic
PGSC0003DMG400001232					-0.55278	0.043932	BTB/POZ fold||BTB/POZ||NPH3 domain||BTB/POZ-like
PGSC0003DMG400007081					-0.55261	0.032714	Terpenoid synthase||Solanesyl diphosphate synthase||Polyprenyl synthetase||Polyprenyl synthetase-related
PGSC0003DMG400000077					-0.5519	0.030312	Nucleotide-diphospho-sugar transferase||Reticulon||Nucleotide-diphospho-sugar transferases
Novel00956					-0.55175	0.027148	PREDICTED: subtilisin-like protease-like, partial [Solanum tuberosum]
PGSC0003DMG400013213					-0.55126	0.0057961	Homeodomain-like||ZF-HD homeobox protein, Cys/His-rich dimerisation domain||Homeodomain, ZF-HD class
PGSC0003DMG400007019			-0.49024	0.002314	-0.54844	3.2614e-07	Transketolase, C-terminal/Pyruvate-ferredoxin oxidoreductase, domain II||Transketolase binding site||Transketolase, C-terminal||Transketolase, bacterial-like||Transketolase-like, pyrimidine-binding domain||Transketolase, N-terminal||Thiamin diphosphate-binding fold
PGSC0003DMG401028577					-0.5473	0.00051819	Aminotransferase, class IV||P-loop containing nucleoside triphosphate hydrolase
PGSC0003DMG400030904	-0.67987	0.0061566			-0.54627	0.022443	High mobility group, superfamily||YABBY protein
PGSC0003DMG401020784					-0.54513	0.040576	Basic-leucine zipper domain
PGSC0003DMG400029634					-0.54424	0.005869	Helix-loop-helix domain
PGSC0003DMG400028658	-0.60734	0.0056088	-0.55198	0.026071	-0.54415	0.00095322	PMR5 N-terminal domain||PC-Esterase
PGSC0003DMG400003550	-0.37975	0.044024			-0.5378	1.5591e-06	Kinesin-like protein||P-loop containing nucleoside triphosphate hydrolase||Kinesin, motor region, conserved site||Kinesin, motor domain||Protein of unknown function DUF3490
PGSC0003DMG401022236			-0.49252	0.0066456	-0.53478	7.5618e-07	Peptidase cysteine/serine, trypsin-like||Peptidase S64, Ssy5
PGSC0003DMG400030342					-0.53295	0.004311	Protein of unknown function DUF3527
PGSC0003DMG400024309					-0.53139	0.001017	Mini-chromosome maintenance complex-binding protein
PGSC0003DMG400018158					-0.52976	7.2672e-08	Conserved gene of unknown function
PGSC0003DMG400002879					-0.5297	0.045492	Hly-III-related
Novel02562	-0.3799	0.036724	-0.58802	0.00064847	-0.52883	1.093e-06	PREDICTED: heterogeneous nuclear ribonucleoprotein 1-like isoform X1 [Solanum tuberosum]>gi|565394770|ref|XP_006363029.1| PREDICTED: heterogeneous nuclear ribonucleoprotein 1-like isoform X2 [Solanum tuberosum]>gi|565394772|ref|XP_006363030.1| PREDICTED: heterogeneous nuclear ribonucleoprotein 1-like isoform X3 [Solanum tuberosum]
PGSC0003DMG400017732					-0.52875	0.0058231	Zinc/iron permease||Zinc/iron permease, fungal/plant
PGSC0003DMG400015273					-0.52755	0.0032659	Glycosyl hydrolase, family 13, all-beta||Glycoside hydrolase, superfamily||Glycoside hydrolase, clan GH-D||Glycoside hydrolase, family 27||Aldolase-type TIM barrel
PGSC0003DMG400042886	-0.45693	0.034224	-0.69499	0.00035111	-0.5267	0.00033318	Bulb-type lectin domain||PAN-2 domain||Apple-like||S-locus glycoprotein
PGSC0003DMG400031798					-0.52582	0.020706	Protein of unknown function DUF789
PGSC0003DMG400013983					-0.5258	0.00079606	Lipoxygenase, LH2||Lipase/lipooxygenase, PLAT/LH2
PGSC0003DMG400002519					-0.52564	0.0085988	Lipase, GDSL||Esterase, SGNH hydrolase-type, subgroup
PGSC0003DMG400024604	-0.79299	0.0013464	-0.83627	0.0016305	-0.52553	0.015539	EF-Hand 1, calcium-binding site||Calcium-binding EF-hand||EF-hand-like domain
PGSC0003DMG400030691					-0.52507	0.017797	Sterile alpha motif/pointed domain
PGSC0003DMG400023850					-0.52483	0.001485	Oxoglutarate/iron-dependent dioxygenase||Isopenicillin N synthase-like
PGSC0003DMG400027240					-0.52299	0.00623	Glycoside hydrolase family 3||Glycoside hydrolase, family 3, N-terminal||Glycoside hydrolase family 3 C-terminal domain||Glycoside hydrolase, superfamily
PGSC0003DMG400016709					-0.52282	0.0001098	Leucine-rich repeat||Serine-threonine/tyrosine-protein kinase catalytic domain||Leucine-rich repeat-containing N-terminal, type 2||Protein kinase, catalytic domain||Concanavalin A-like lectin/glucanase, subgroup||Protein kinase-like domain
PGSC0003DMG400025559			-0.6943	0.0015478	-0.52229	0.0019754	WD40 repeat||WD40 repeat, conserved site||G-protein beta WD-40 repeat||WD40-repeat-containing domain||WD40/YVTN repeat-like-containing domain
PGSC0003DMG400029751					-0.52126	0.0037213	Gene of unknown function
PGSC0003DMG400014379					-0.52085	0.00014509	Hexapeptide transferase, conserved site||Bacterial transferase hexapeptide repeat||Trimeric LpxA-like||Serine acetyltransferase, N-terminal||Serine O-acetyltransferase
PGSC0003DMG400012141					-0.51991	0.00036583	Ubiquitin-related domain||Ubiquitin||Protein kinase-like domain||Phosphatidylinositol 3-/4-kinase, catalytic domain
PGSC0003DMG400026631					-0.51809	7.0782e-05	Transferase||Chloramphenicol acetyltransferase-like domain
PGSC0003DMG400019149					-0.51708	8.0255e-10	P-loop containing nucleoside triphosphate hydrolase||ATPase, AAA-type, core
PGSC0003DMG400028127					-0.51338	6.8628e-09	Methionine synthase, vitamin-B12 independent||Cobalamin (vitamin B12)-independent methionine synthase MetE, N-terminal||Cobalamin-independent methionine synthase
PGSC0003DMG400025067					-0.5129	0.0066761	Short-chain dehydrogenase/reductase SDR||Glucose/ribitol dehydrogenase||NAD(P)-binding domain
PGSC0003DMG400006668					-0.51289	5.0329e-05	Conserved gene of unknown function
PGSC0003DMG400021710	-0.71239	0.01419			-0.51262	0.026954	Protein of unknown function DUF538
PGSC0003DMG400028196					-0.51128	8.7895e-05	RING zinc finger protein
PGSC0003DMG400027185	-0.67232	0.0065612			-0.51099	0.012877	MENTAL domain
PGSC0003DMG400026632					-0.51028	0.038088	Chloramphenicol acetyltransferase-like domain||Transferase
PGSC0003DMG400043373	-0.44946	0.0012029	-0.44188	0.011048	-0.51023	2.9659e-08	6-phosphogluconate dehydrogenase, decarboxylating||Fibritin/6-phosphogluconate dehydrogenase, C-terminal extension||6-phosphogluconate dehydrogenase, C-terminal||Dehydrogenase, multihelical||NAD(P)-binding domain||6-phosphogluconate dehydrogenase, NADP-binding||6-phosphogluconate dehydrogenase, C-terminal-like
PGSC0003DMG400020113			-0.55008	0.001918	-0.50802	3.6262e-06	Uncharacterised protein family Ycf19
PGSC0003DMG400024310					-0.50532	0.0013872	Conserved gene of unknown function
PGSC0003DMG400013857					-0.5041	2.8927e-05	Trehalose-phosphatase||HAD-like domain||HAD-superfamily hydrolase, subfamily IIB
PGSC0003DMG400008183	-0.37955	0.032962			-0.50102	1.801e-06	Helix-loop-helix domain
PGSC0003DMG402028844					-0.50016	0.011551	Metallophosphoesterase domain||Metallo-dependent phosphatase-like
PGSC0003DMG400000134					-0.49956	0.034996	Peptidase S8, subtilisin-related||Protease-associated domain, PA||Peptidase S8, subtilisin, Asp-active site||Peptidase S8, subtilisin, Ser-active site||Proteinase inhibitor I9||Peptidase S8/S53, subtilisin/kexin/sedolisin
PGSC0003DMG400012017					-0.49826	0.012674	Pectinesterase inhibitor
PGSC0003DMG400025134					-0.49778	4.7709e-08	Pyridoxal phosphate-dependent transferase, major domain||Pyridoxal phosphate-dependent transferase, major region, subdomain 2||Cys/Met metabolism, pyridoxal phosphate-dependent enzyme||Pyridoxal phosphate-dependent transferase, major region, subdomain 1
PGSC0003DMG400018761					-0.49733	7.5069e-05	Ammonium/urea transporter||Ammonium transporter, conserved site||Ammonium transporter AmtB-like||Ammonium transporter
PGSC0003DMG400023441					-0.49699	0.02996	Protein kinase-like domain||Serine/threonine- / dual-specificity protein kinase, catalytic domain||Protein kinase, ATP binding site||Serine/threonine-protein kinase, active site||Protein kinase, catalytic domain
PGSC0003DMG400030625					-0.49268	4.8384e-07	Protein kinase, catalytic domain||Leucine-rich repeat-containing N-terminal, type 2||Serine/threonine-protein kinase, active site||Protein kinase-like domain||Leucine rich repeats (2 copies)||Leucine-rich repeat
PGSC0003DMG400020819					-0.49261	0.049619	Zinc finger, RING/FYVE/PHD-type||Zinc finger, RING-type
PGSC0003DMG400005284					-0.49214	7.6695e-05	Shikimate, quinate/shikimate dehydrogenase||Aldolase-type TIM barrel||Quinate/shikimate 5-dehydrogenase/glutamyl-tRNA reductase||NAD(P)-binding domain||Shikimate dehydrogenase substrate binding, N-terminal||Dehydroquinase class I
PGSC0003DMG400016148	-0.42855	0.0044336			-0.49196	2.0483e-07	Homeodomain||Homeobox, conserved site||Leucine zipper, homeobox-associated||Homeodomain-like||Helix-turn-helix motif
PGSC0003DMG400020807			-0.51037	0.034982	-0.49106	0.023488	Helix-loop-helix domain
Novel02815			-0.49798	0.0043559	-0.4899	1.2555e-06	PREDICTED: uncharacterized protein LOC102605574 isoform X1 [Solanum tuberosum]
PGSC0003DMG400001982	-0.63745	0.027018			-0.4896	0.036451	NB-ARC||P-loop containing nucleoside triphosphate hydrolase
PGSC0003DMG400010230					-0.48893	0.0023042	Serine-threonine/tyrosine-protein kinase catalytic domain||Leucine-rich repeat||Protein kinase-like domain||Leucine-rich repeat-containing N-terminal, type 2||Protein kinase, catalytic domain
PGSC0003DMG400018292			-0.62871	2.7585e-05	-0.48876	1.1509e-07	S-adenosylmethionine synthetase, N-terminal||S-adenosylmethionine synthetase, conserved site||S-adenosylmethionine synthetase, C-terminal||S-adenosylmethionine synthetase, central domain||S-adenosylmethionine synthetase||S-adenosylmethionine synthetase superfamily
PGSC0003DMG400000584	-0.74178	5.1248e-06			-0.48801	0.00030091	-||CCT domain||Signal transduction response regulator, receiver domain||CheY-like superfamily
PGSC0003DMG400003123					-0.4862	3.6871e-08	Aldolase-type TIM barrel||Fructose-bisphosphate aldolase class-I, eukaryotic-type||Fructose-bisphosphate aldolase, class-I||Fructose-bisphosphate aldolase class-I active site
PGSC0003DMG400017110					-0.48617	0.0038592	Cellulose synthase||Nucleotide-diphospho-sugar transferases
PGSC0003DMG400005869					-0.48494	0.004311	Tetratricopeptide-like helical||Pentatricopeptide repeat
PGSC0003DMG400028363			-0.71103	0.00043429	-0.48459	0.00014957	6-phosphogluconolactonase, DevB-type||Glucosamine/galactosamine-6-phosphate isomerase
PGSC0003DMG400029192					-0.4839	0.00011357	Domain of unknown function DUF4339
PGSC0003DMG400029424					-0.48211	0.010903	Zinc finger, CCCH-type
PGSC0003DMG400022342					-0.48063	2.2436e-06	Haem peroxidase, plant/fungal/bacterial||Peroxidases heam-ligand binding site||Peroxidase, active site||Plant peroxidase||Haem peroxidase
PGSC0003DMG403011204					-0.48039	0.020898	Conserved gene of unknown function
PGSC0003DMG400026428					-0.48017	0.0022638	Sucrose-phosphate synthase||Glycosyl transferase, family 1||Glycosyltransferase subfamily 4, N-terminal domain||Sucrose phosphate synthase, plant
PGSC0003DMG400021091					-0.47997	0.00053217	Potassium channel, voltage-dependent, EAG/ELK/ERG||Potassium channel, plant-type||Cyclic nucleotide-binding-like||Ion transport domain||Ion transport 2||RmlC-like jelly roll fold||Cyclic nucleotide-binding domain
Novel01074					-0.47965	0.0033057
PGSC0003DMG400013938					-0.47805	0.0015941	Gene of unknown function
PGSC0003DMG400028169					-0.47758	0.00055486	Protein kinase-like domain||Serine/threonine- / dual-specificity protein kinase, catalytic domain||Serine/threonine-protein kinase, active site||Protein kinase, catalytic domain
PGSC0003DMG400024111					-0.47718	0.0092943	Cdk-activating kinase assembly factor MAT1, centre||Cdk-activating kinase assembly factor (MAT1)
PGSC0003DMG400005694					-0.476	0.0020857	Protein of unknown function DUF642
Novel03069			-0.54264	0.023922	-0.4757	0.0035057	PREDICTED: probable aldo-keto reductase 4-like isoform X2 [Solanum tuberosum]
PGSC0003DMG400031119			-0.67255	0.00012009	-0.47555	2.8836e-06	Protein of unknown function DUF1005
PGSC0003DMG402016396					-0.4754	0.0031565	Phosphotyrosyl phosphatase activator, PTPA
PGSC0003DMG401013630					-0.47458	0.039783	Zinc finger, RING/FYVE/PHD-type||Zinc finger, RING-type
PGSC0003DMG400012322					-0.47424	3.4579e-07	FAD-dependent pyridine nucleotide-disulphide oxidoreductase||Pyridine nucleotide-disulphide oxidoreductase, FAD/NAD(P)-binding domain||Pyridine nucleotide-disulphide oxidoreductase, NAD-binding domain
PGSC0003DMG400005558					-0.47348	0.017718	Zinc finger, RING-type||Zinc finger, RING/FYVE/PHD-type
PGSC0003DMG400005540					-0.47266	0.025591	Calcium-binding EF-hand||EF-hand-like domain||EF-Hand 1, calcium-binding site
PGSC0003DMG400012175					-0.47234	0.023515	Conserved gene of unknown function
PGSC0003DMG400011042					-0.47095	0.0087793	Cytochrome P450, conserved site||Cytochrome P450, E-class, group I||Cytochrome P450
PGSC0003DMG400012543					-0.47006	0.0015616	Sodium/sulphate symporter
PGSC0003DMG400021513					-0.46977	0.0031576	Peptidase S8, subtilisin, Ser-active site||Peptidase S8/S53, subtilisin/kexin/sedolisin||Proteinase inhibitor I9||Peptidase S8, subtilisin-related||Protease-associated domain, PA
PGSC0003DMG400004572					-0.4697	0.010813	Adenosylhomocysteinase||S-adenosyl-L-homocysteine hydrolase, conserved site||S-adenosyl-L-homocysteine hydrolase, NAD binding domain||NAD(P)-binding domain
PGSC0003DMG400005352					-0.46945	0.019963	Protein kinase, catalytic domain||Protein kinase-like domain
PGSC0003DMG400009462					-0.46914	0.044331	Gene of unknown function
PGSC0003DMG400029794					-0.46898	0.030203	TMP21-related||GOLD
PGSC0003DMG400032277					-0.46852	0.005421	Protein translocase complex, SecE/Sec61-gamma subunit
PGSC0003DMG400019718	-0.51082	0.026083			-0.46763	0.0074455	NAD(P)-binding domain||Amine oxidase||Flavin amine oxidase
PGSC0003DMG400017540					-0.46675	0.00085837	Helix-loop-helix domain
PGSC0003DMG400002662					-0.4667	0.028879	Conserved gene of unknown function
PGSC0003DMG402017934					-0.46492	0.00018095	Pectin lyase fold||Pectinesterase, catalytic||Pectinesterase, active site||Pectinesterase inhibitor||Pectin lyase fold/virulence factor
PGSC0003DMG400021657					-0.46335	0.026202	ARID/BRIGHT DNA-binding domain||ELM2 domain||SANT/Myb domain
PGSC0003DMG400031385					-0.46279	0.0050923	Pectinacetylesterase
PGSC0003DMG401021153					-0.46116	0.027178	GDP-fucose protein O-fucosyltransferase
PGSC0003DMG400008954					-0.46093	0.021678	Alpha carbonic anhydrase||Carbonic anhydrase, alpha-class||Carbonic anhydrase, alpha-class, conserved site
PGSC0003DMG400001656					-0.45841	0.046661	ATPase, F0 complex, subunit E, mitochondrial
PGSC0003DMG400017119					-0.45804	0.007631	UDP-glucuronosyl/UDP-glucosyltransferase
PGSC0003DMG402028252					-0.4563	0.022394	Glycosyl hydrolase family 32, N-terminal||Glycosyl hydrolase family 32, C-terminal||Glycosyl hydrolase family 43, five-bladed beta-propellor domain||Concanavalin A-like lectin/glucanases superfamily||Glycoside hydrolase, family 32, active site||Glycoside hydrolase, family 32
PGSC0003DMG400027088			-0.51077	0.004128	-0.45526	0.0005943	Bicarbonate transporter, eukaryotic||Bicarbonate transporter, C-terminal
PGSC0003DMG400000896					-0.45479	0.00090588	Protein of unknown function DUF869, plant
PGSC0003DMG400019837					-0.45264	0.0020626	Uncharacterised protein family Ycf19
PGSC0003DMG400033906	-0.49544	0.0027239			-0.45248	0.00011254	NAD(P)-binding domain||NmrA-like
PGSC0003DMG400025884	-0.84545	5.0053e-09			-0.45246	0.032251	Armadillo-type fold||Zinc finger, RING/FYVE/PHD-type||U box domain||Armadillo-like helical
PGSC0003DMG400017756			-0.64573	0.0052341	-0.45243	0.015949	Arabinogalactan-protein
PGSC0003DMG400015387					-0.45211	0.017871	Peptide-N4-(N-acetyl-beta-glucosaminyl)asparagine amidase A
PGSC0003DMG400014574	-0.5988	0.011338	-1.039	8.4586e-07	-0.45185	0.014785	Zinc finger, C2H2-like||Zinc finger, C2H2
PGSC0003DMG400012169					-0.44918	0.038131	Cation/H+ exchanger
PGSC0003DMG400010155					-0.44765	0.0025722	Gene of unknown function
PGSC0003DMG400003343					-0.44672	0.017301	Serine/threonine-protein kinase, active site||Protein kinase, catalytic domain||Concanavalin A-like lectin/glucanase, subgroup||Protein kinase-like domain||Protein kinase, ATP binding site||Green fluorescent protein-like
PGSC0003DMG400030274	-0.47368	0.040048			-0.44643	0.007631	Protein kinase-like domain||Protein kinase, catalytic domain
PGSC0003DMG400029754					-0.44575	0.0060362	Conserved gene of unknown function
PGSC0003DMG400028371					-0.44329	0.0098103	Metallo-dependent phosphatase-like||Purple acid phosphatase-like, N-terminal||Purple acid phosphatase, N-terminal||Iron/zinc purple acid phosphatase-like C-terminal domain||Metallophosphoesterase domain
PGSC0003DMG400002138					-0.44329	0.0096126	Ubiquitin||SANT/Myb domain||Myb domain||Ubiquitin-related domain||Homeodomain-like
PGSC0003DMG400011200					-0.44224	0.018344	Protein of unknown function DUF566
PGSC0003DMG400002865			-0.50845	0.044297	-0.44189	0.016155	Proton-dependent oligopeptide transporter family||Major facilitator superfamily domain, general substrate transporter
PGSC0003DMG400028544	-0.58836	0.0020883	-0.65753	0.00059284	-0.44082	0.020594	Alpha/Beta hydrolase fold||Phospholipase/carboxylesterase/thioesterase
PGSC0003DMG400004744					-0.44017	0.0093332	Phosphoribosyltransferase domain||Adenine phosphoribosyl transferase||Phosphoribosyltransferase-like
PGSC0003DMG400007578	-0.38504	0.024594			-0.43979	4.9189e-05	Transmembrane protein TauE like
PGSC0003DMG400026140					-0.43939	0.028382	Protein phosphatase 2C, manganese/magnesium aspartate binding site||Protein phosphatase 2C||Protein phosphatase 2C-like
PGSC0003DMG400034309	-0.66293	0.0027927			-0.43938	0.00067166	Bifunctional inhibitor/plant lipid transfer protein/seed storage helical domain||-
PGSC0003DMG400020909	-0.47657	0.023522			-0.43935	0.013771	Serine/threonine-protein kinase, active site||Protein kinase, catalytic domain||Protein kinase, ATP binding site||Concanavalin A-like lectin/glucanase, subgroup||Protein kinase-like domain||Serine-threonine/tyrosine-protein kinase catalytic domain
Novel01745	-0.57734	0.034385			-0.43912	0.036556	PREDICTED: pentatricopeptide repeat-containing protein At1g08610-like isoform X1 [Solanum tuberosum]>gi|565391405|ref|XP_006361413.1| PREDICTED: pentatricopeptide repeat-containing protein At1g08610-like isoform X2 [Solanum tuberosum]>gi|565391407|ref|XP_006361414.1| PREDICTED: pentatricopeptide repeat-containing protein At1g08610-like isoform X3 [Solanum tuberosum]
PGSC0003DMG400006160					-0.4391	0.0053759	FAS1 domain
PGSC0003DMG400025823					-0.43837	9.3149e-06	Nitrite/sulphite reductase 4Fe-4S domain||Nitrite/sulphite reductase iron-sulphur/siroheam-binding site||Nitrite/sulphite reductase, hemoprotein beta-component, ferrodoxin-like
Novel01188					-0.43827	0.046416	PREDICTED: uncharacterized protein C1235.01-like [Solanum tuberosum]
PGSC0003DMG400016608			-0.5625	0.0057676	-0.43727	0.0015429	Helix-loop-helix domain
PGSC0003DMG400030475	-0.72955	1.1445e-09	-0.69584	1.783e-06	-0.43716	4.3056e-06	K Homology domain, type 1||K Homology domain
PGSC0003DMG400020220					-0.43616	0.0027987	Mitochodrial transcription termination factor-related
PGSC0003DMG400000935			-0.47085	0.0055597	-0.43559	2.4658e-06	Alkaline phosphatase-like, alpha/beta/alpha||BPG-independent PGAM, N-terminal||Phosphoglycerate mutase, 2,3-bisphosphoglycerate-independent||Metalloenzyme||Alkaline-phosphatase-like, core domain
PGSC0003DMG400044320					-0.43536	0.0019357	Tpt phosphate/phosphoenolpyruvate translocator||Domain of unknown function DUF250||Drug/metabolite transporter
PGSC0003DMG400013379	-0.6072	3.1146e-06	-0.70232	2.6024e-06	-0.4349	8.9893e-06	P-loop containing nucleoside triphosphate hydrolase||Adenylate kinase
PGSC0003DMG400029406					-0.43452	8.1154e-05	Glyceraldehyde-3-phosphate dehydrogenase, type I||Glyceraldehyde/Erythrose phosphate dehydrogenase family||Domain of unknown function CP12||NAD(P)-binding domain||Glyceraldehyde 3-phosphate dehydrogenase, active site||Glyceraldehyde 3-phosphate dehydrogenase, catalytic domain||Glyceraldehyde 3-phosphate dehydrogenase, NAD(P) binding domain
PGSC0003DMG400001247			-0.46833	0.045726	-0.43392	0.0024584	P-loop containing nucleoside triphosphate hydrolase||Adenylate kinase, active site lid domain||Adenylate kinase, subfamily||Adenylate kinase
PGSC0003DMG400009378					-0.4321	0.01965	Myb domain, plants||Homeodomain-like||SANT/Myb domain||Myb domain
PGSC0003DMG400018618					-0.43099	7.0995e-05	Multi antimicrobial extrusion protein
Novel03058			-0.4666	0.012157	-0.43099	7.0995e-05	PREDICTED: adenosylhomocysteinase-like isoform X1 [Solanum tuberosum]
PGSC0003DMG400031370					-0.42996	0.00041598	Transketolase, C-terminal/Pyruvate-ferredoxin oxidoreductase, domain II||Thiamin diphosphate-binding fold||Transketolase-like, pyrimidine-binding domain||Transketolase, C-terminal
PGSC0003DMG400003799					-0.42905	1.9533e-05	Conserved gene of unknown function
PGSC0003DMG400014152					-0.4282	0.022293	Chloramphenicol acetyltransferase-like domain||Transferase
PGSC0003DMG400012557			-0.41991	0.024358	-0.42796	2.5701e-05	Ubiquitin carboxyl-terminal hydrolase-like domain||Peptidase C19, ubiquitin carboxyl-terminal hydrolase 2||Peptidase C19, ubiquitin carboxyl-terminal hydrolase 2, conserved site
PGSC0003DMG400025274	-0.41885	0.0074314			-0.42613	3.0629e-05	Cytochrome P450, E-class, group I||Cytochrome P450||Cytochrome P450, conserved site
PGSC0003DMG400012330					-0.42564	0.011728	BTB/POZ-like||BTB/POZ fold
PGSC0003DMG400000501					-0.42547	0.00074309	K+ potassium transporter
PGSC0003DMG400024186					-0.42459	0.02436	Zinc-finger domain of monoamine-oxidase A repressor R1
Novel00149	-0.49036	0.0015602			-0.42445	0.025009
PGSC0003DMG400022734					-0.42432	0.022293	WD40/YVTN repeat-like-containing domain||WD40-repeat-containing domain||WD40 repeat||WD40 repeat, conserved site
PGSC0003DMG400041767					-0.42394	2.174e-06	Translation elongation factor EFTu/EF1A, bacterial/organelle||Protein synthesis factor, GTP-binding||P-loop containing nucleoside triphosphate hydrolase||Translation elongation factor EF1A/initiation factor IF2gamma, C-terminal||Translation elongation factor EFTu/EF1A, domain 2||Translation elongation/initiation factor/Ribosomal, beta-barrel||Translation elongation factor EFTu/EF1A, C-terminal||S…
PGSC0003DMG400013381					-0.42294	0.017215	Alpha/Beta hydrolase fold||Lipase, GDXG, active site||Alpha/beta hydrolase fold-3
PGSC0003DMG400003512			-0.67862	0.044297	-0.42232	0.047195	Multicopper oxidase, copper-binding site||Cupredoxin||Multicopper oxidase, type 3||Laccase||Multicopper oxidase, type 2||Multicopper oxidase, type 1
PGSC0003DMG400025254					-0.42167	0.0012611	Tetrapyrrole methylase||Uroporphiryn-III C-methyltransferase, conserved site||Tetrapyrrole methylase, subdomain 2||Tetrapyrrole methylase, subdomain 1||Uroporphyrin-III C-methyltransferase
PGSC0003DMG400014854					-0.42072	0.041481	Conserved gene of unknown function
PGSC0003DMG400033112	-0.41295	0.027602			-0.4197	0.004292	Heavy metal-associated domain, HMA
PGSC0003DMG400002593					-0.41968	0.035839	Protein kinase, catalytic domain||Protein kinase-like domain||Concanavalin A-like lectin/glucanase, subgroup||Rossmann-like alpha/beta/alpha sandwich fold||Tyrosine-protein kinase, active site||Serine-threonine/tyrosine-protein kinase catalytic domain
PGSC0003DMG400031775					-0.4196	2.0367e-05	ROX1
PGSC0003DMG400016725					-0.41929	0.025565	Conserved gene of unknown function
PGSC0003DMG400008702					-0.41853	0.031975	Gene of unknown function
PGSC0003DMG400023428					-0.41803	0.00036662	3-oxo-5-alpha-steroid 4-dehydrogenase, C-terminal
PGSC0003DMG400017186	-0.74261	5.0506e-05			-0.41747	0.012119	Signal transduction histidine kinase, homodimeric||CheY-like superfamily||Signal transduction histidine kinase, core||GAF domain-like||Signal transduction histidine kinase, hybrid-type, ethylene sensor||GAF domain||Signal transduction response regulator, receiver domain||Signal transduction histidine kinase, subgroup 1, dimerisation/phosphoacceptor domain||ATPase-like, ATP-binding domain
Novel01398					-0.4161	0.013559	PREDICTED: DNA topoisomerase 1-like [Solanum lycopersicum]
PGSC0003DMG400010333	-0.40897	0.0098657	-0.45461	0.0083765	-0.41531	0.0040996	Glutathione S-transferase, N-terminal||Glutathione S-transferase, C-terminal-like||Glutathione S-transferase, predicted||Thioredoxin-like fold
PGSC0003DMG400019607					-0.41489	0.022301	Conserved gene of unknown function
PGSC0003DMG400001252					-0.41478	0.0072805	Leucine-rich repeat||Leucine-rich repeat-containing N-terminal, type 2
PGSC0003DMG400028677					-0.41446	0.0058408	Conserved gene of unknown function
PGSC0003DMG400030918					-0.41258	0.020895	Cupredoxin||Blue (type 1) copper protein, binding site||Plastocyanin-like
PGSC0003DMG400003583					-0.41162	0.014606	Small GTP-binding protein domain||P-loop containing nucleoside triphosphate hydrolase||Small GTPase superfamily, Rho type||Small GTPase superfamily
PGSC0003DMG400023708					-0.41146	0.00047836	Actin, conserved site||Actin/actin-like conserved site||Actin-like
PGSC0003DMG401010047	-0.41525	0.043588			-0.41098	0.0026476	Initiation factor 2B-related
PGSC0003DMG400012155					-0.41006	0.010605	Polyketide cyclase/dehydrase||START-like domain
PGSC0003DMG400020196			-0.40068	0.039201	-0.40862	2.689e-05	Mitochondrial carrier domain||Mitochondrial substrate/solute carrier
PGSC0003DMG400018098			-0.5052	0.01079	-0.40786	0.0014348	Conserved gene of unknown function
PGSC0003DMG400008146					-0.40725	0.012881	Serine-threonine/tyrosine-protein kinase catalytic domain||Tyrosine-protein kinase, active site||Leucine-rich repeat||Protein kinase-like domain||Protein kinase, catalytic domain
PGSC0003DMG400016695					-0.40722	0.010646	Chlorophyll A-B binding protein||Chlorophyll A-B binding protein, plant||Chlorophyll a/b binding protein domain
PGSC0003DMG400023576					-0.40636	0.011948	Protein-tyrosine phosphatase-like, PTPLA
PGSC0003DMG400013417					-0.40615	0.0010403	Chlorophyll A-B binding protein||Chlorophyll a/b binding protein domain||Chlorophyll A-B binding protein, plant
PGSC0003DMG400018190					-0.40573	3.1383e-05	P-loop containing nucleoside triphosphate hydrolase||Translation elongation factor EF1A/initiation factor IF2gamma, C-terminal||Translation elongation factor EFTu/EF1A, bacterial/organelle||Protein synthesis factor, GTP-binding||Translation elongation factor EFTu/EF1A, C-terminal||Small GTP-binding protein domain||Translation elongation factor EFTu/EF1A, domain 2||Translation elongation/initiatio…
PGSC0003DMG400000639					-0.4053	0.00085837	Fatty acid desaturase, type 1, core||Fatty acid desaturase, type 1
PGSC0003DMG400004735					-0.40487	0.024855	Pectinesterase inhibitor
PGSC0003DMG400026303					-0.40361	0.046438	Biopterin transport-related protein BT1||Major facilitator superfamily domain, general substrate transporter
PGSC0003DMG400016715					-0.40346	0.013381	Barwin-related endoglucanase||Pollen allergen/expansin, C-terminal||Expansin/pollen allergen, DPBB domain||Expansin/Lol pI||Expansin||Barwin-like endoglucanase
PGSC0003DMG400009380					-0.40305	0.044284	Leucine-rich repeat||Protein kinase-like domain||Protein kinase, ATP binding site||Protein kinase, catalytic domain||Leucine-rich repeat-containing N-terminal, type 2||Serine/threonine-protein kinase, active site
PGSC0003DMG400013485					-0.40297	0.018649	ATP-grasp fold, subdomain 2||Succinyl-CoA synthetase-like||ATP-grasp fold, succinyl-CoA synthetase-type
PGSC0003DMG400006395					-0.4023	0.027541	Pentatricopeptide repeat||Tetratricopeptide-like helical
PGSC0003DMG400028214					-0.40212	0.00018184	Oxidoreductase, FAD-binding domain||Flavoprotein pyridine nucleotide cytochrome reductase||NADH:cytochrome b5 reductase (CBR)||Oxidoreductase FAD/NAD(P)-binding||Ferredoxin reductase-type FAD-binding domain||Riboflavin synthase-like beta-barrel
PGSC0003DMG400031422					-0.40187	0.038005	Zein-binding domain
PGSC0003DMG400032177					-0.40172	0.034321	Pentatricopeptide repeat
PGSC0003DMG400027276					-0.40159	3.0629e-05	Magnesium chelatase, subunit H, N-terminal||CobN/magnesium chelatase||Magnesium-chelatase, subunit H
PGSC0003DMG400022088					-0.40026	5.9308e-06	Transketolase, C-terminal||Transketolase, bacterial-like||Transketolase-like, pyrimidine-binding domain||Transketolase, N-terminal||Thiamin diphosphate-binding fold||Transketolase, C-terminal/Pyruvate-ferredoxin oxidoreductase, domain II||Transketolase binding site
PGSC0003DMG400019907					-0.4001	0.0043086	Ribokinase-like||PfkB
PGSC0003DMG400013633					-0.39893	0.0095453	Mini-chromosome maintenance, DNA-dependent ATPase||Nucleic acid-binding, OB-fold||Mini-chromosome maintenance complex protein 6||P-loop containing nucleoside triphosphate hydrolase||MCM N-terminal domain||Mini-chromosome maintenance, conserved site
PGSC0003DMG400004738					-0.3983	1.33e-05	Translation elongation factor EFG/EF2, C-terminal||Protein synthesis factor, GTP-binding||P-loop containing nucleoside triphosphate hydrolase||Ribosomal protein S5 domain 2-type fold||Translation elongation factor EFG/EF2, domain IV||Ribosomal protein S5 domain 2-type fold, subgroup||Translation elongation factor EFG/EF2||Translation elongation factor EFTu/EF1A, domain 2||Translation elongation/i…
PGSC0003DMG400010246					-0.39788	0.028539	Conserved gene of unknown function
PGSC0003DMG400006604					-0.39757	0.037411	DNA-binding, integrase-type||AP2/ERF domain
PGSC0003DMG400028929			-0.42381	0.048469	-0.39569	0.0032478	Domain of unknown function DUF4009||AMP-binding, conserved site||AMP-dependent synthetase/ligase
PGSC0003DMG400008144					-0.39499	0.0024283	Mitochondrial carrier domain||Mitochondrial substrate/solute carrier
PGSC0003DMG400028668					-0.39498	0.00013286	Conserved gene of unknown function
PGSC0003DMG400018856					-0.39453	0.035326	Lipase/lipooxygenase, PLAT/LH2||Lipoxygenase, LH2
PGSC0003DMG400017965					-0.39211	0.011201	EF-Hand 1, calcium-binding site||Calcium-binding EF-hand||EF-hand-like domain
PGSC0003DMG400045338					-0.39158	0.029145	Prenylcysteine lyase
PGSC0003DMG400016240					-0.39038	0.030753	Glycoside hydrolase, catalytic domain||Glycoside hydrolase, superfamily||Chitobiase/beta-hexosaminidase domain 2-like||Glycoside hydrolase family 20, catalytic core||Beta-hexosaminidase subunit alpha/beta||Beta-hexosaminidase, eukaryotic type, N-terminal
PGSC0003DMG400029363	-0.35161	0.035222	-0.44925	0.011959	-0.3898	0.00082638	Nucleoside phosphatase GDA1/CD39
PGSC0003DMG400014657					-0.38861	0.00039637	Thioredoxin-like fold||Glutathione S-transferase, N-terminal||Glutathione S-transferase, C-terminal||Glutathione S-transferase, C-terminal-like
PGSC0003DMG400027155	-0.68842	1.7983e-05			-0.38823	0.019475	Protein phosphatase 2C-like||Protein phosphatase 2C, manganese/magnesium aspartate binding site||Protein phosphatase 2C
PGSC0003DMG400013460					-0.38798	0.0023199	Chlorophyll a/b binding protein domain||Chlorophyll A-B binding protein, plant||Chlorophyll A-B binding protein
PGSC0003DMG400030968					-0.38757	0.0080665	-||Mini-chromosome maintenance, DNA-dependent ATPase||Nucleic acid-binding, OB-fold||Rubredoxin-type fold||MCM N-terminal domain||P-loop containing nucleoside triphosphate hydrolase||Mini-chromosome maintenance, conserved site||Mini-chromosome maintenance complex protein 4||AAA+ ATPase domain
PGSC0003DMG400000661					-0.38748	0.0010288	Thioredoxin domain||Thioredoxin, conserved site||Thioredoxin-like fold||Disulphide isomerase
PGSC0003DMG400008752					-0.38677	2.45e-05	Tubulin, conserved site||Alpha tubulin||Tubulin/FtsZ, C-terminal||Tubulin||Tubulin/FtsZ, GTPase domain||Tubulin, C-terminal||Tubulin/FtsZ, 2-layer sandwich domain
PGSC0003DMG400026855			-0.40066	0.032452	-0.38623	0.037639	Chitin-binding, type 1, conserved site||Glycoside hydrolase, family 19||Lysozyme-like domain||Glycoside hydrolase, family 19, catalytic||Chitin-binding, type 1
PGSC0003DMG400007729					-0.38562	0.014637	Isoform 2 of F-box protein
PGSC0003DMG400013596	-0.43729	0.0015828	-0.51804	0.0012368	-0.38479	3.6578e-05	Adenine nucleotide translocator 1||Mitochondrial carrier domain||Mitochondrial carrier protein||Mitochondrial substrate/solute carrier
PGSC0003DMG400011580					-0.38415	0.0048851	Leucine-rich repeat||Protein kinase-like domain||Concanavalin A-like lectin/glucanase, subgroup||Serine/threonine-protein kinase, active site||Leucine-rich repeat-containing N-terminal, type 2||Protein kinase, catalytic domain
Novel01235					-0.38373	0.0029102	PREDICTED: la-related protein-like [Solanum tuberosum]
PGSC0003DMG400023397					-0.38348	0.041425	Conserved gene of unknown function
PGSC0003DMG400011543	-0.51519	0.00035891	-0.53775	0.0016559	-0.38327	0.00044059	WD40 repeat||WD40-repeat-containing domain||WD40/YVTN repeat-like-containing domain
PGSC0003DMG400017050					-0.3829	0.0072802	S-adenosyl-L-methionine-dependent methyltransferase-like||Ribosomal RNA adenine methylase transferase, conserved site||Ribosomal RNA adenine methylase transferase||Ribosomal RNA adenine methylase transferase, N-terminal||Ribosomal RNA adenine dimethylase||rRNA adenine dimethylase-like
PGSC0003DMG400000354	-0.45063	0.04677			-0.38254	0.020791	Glycoside hydrolase, family 17||Glycoside hydrolase, catalytic domain||Glycoside hydrolase, superfamily||X8
PGSC0003DMG400005626					-0.38148	0.012092	Homeodomain-like||Myb domain, plants||Myb-like domain||Myb domain||SANT/Myb domain||SANT domain
PGSC0003DMG402002721					-0.38124	0.0034082	Enolase, N-terminal||Enolase||Enolase, conserved site||Enolase, C-terminal||Enolase N-terminal domain-like||Enolase C-terminal domain-like
PGSC0003DMG400030509	-0.49795	0.0015156			-0.38057	0.0020216	Ribose-5-phosphate isomerase, type A, subgroup||Ribose 5-phosphate isomerase, type A
PGSC0003DMG401022197					-0.3804	0.017511	Leucine-rich repeat-containing N-terminal, type 2||Leucine-rich repeat
PGSC0003DMG400007066					-0.38039	0.0089957	Peptidase C26, gamma-glutamyl hydrolase||Peptidase C26||Class I glutamine amidotransferase-like
PGSC0003DMG400024950					-0.38017	0.0027494	Exostosin-like
PGSC0003DMG400002776					-0.37975	7.3965e-05	Concanavalin A-like lectin/glucanases superfamily||Calreticulin/calnexin||Concanavalin A-like lectin/glucanase, subgroup||Calreticulin/calnexin, conserved site||Calreticulin||Calreticulin/calnexin, P
PGSC0003DMG402012338					-0.37923	0.0085685	UDP-N-acetylmuramoylalanyl-D-glutamate-2,6-diaminopimelate ligase||Mur ligase, central||Mur ligase, C-terminal||Mur ligase, N-terminal
PGSC0003DMG400013962					-0.37917	0.0096013	Amino acid transporter, transmembrane
PGSC0003DMG400008860					-0.3788	0.0043627	Cyclophilin-like peptidyl-prolyl cis-trans isomerase domain||Cyclophilin-type peptidyl-prolyl cis-trans isomerase, conserved site||Cyclophilin-type peptidyl-prolyl cis-trans isomerase||Cyclophilin-like domain
PGSC0003DMG402029299	-0.45397	0.0012392	-0.57604	0.00020115	-0.37841	0.00011614	DNA/RNA helicase, DEAD/DEAH box type, N-terminal||Helicase, C-terminal||RNA helicase, ATP-dependent, DEAD-box, conserved site||Helicase, superfamily 1/2, ATP-binding domain||RNA helicase, DEAD-box type, Q motif||P-loop containing nucleoside triphosphate hydrolase
PGSC0003DMG400012289					-0.37784	0.011518	Conserved gene of unknown function
PGSC0003DMG400020427			-0.54889	0.023853	-0.37749	0.030676	Helix-loop-helix domain
PGSC0003DMG400011055					-0.3773	0.0036257	Transmembrane receptor, eukaryota
PGSC0003DMG400018441					-0.37586	0.026342	P-loop containing nucleoside triphosphate hydrolase||Late blight resistance protein R1||NB-ARC
PGSC0003DMG400016790					-0.37566	0.0075317	Helix-turn-helix motif||Homeodomain-like||Leucine zipper, homeobox-associated||Homeobox, conserved site||Homeodomain
PGSC0003DMG400026913					-0.37538	3.9729e-05	NAD-dependent epimerase/dehydratase||-||NAD(P)-binding domain
PGSC0003DMG401018164					-0.37405	0.0037187	EMB2759
PGSC0003DMG400006198					-0.37401	0.008293	Peptidase S8, subtilisin, Ser-active site||Proteinase inhibitor I9||Peptidase S8/S53, subtilisin/kexin/sedolisin||Peptidase S8, subtilisin-related||Protease-associated domain, PA
PGSC0003DMG400006782					-0.37372	0.004129	Protein of unknown function DUF3411
PGSC0003DMG400002675			-0.43509	0.014647	-0.3737	0.00015421	Fructose-bisphosphate aldolase class-I active site||Fructose-bisphosphate aldolase, class-I||Fructose-bisphosphate aldolase class-I, eukaryotic-type||Aldolase-type TIM barrel
PGSC0003DMG400015745					-0.37369	0.0026555	Pyridoxal phosphate-dependent transferase, major domain||Pyridoxal phosphate-dependent transferase, major region, subdomain 2||Serine hydroxymethyltransferase||Pyridoxal phosphate-dependent transferase, major region, subdomain 1||Serine hydroxymethyltransferase, pyridoxal phosphate binding site
PGSC0003DMG400008297					-0.37289	0.046438	Chlorophyll A-B binding protein||Chlorophyll A-B binding protein, plant||Chlorophyll a/b binding protein domain
PGSC0003DMG400023907	-0.49614	0.035336			-0.37124	0.031389	Domain of unknown function DUF4378||Protein of unknown function DUF3741
PGSC0003DMG400004962					-0.37032	0.00072477	Tubulin, conserved site||Alpha tubulin||Tubulin/FtsZ, C-terminal||Tubulin||Tubulin/FtsZ, GTPase domain||Tubulin/FtsZ, 2-layer sandwich domain||Tubulin, C-terminal
PGSC0003DMG400023955					-0.36928	0.0030706	Biotin/lipoyl attachment||Single hybrid motif
PGSC0003DMG400019963					-0.36844	0.00080301	ATPase, AAA-type, conserved site||P-loop containing nucleoside triphosphate hydrolase||ATPase, AAA-type, core||AAA+ ATPase domain
PGSC0003DMG400031752					-0.36839	0.0056919	Protein kinase, ATP binding site||Leucine rich repeats (2 copies)||Protein kinase-like domain||Protein kinase, catalytic domain||Leucine-rich repeat-containing N-terminal, type 2||Serine/threonine-protein kinase, active site||Leucine-rich repeat
PGSC0003DMG400000805					-0.36759	0.00016767	Conserved gene of unknown function
PGSC0003DMG400027012					-0.36748	0.00010334	GDP-L-galactose/GDP-D-glucose phosphorylase
PGSC0003DMG400009994					-0.36714	0.00086675	General substrate transporter||Major facilitator superfamily domain, general substrate transporter||Sugar/inositol transporter||Sugar transporter, conserved site||Major facilitator superfamily domain
PGSC0003DMG400016728					-0.36669	0.0020695	Tetratricopeptide-like helical||Phox/Bem1p||Tetratricopeptide repeat-containing domain||Tetratricopeptide repeat
PGSC0003DMG400004100					-0.36623	0.0032131	Acetate-CoA ligase||Domain of unknown function DUF4009||AMP-dependent synthetase/ligase||AMP-binding, conserved site
Novel01030					-0.36623	0.02988	PREDICTED: uncharacterized protein LOC102590754 [Solanum tuberosum]
PGSC0003DMG400019789					-0.36557	0.0093074	Exostosin-like||Epidermal growth factor-like domain||EGF-like, conserved site
PGSC0003DMG400015406	-0.48258	0.00041502	-0.49877	0.0029772	-0.36548	0.00023629	Nucleotide-binding, alpha-beta plait||Polyadenylate-binding protein/Hyperplastic disc protein||RNA recognition motif domain||Polyadenylate binding protein, human types 1, 2, 3, 4
PGSC0003DMG400027249					-0.36529	0.0032227	Protein of unknown function DUF288
PGSC0003DMG400011196	-0.34822	0.033806	-0.41694	0.024358	-0.36342	0.00023487	Initiation factor eIF-4 gamma, MA3||MIF4-like, type 1/2/3||Armadillo-type fold||MIF4G-like, type 3
PGSC0003DMG400020811					-0.36335	0.0474	Plant specific Rop nucleotide exchanger, PRONE
PGSC0003DMG400027763					-0.3633	0.0053808	Zinc finger, RING-type||Zinc finger, RING/FYVE/PHD-type
PGSC0003DMG400022992					-0.36303	0.04661	Aminoacyl-tRNA synthetase, class I, conserved site||Rossmann-like alpha/beta/alpha sandwich fold||Tyrosine-tRNA ligase, bacterial-type, type 1||RNA-binding S4 domain||Tyrosine-tRNA ligase||Tyrosine-tRNA ligase, bacterial-type||Aminoacyl-tRNA synthetase, class Ic
PGSC0003DMG400011436					-0.362	0.0099976	Enoyl-[acyl-carrier-protein] reductase (NADH)||NAD(P)-binding domain||Glucose/ribitol dehydrogenase
PGSC0003DMG400006803	-0.36138	0.04763			-0.36194	0.0042833	Ankyrin repeat-containing domain||Zinc finger, CCCH-type||Ankyrin repeat
PGSC0003DMG400027181	-0.59483	0.0030109			-0.36027	0.035229	Transferase||Chloramphenicol acetyltransferase-like domain
PGSC0003DMG400007093					-0.36011	0.034003	PMR5 N-terminal domain||PC-Esterase
PGSC0003DMG400008311					-0.35997	0.0063837	Thiolase-like||Beta-ketoacyl synthase, active site||3-oxoacyl-[acyl-carrier-protein] synthase 2||Beta-ketoacyl synthase, C-terminal||Beta-ketoacyl synthase, N-terminal||Thiolase-like, subgroup
PGSC0003DMG400007359					-0.35964	0.0032999	Sodium/sulphate symporter
PGSC0003DMG400023098					-0.35952	0.0089571	Gpi16 subunit, GPI transamidase component
PGSC0003DMG400020064	-0.34295	0.041264			-0.35934	0.00040437	Histone H5||Histone H1/H5||Winged helix-turn-helix transcription repressor DNA-binding
PGSC0003DMG400024972					-0.35848	0.00037942	Uncharacterised protein family Ycf36
Novel01671					-0.35828	0.026316	PREDICTED: uncharacterized protein LOC102599586 isoform X2 [Solanum tuberosum]
PGSC0003DMG400023424	-0.43095	0.0025014			-0.35791	0.00032452	Ribosomal protein 60S||Ribosomal protein L10/acidic P0
PGSC0003DMG400011207					-0.3579	0.01581	Tetratricopeptide-like helical||Cdk-activating kinase assembly factor (MAT1)||Pentatricopeptide repeat
PGSC0003DMG400010973					-0.35776	0.0096682	Tautomerase||Macrophage migration inhibitory factor
PGSC0003DMG400015015	-0.58192	0.00012325			-0.3571	0.0026334	DNA-binding WRKY
PGSC0003DMG400032546					-0.35684	0.00042167	Aminotransferase class-III||Pyridoxal phosphate-dependent transferase, major region, subdomain 1||Pyridoxal phosphate-dependent transferase, major domain||Tetrapyrrole biosynthesis, glutamate-1-semialdehyde aminotransferase||Pyridoxal phosphate-dependent transferase, major region, subdomain 2
PGSC0003DMG400012334					-0.35619	0.048799	Serine/threonine-protein kinase, active site||Protein kinase, catalytic domain||Protein kinase-like domain||Protein kinase, ATP binding site||Serine/threonine- / dual-specificity protein kinase, catalytic domain
PGSC0003DMG400018800					-0.35616	0.012848	Domain of unknown function DUF250
Novel00285					-0.35615	0.0043846	PREDICTED: NHL repeat-containing protein 2-like isoform X2 [Solanum tuberosum]
PGSC0003DMG400005258			-0.47531	0.00791	-0.35581	0.0015228	P-loop containing nucleoside triphosphate hydrolase||Chloroplast protein import component Toc34||AIG1
PGSC0003DMG400025527	-0.34164	0.048576	-0.42365	0.026916	-0.35571	0.00074309	Glutathione S-transferase, C-terminal-like||Glutathione S-transferase, C-terminal||Glutathione S-transferase, N-terminal||Thioredoxin-like fold||Translation elongation factor EF1B, gamma chain, conserved
PGSC0003DMG400025973					-0.35568	0.0062616	Transcription factor GRAS
PGSC0003DMG400011290	-0.49844	0.00022231	-0.53719	0.00086581	-0.35547	0.00041118	Nucleotide-binding, alpha-beta plait||RNA recognition motif domain
PGSC0003DMG400015613					-0.35485	0.044586	WD40/YVTN repeat-like-containing domain||WD40-repeat-containing domain||G-protein beta WD-40 repeat||WD40 repeat
PGSC0003DMG400013438					-0.35422	0.0076179	GOLD||TMP21-related
PGSC0003DMG400002069					-0.35368	0.011724	Heat shock protein DnaJ, N-terminal||Heat shock protein DnaJ, conserved site
PGSC0003DMG400030767					-0.35353	0.031772	Amidohydrolase||Peptidase M20, dimerisation||Peptidase M20
PGSC0003DMG400022420	-0.61266	0.00036781	-0.5613	0.0065444	-0.35352	0.01259	G-protein beta WD-40 repeat||WD40 repeat, conserved site||WD40 repeat||WD40/YVTN repeat-like-containing domain||WD40-repeat-containing domain||Quinonprotein alcohol dehydrogenase-like
PGSC0003DMG401004637					-0.35344	0.0061792	Protein phosphatase 2C-like||Protein phosphatase 2C
PGSC0003DMG400007188					-0.35314	0.00059163	Ferritin/ribonucleotide reductase-like||Rubrerythrin||Magnesium-protoporphyrin IX monomethyl ester aerobic oxidative cyclase
PGSC0003DMG400010236					-0.35236	0.0044415	Cysteine peptidase, histidine active site||Cysteine peptidase, asparagine active site||Proteinase inhibitor I29, cathepsin propeptide||Peptidase C1A, papain C-terminal||Peptidase C1A, papain||Granulin||Cysteine peptidase, cysteine active site
PGSC0003DMG402025083					-0.35141	0.0012291	Peroxidases heam-ligand binding site||Haem peroxidase, plant/fungal/bacterial||Haem peroxidase||Plant peroxidase||Peroxidase, active site
PGSC0003DMG400008472					-0.35116	0.0024929	Protein of unknown function DUF3474||Fatty acid desaturase, type 1
PGSC0003DMG400014276					-0.34999	0.015237	Domain of unknown function DUF4005||IQ motif, EF-hand binding site
PGSC0003DMG401004423	-0.52695	0.0023265			-0.34917	0.02016	NB-ARC||Leucine rich repeats (2 copies)||P-loop containing nucleoside triphosphate hydrolase
PGSC0003DMG400002022	-0.418	0.023228			-0.34887	0.0045096	Protein phosphatase 2C-like||Protein phosphatase 2C, manganese/magnesium aspartate binding site||Protein phosphatase 2C
PGSC0003DMG400023445	-0.65336	0.0012029			-0.34799	0.04769	Armadillo-like helical||U box domain||Zinc finger, RING/FYVE/PHD-type||Armadillo-type fold
PGSC0003DMG400012242					-0.34784	0.0013303	Oligopeptide transporter OPT superfamily
PGSC0003DMG400028361					-0.3477	0.003398	Nucleotide-diphospho-sugar transferases||Reversibly glycosylated polypeptide family
PGSC0003DMG400030158					-0.34744	0.0043132	Thiolase-like, subgroup||Beta-ketoacyl synthase, N-terminal||Beta-ketoacyl synthase, C-terminal||3-oxoacyl-[acyl-carrier-protein] synthase 2||Beta-ketoacyl synthase, active site||Thiolase-like
PGSC0003DMG400032123					-0.34726	0.0035411	Domain of unknown function DUF239||Domain of unknown function DUF4409
PGSC0003DMG400027269					-0.34692	0.025463	Phosphatidylinositol-4-phosphate 5-kinase, core||Phosphatidylinositol-4-phosphate 5-kinase, plant||Phosphatidylinositol-4-phosphate 5-kinase, N-terminal domain||MORN motif||Phosphatidylinositol-4-phosphate 5-kinase, C-terminal||Phosphatidylinositol-4-phosphate 5-kinase||Phosphatidylinositol-4-phosphate 5-kinase, core, subgroup
PGSC0003DMG400023854					-0.34656	0.0099643	Six-hairpin glycosidase-like||Protein of unknown function DUF1680||Alpha-L-arabinofuranosidase B||Six-hairpin glycosidase
PGSC0003DMG400024071					-0.34594	0.047715	Oligosaccharyl transferase complex, subunit OST3/OST6||Magnesium transporter protein 1
PGSC0003DMG400032189					-0.3458	0.0075189	Cation efflux protein||Cation efflux protein cytoplasmic domain||Cation efflux protein transmembrane domain
PGSC0003DMG400000736					-0.34556	0.018732	Thymidylate synthase||Dihydrofolate reductase-like domain||Thymidylate synthase/dCMP hydroxymethylase domain||Thymidylate synthase, active site||Dihydrofolate reductase domain||Bifunctional dihydrofolate reductase/thymidylate synthase||Dihydrofolate reductase conserved site
PGSC0003DMG400014178					-0.3453	0.0039862	NAD(P)-binding domain||GDP-mannose 4,6-dehydratase||NAD-dependent epimerase/dehydratase
PGSC0003DMG400030565					-0.34526	0.00055653	Fructose-bisphosphate aldolase class-I active site||Fructose-bisphosphate aldolase, class-I||Fructose-bisphosphate aldolase class-I, eukaryotic-type||Aldolase-type TIM barrel
PGSC0003DMG400016721					-0.34512	0.00062602	Squalene/phytoene synthase||Squalene/phytoene synthase, conserved site||Terpenoid synthase
PGSC0003DMG400023769	-0.46205	0.0039799			-0.34491	0.0032495	Potassium channel, voltage-dependent, EAG/ELK/ERG||Potassium channel, plant-type||Ankyrin repeat-containing domain||Ion transport domain||Cyclic nucleotide-binding-like||RmlC-like jelly roll fold||Ankyrin repeat||Cyclic nucleotide-binding domain
PGSC0003DMG400021249					-0.34475	0.0059967	Nucleotide-binding, alpha-beta plait||RNA recognition motif domain||Ataxin-2, C-terminal
PGSC0003DMG400017722					-0.34429	0.032968	Domain of unknown function DUF4057
PGSC0003DMG400004911	-0.5024	0.0051633			-0.34387	0.018486	Armadillo-like helical||U box domain||Armadillo-type fold||Zinc finger, RING/FYVE/PHD-type
PGSC0003DMG400001147					-0.34382	0.037938	P-loop containing nucleoside triphosphate hydrolase
PGSC0003DMG400008117	-0.36901	0.015395	-0.43058	0.014475	-0.3431	0.00048087	Translation elongation factor EFTu/EF1A, C-terminal||P-loop containing nucleoside triphosphate hydrolase||Translation elongation factor EF1A/initiation factor IF2gamma, C-terminal||Protein synthesis factor, GTP-binding||Translation elongation factor EFTu/EF1A, domain 2||Translation elongation factor EF1A, eukaryotic/archaeal||Translation elongation/initiation factor/Ribosomal, beta-barrel
PGSC0003DMG400023954					-0.34276	0.0044937	Prenylated rab acceptor PRA1
PGSC0003DMG400030560					-0.34267	0.00041959	AAA+ ATPase domain||ATPase, alpha/beta subunit, N-terminal||P-loop containing nucleoside triphosphate hydrolase||ATPase, F1/V1/A1 complex, alpha/beta subunit, nucleotide-binding domain||ATPase, F1 complex beta subunit/V1 complex, C-terminal||ATP synthase, F1 beta subunit||ATPase, alpha/beta subunit, nucleotide-binding domain, active site||ATPase, F1 complex, beta subunit||ATPase, F1/V1/A1 complex…
PGSC0003DMG400033060					-0.34263	0.0030032	AGC-kinase, C-terminal||Serine/threonine-protein kinase, active site||Protein kinase, catalytic domain||Protein kinase-like domain||Protein kinase, C-terminal||Protein kinase, ATP binding site||Serine/threonine- / dual-specificity protein kinase, catalytic domain
PGSC0003DMG400037250					-0.34185	0.00058092	S-adenosylmethionine synthetase, C-terminal||S-adenosylmethionine synthetase, conserved site||S-adenosylmethionine synthetase, N-terminal||S-adenosylmethionine synthetase superfamily||S-adenosylmethionine synthetase, central domain||S-adenosylmethionine synthetase
PGSC0003DMG400021537					-0.34132	0.01821	Protein of unknown function DUF620
PGSC0003DMG400012191					-0.34129	0.046393	Histidine phosphatase superfamily, clade-1||Phosphoglycerate/bisphosphoglycerate mutase, active site||Histidine phosphatase superfamily
PGSC0003DMG400003660					-0.34115	0.0093074	Amine oxidase
PGSC0003DMG400026112					-0.34087	0.019683	Protease-associated domain, PA||Zinc finger, RING/FYVE/PHD-type||Zinc finger, RING-type
PGSC0003DMG400012966					-0.34025	0.012113	2-oxo acid dehydrogenase, lipoyl-binding site||Single hybrid motif||Chloramphenicol acetyltransferase-like domain||2-oxoacid dehydrogenase acyltransferase, catalytic domain||E3 binding||Biotin/lipoyl attachment
PGSC0003DMG400014121					-0.33995	0.017716	Ribonuclease H-like domain||Ribonuclease CAF1
PGSC0003DMG400023272	-0.49392	0.0061566	-0.66419	0.00024326	-0.33988	0.020545	Translation elongation factor EFTu/EF1A, domain 2||Translation elongation factor EF1A, eukaryotic/archaeal||Translation elongation/initiation factor/Ribosomal, beta-barrel||Protein synthesis factor, GTP-binding||Translation elongation factor EF1A/initiation factor IF2gamma, C-terminal||Translation elongation factor EFTu/EF1A, C-terminal||P-loop containing nucleoside triphosphate hydrolase
PGSC0003DMG400024459					-0.33981	0.022369	Soluble quinoprotein glucose/sorbosone dehydrogenase||Six-bladed beta-propeller, TolB-like||Glucose/Sorbosone dehydrogenase
PGSC0003DMG400004101			-0.50255	0.031818	-0.33947	0.00039726	HAD-like domain||ATPase, P-type, cytoplasmic domain N||ATPase, P-type, transmembrane domain||ATPase, P-type, K/Mg/Cd/Cu/Zn/Na/Ca/Na/H-transporter||ATPase, P-type phosphorylation site||ATPase, P-type cation-transporter, N-terminal||ATPase, P-type, ATPase-associated domain||ATPase, P-type, plasma-membrane proton-efflux
Novel00343					-0.33942	0.013009	PREDICTED: uncharacterized protein YMR315W-like [Solanum tuberosum]
PGSC0003DMG400005994					-0.33879	0.00065761	ATP synthase, F1 beta subunit||ATPase, alpha/beta subunit, nucleotide-binding domain, active site||ATPase, F1 complex, beta subunit||ATPase, F1/V1/A1 complex, alpha/beta subunit, C-terminal||AAA+ ATPase domain||ATPase, alpha/beta subunit, N-terminal||P-loop containing nucleoside triphosphate hydrolase||ATPase, F1/V1/A1 complex, alpha/beta subunit, nucleotide-binding domain||ATPase, F1 complex bet…
PGSC0003DMG400026142			-0.42869	0.023753	-0.33799	0.0010901	Synaptobrevin||Longin domain||Longin-like domain
PGSC0003DMG400000231					-0.33789	0.025419	Peptidase aspartic||Peptidase A1||Peptidase aspartic, active site
PGSC0003DMG400001557					-0.33784	0.025267	Histone H3-K9 methyltransferase, plant||Pre-SET domain||PUA-like domain||SET domain||SRA-YDG
PGSC0003DMG400030431					-0.33747	0.0030611	Beta tubulin, autoregulation binding site||Tubulin/FtsZ, C-terminal||Tubulin, conserved site||Tubulin/FtsZ, GTPase domain||Tubulin||Tubulin, C-terminal||Tubulin/FtsZ, 2-layer sandwich domain||Beta tubulin
PGSC0003DMG400031844			-0.46937	0.012955	-0.33592	0.002204	Alpha/beta hydrolase fold-3||Alpha/Beta hydrolase fold
PGSC0003DMG400010165					-0.3358	0.042952	Multi antimicrobial extrusion protein
PGSC0003DMG400032169					-0.33569	0.00081356	Mitochondrial carrier protein||Mitochondrial substrate/solute carrier||Mitochondrial carrier domain
PGSC0003DMG400031867					-0.33511	0.00060971	Adenine nucleotide translocator 1||Mitochondrial carrier domain||Mitochondrial carrier protein||Mitochondrial substrate/solute carrier
PGSC0003DMG400019910					-0.3349	0.0015426	Histone H1/H5||Winged helix-turn-helix transcription repressor DNA-binding||Histone H5
PGSC0003DMG400014540					-0.33423	0.025215	Glycoside hydrolase, superfamily||Glycoside hydrolase, family 31||Glycoside hydrolase-type carbohydrate-binding
PGSC0003DMG400005232					-0.33387	0.0015802	Cyclophilin-type peptidyl-prolyl cis-trans isomerase, conserved site||Cyclophilin-like peptidyl-prolyl cis-trans isomerase domain||Cyclophilin-like domain
PGSC0003DMG400024011					-0.33376	0.00059175	Chaperonin Cpn60||Chaperonin Cpn60/TCP-1||GroEL-like apical domain||GroEL-like equatorial domain||Chaperonin Cpn60, conserved site
PGSC0003DMG400011213					-0.33353	0.00057671	Eukaryotic translation initiation factor 3 subunit
PGSC0003DMG400008357					-0.33288	0.017485	Acyl transferase/acyl hydrolase/lysophospholipase
PGSC0003DMG400008159					-0.33286	0.017587	Lycopene cyclase, beta/epsilon||Lycopene cyclase-type, FAD-binding
PGSC0003DMG401027165	-0.41391	0.0076453	-0.45199	0.013263	-0.33246	0.0021632	Chaperonin Cpn60, conserved site||GroEL-like equatorial domain||Chaperonin Cpn60/TCP-1||GroEL-like apical domain||Chaperonin Cpn60
PGSC0003DMG400001735					-0.33233	0.023806	Pentatricopeptide repeat||Tetratricopeptide-like helical
PGSC0003DMG400003548					-0.33198	0.00068816	Fructose-bisphosphate aldolase class-I, eukaryotic-type||Fructose-bisphosphate aldolase, class-I||Fructose-bisphosphate aldolase class-I active site||Aldolase-type TIM barrel
PGSC0003DMG400014380					-0.33095	0.0089973	RNA recognition motif domain||Nucleotide-binding, alpha-beta plait
PGSC0003DMG400012012					-0.32936	0.00051456	Aldolase-type TIM barrel||Fructose-bisphosphate aldolase class-I, eukaryotic-type||Fructose-bisphosphate aldolase, class-I||Fructose-bisphosphate aldolase class-I active site
PGSC0003DMG400002248					-0.32926	0.004346	RNA recognition motif 2||Nucleotide-binding, alpha-beta plait||RNA recognition motif domain
PGSC0003DMG400014674					-0.32845	0.017534	Sec1-like, domain 2||Sec1-like protein
PGSC0003DMG403019771			-0.50129	0.031597	-0.32812	0.027697	Cytochrome P450, conserved site||Cytochrome P450, E-class, group I||Cytochrome P450
PGSC0003DMG400002686					-0.32784	0.040824	Protein of unknown function DUF3475||Protein of unknown function DUF668
PGSC0003DMG400016162					-0.32779	0.019566	HAD-like domain||HAD-superfamily hydrolase, subfamily IA, variant 1
PGSC0003DMG400006550					-0.32737	0.021029	Amino acid transporter, transmembrane
PGSC0003DMG400020772	-0.41466	0.0037065	-0.44314	0.011665	-0.32692	0.00092926	Translation elongation factor EF1A/initiation factor IF2gamma, C-terminal||Translation elongation factor EFTu/EF1A, C-terminal||P-loop containing nucleoside triphosphate hydrolase||Translation elongation factor EFTu/EF1A, domain 2||Translation elongation factor EF1A, eukaryotic/archaeal||Translation elongation/initiation factor/Ribosomal, beta-barrel||Protein synthesis factor, GTP-binding
PGSC0003DMG400014543					-0.32652	0.022656	Alpha/Beta hydrolase fold||Alpha/beta hydrolase, N-terminal||Alpha/beta hydrolase fold-1
PGSC0003DMG400027602					-0.32643	0.0043535	Uroporphyrinogen decarboxylase (URO-D)||Uroporphyrinogen decarboxylase HemE
PGSC0003DMG400016908					-0.32616	0.024255	Leucine-rich repeat||Leucine-rich repeat-containing N-terminal, type 2
PGSC0003DMG400022678					-0.32551	0.014245	NAD(P)-binding domain
PGSC0003DMG400023691					-0.32549	0.0046757	Thioredoxin reductase||Pyridine nucleotide-disulphide oxidoreductase, NAD-binding domain||Pyridine nucleotide-disulphide oxidoreductase, FAD/NAD(P)-binding domain||Pyridine nucleotide-disulphide oxidoreductase, class-II, active site||Thioredoxin-like fold||FAD-dependent pyridine nucleotide-disulphide oxidoreductase||Pyridine nucleotide-disulphide oxidoreductase, class-II||Thioredoxin domain
PGSC0003DMG400017645					-0.32546	0.013155	Serine-threonine/tyrosine-protein kinase catalytic domain||Leucine-rich repeat||Protein kinase-like domain||Concanavalin A-like lectin/glucanase, subgroup||Protein kinase, catalytic domain
PGSC0003DMG400022346	-0.57259	0.00090154			-0.32376	0.033866	RNA (C5-cytosine) methyltransferase, NOP2||S-adenosyl-L-methionine-dependent methyltransferase-like||Nop2p||RNA (C5-cytosine) methyltransferase||Bacterial Fmu (Sun)/eukaryotic nucleolar NOL1/Nop2p
PGSC0003DMG400004324					-0.32329	0.044297	Protein-tyrosine phosphatase-like||Dual specificity phosphatase||Dual specificity phosphatase, catalytic domain||Protein-tyrosine phosphatase, active site||Protein-tyrosine/Dual-specificity phosphatase||Dual specificity phosphatase, subgroup, catalytic domain
PGSC0003DMG400027769					-0.32327	0.027697	Putative S-adenosyl-L-methionine-dependent methyltransferase||S-adenosyl-L-methionine-dependent methyltransferase-like
PGSC0003DMG400019272			-0.44637	0.015604	-0.32307	0.0027065	Ribosomal protein L2, domain 3||Ribosomal protein L2, C-terminal||Ribosomal protein L2||Ribosomal protein L2, conserved site||Ribosomal Proteins L2, RNA binding domain||Translation protein SH3-like, subgroup||Translation protein SH3-like||Nucleic acid-binding, OB-fold
PGSC0003DMG400022796					-0.32273	0.02672	Semialdehyde dehydrogenase, NAD-binding||Aspartate-semialdehyde dehydrogenase||Semialdehyde dehydrogenase, dimerisation domain||Aspartate-semialdehyde dehydrogenase, beta-type||NAD(P)-binding domain
PGSC0003DMG400018150					-0.32155	0.0056263	Domain of unknown function DUF250||Tpt phosphate/phosphoenolpyruvate translocator||Drug/metabolite transporter
PGSC0003DMG400019563	-0.45555	0.0009951	-0.47543	0.0057676	-0.32106	0.0017178	K homology domain-like, alpha/beta||K Homology domain||Ribosomal protein S3, eukaryotic/archaeal||K Homology, prokaryotic type||Ribosomal protein S3, C-terminal||K Homology domain, type 2||Ribosomal protein S3, conserved site
PGSC0003DMG400000383					-0.32088	0.0035816	Domain of unknown function, DUF971||Domain of unknown function DUF59||Mrp, conserved site||ATPase-like, ParA/MinD||AAA domain||P-loop containing nucleoside triphosphate hydrolase
PGSC0003DMG400024535					-0.32046	0.013015	Domain of unknown function DUF4378
PGSC0003DMG400017584					-0.32034	0.0081147	Nucleotide-binding, alpha-beta plait||RNA recognition motif domain
PGSC0003DMG400006872					-0.31984	0.0041436	Mog1/PsbP, alpha/beta/alpha sandwich||Photosystem II PsbP, oxygen evolving complex
PGSC0003DMG400013362					-0.31937	0.0066122	Pentatricopeptide repeat||Tetratricopeptide-like helical||Smr protein/MutS2 C-terminal
PGSC0003DMG400017433					-0.3189	0.0011496	Glyceraldehyde 3-phosphate dehydrogenase, NAD(P) binding domain||Glyceraldehyde 3-phosphate dehydrogenase, active site||Glyceraldehyde 3-phosphate dehydrogenase, catalytic domain||NAD(P)-binding domain||Glyceraldehyde-3-phosphate dehydrogenase, type I||Glyceraldehyde/Erythrose phosphate dehydrogenase family
PGSC0003DMG401023454					-0.31852	0.024554	Biotin-binding site||Biotin/lipoyl attachment||Acetyl-CoA biotin carboxyl carrier||Single hybrid motif
PGSC0003DMG400012254					-0.31786	0.0027295	Heat shock protein 70 family||Heat shock protein 70kD, peptide-binding domain||Heat shock protein 70kD, C-terminal domain||Heat shock protein 70, conserved site
PGSC0003DMG400029938					-0.31727	0.00078484	Glycine cleavage system P-protein, N-terminal||Pyridoxal phosphate-dependent transferase, major region, subdomain 1||Glycine cleavage system P protein||Glycine cleavage system P protein, homodimeric||Pyridoxal phosphate-dependent transferase, major domain
PGSC0003DMG400000785	-0.3836	0.010305	-0.42786	0.015783	-0.31715	0.0016836	Pyridoxal phosphate-dependent transferase, major domain||Pyridoxal phosphate-dependent transferase, major region, subdomain 1||Pyridoxal-phosphate binding site||Pyridoxal phosphate-dependent decarboxylase
PGSC0003DMG401009190			-0.47444	0.011072	-0.3165	0.0063494	Kelch-type beta propeller||Kelch repeat type 1
PGSC0003DMG400011135					-0.31643	0.0033057	Fatty acid desaturase, type 1
PGSC0003DMG400030153	-0.35138	0.034937			-0.31601	0.0030611	Ribosomal protein L18a||50S ribosomal protein L18Ae/60S ribosomal protein L20 and L18a||Ribosomal protein L18a/LX
PGSC0003DMG400024344					-0.31576	0.0065818	UDP-glucuronosyl/UDP-glucosyltransferase
PGSC0003DMG400016534	-0.35803	0.037247			-0.31542	0.0065309	Ribosomal protein, zinc-binding domain||Ribosomal protein L37ae/L37e, N-terminal||Ribosomal protein L37e||Ribosomal protein L37e, conserved site
PGSC0003DMG400009775	-0.49589	0.00031525	-0.5134	0.0022989	-0.3154	0.0029987	Translation elongation factor EF1B, beta/delta chains, conserved site||Translation elongation factor EF1B/ribosomal protein S6||Glutathione S-transferase, C-terminal-like||Translation elongation factor EF1B, beta/delta subunit, guanine nucleotide exchange
PGSC0003DMG400016460					-0.31533	0.03219	HSP20-like chaperone||Alpha crystallin/Hsp20 domain
PGSC0003DMG400014243					-0.31405	0.0039912	Methyltransferase small domain||S-adenosyl-L-methionine-dependent methyltransferase-like||Magnesium-protoporphyrin IX methyltransferase||Magnesium-protoporphyrin IX methyltransferase, C-terminal
PGSC0003DMG400015857					-0.31314	0.0051911	Domain of unknown function DUF250
PGSC0003DMG400001299					-0.3131	0.0027634	Chromo domain-like||Ankyrin repeat||Chromo domain/shadow||Ankyrin repeat-containing domain||Chromo domain
PGSC0003DMG400031111					-0.3131	0.005422	RNA polymerase sigma-70 region 4||RNA polymerase sigma-70||RNA polymerase sigma factor, SigB/SigC/SigD, plastid||RNA polymerase sigma factor, region 2||RNA polymerase sigma-70 factor||RNA polymerase sigma-70 region 2||RNA polymerase sigma-70 region 3||RNA polymerase sigma-70 region 1.2||Winged helix-turn-helix transcription repressor DNA-binding||RNA polymerase sigma factor, region 3/4
PGSC0003DMG400012269					-0.31281	0.010112	AAA+ ATPase domain||Peptidase M41||P-loop containing nucleoside triphosphate hydrolase||ATPase, AAA-type, core
PGSC0003DMG400024182					-0.31147	0.0038437	Ribulose bisphosphate carboxylase, small chain||Ribulose-1,5-bisphosphate carboxylase small subunit, N-terminal||Ribulose bisphosphate carboxylase small chain, domain
PGSC0003DMG400011358					-0.31082	0.028798	Heat shock protein DnaJ, N-terminal||Heat shock protein DnaJ, conserved site
PGSC0003DMG400006093					-0.30989	0.0082122	AUX/IAA protein||Aux/IAA-ARF-dimerisation
PGSC0003DMG400003776					-0.30926	0.025032	Heat shock protein DnaJ, cysteine-rich domain
PGSC0003DMG402026272					-0.30885	0.045411	Nonaspanin (TM9SF)||Major facilitator superfamily domain, general substrate transporter
PGSC0003DMG401022253					-0.30859	0.01794	CRAL-TRIO domain||CRAL/TRIO, N-terminal domain
PGSC0003DMG400001148					-0.30789	0.0021565	Chaperonin Cpn60||Chaperonin Cpn60/TCP-1||GroEL-like apical domain||GroEL-like equatorial domain||Chaperonin Cpn60, conserved site
PGSC0003DMG400002921					-0.30778	0.02671	Thiamin diphosphate-binding fold||Pyruvate dehydrogenase (acetyl-transferring) E1 component, alpha subunit, subgroup y||Dehydrogenase, E1 component
Novel01539					-0.30757	0.0019443	PREDICTED: glutamate synthase 1 [NADH], chloroplastic-like [Solanum tuberosum]
PGSC0003DMG400038162					-0.30711	0.048374	tRNA (guanine-N1-)-methyltransferase, N-terminal||RNA 2-O ribose methyltransferase, substrate binding||tRNA/rRNA methyltransferase, SpoU||Alpha/beta knot methyltransferases||50S ribosomal protein L30e-like||RNA methyltransferase TrmH family
PGSC0003DMG401005721					-0.30699	0.015168	RNA-binding, CRM domain
PGSC0003DMG400006048					-0.3068	0.0081539	WD40-like Beta Propeller||Six-bladed beta-propeller, TolB-like
PGSC0003DMG400008642					-0.30667	0.021964	UbiA prenyltransferase family
PGSC0003DMG400000152					-0.30664	0.030078	Tetrahydrofolate dehydrogenase/cyclohydrolase, NAD(P)-binding domain||Tetrahydrofolate dehydrogenase/cyclohydrolase, conserved site||Tetrahydrofolate dehydrogenase/cyclohydrolase||NAD(P)-binding domain||Tetrahydrofolate dehydrogenase/cyclohydrolase, catalytic domain
PGSC0003DMG400018243					-0.30659	0.04389	Nucleic acid binding protein
PGSC0003DMG400008639					-0.30656	0.028798	Glycoside hydrolase-type carbohydrate-binding||-||Glycoside hydrolase-type carbohydrate-binding, subgroup
PGSC0003DMG400032122					-0.30655	0.024294	Tetratricopeptide repeat-containing domain||PDZ domain||Tetratricopeptide-like helical
PGSC0003DMG400016181					-0.30617	0.0025226	HAD-superfamily hydrolase, subfamily IIA||2-phosphoglycolate phosphatase, eukaryotic||Nitrophenylphosphatase-like domain||HAD-like domain
PGSC0003DMG400039214					-0.30594	0.039152	Hydrophobic seed protein||Bifunctional inhibitor/plant lipid transfer protein/seed storage helical domain
PGSC0003DMG400013184					-0.30555	0.029778	Zinc finger, CHY-type||Zinc finger, RING/FYVE/PHD-type||Haemerythrin/HHE cation-binding motif||Zinc finger, RING-type||Rubredoxin-type fold||Zinc finger, CTCHY-type
PGSC0003DMG400004355					-0.30552	0.0020385	Glutamine synthetase, catalytic domain||Glutamine synthetase, glycine-rich site||Glutamine synthetase, N-terminal conserved site||Glutamine synthetase, beta-Grasp||Glutamine synthetase/guanido kinase, catalytic domain
Novel01380					-0.30549	0.042901	PREDICTED: probable LRR receptor-like serine/threonine-protein kinase At1g07650-like isoform X1 [Solanum tuberosum]
PGSC0003DMG400002146					-0.30547	0.0039621	NAD(P)-binding domain
PGSC0003DMG400016395					-0.30524	0.0059247	ATP-grasp fold, subdomain 1||Carbamoyl-phosphate synthase, large subunit, N-terminal||Biotin carboxylation domain||Carbamoyl-phosphate synthetase large subunit-like, ATP-binding domain||Acetyl-CoA carboxylase, biotin carboxylase||Rudiment single hybrid motif||ATP-grasp fold||ATP-grasp fold, subdomain 2||Pre-ATP-grasp fold||Biotin carboxylase, C-terminal
PGSC0003DMG400028348					-0.30512	0.020427	Rubisco methyltransferase||Rubisco LS methyltransferase, substrate-binding domain||SET domain
PGSC0003DMG400016726					-0.305	0.0066353	Pyrophosphate-dependent phosphofructokinase PfpB||Phosphofructokinase||Pyrophosphate-dependent phosphofructokinase, alpha-helical||Phosphofructokinase domain
PGSC0003DMG400002777					-0.30438	0.020445	Pyridine nucleotide-disulphide oxidoreductase, FAD/NAD(P)-binding domain||Pyridine nucleotide-disulphide oxidoreductase, NAD-binding domain||Pyridine nucleotide-disulphide oxidoreductase, dimerisation||FAD-dependent pyridine nucleotide-disulphide oxidoreductase||Pyridine nucleotide-disulphide oxidoreductase, class I, active site||FAD/NAD-linked reductase, dimerisation
PGSC0003DMG400012320	-0.51749	0.0003335	-0.52391	0.0027748	-0.30421	0.011428	G-patch domain
PGSC0003DMG400005150					-0.30396	0.024787	Reticulon||Nucleotide-diphospho-sugar transferases||Nucleotide-diphospho-sugar transferase
Novel01981					-0.30389	0.0040177	PREDICTED: uncharacterized protein LOC102584815 [Solanum tuberosum]
PGSC0003DMG400021311					-0.30353	0.025215	Protein of unknown function DUF3082
PGSC0003DMG400007315	-0.56589	3.9056e-05			-0.30345	0.007023	Pseudouridine synthase II||tRNA pseudouridine synthase B family||Pseudouridine synthase/archaeosine transglycosylase||Dyskerin-like||Uncharacterised domain CHP00451||Pseudouridine synthase, catalytic domain||PUA-like domain
PGSC0003DMG400007907					-0.30286	0.0053582	Initiation factor eIF-4 gamma, MA3||MIF4-like, type 1/2/3||MIF4G-like, type 3||Armadillo-type fold
PGSC0003DMG400019188					-0.30104	0.036825	Fructose-1,6-bisphosphatase||Fructose-1,6-bisphosphatase class 1/Sedoheputulose-1,7-bisphosphatase
PGSC0003DMG400004150					-0.30023	0.017182	Thioredoxin, conserved site||Thioredoxin domain||Thioredoxin-like fold||Disulphide isomerase||Protein disulphide isomerase
PGSC0003DMG400033080	-0.53331	9.8545e-05	-0.4368	0.021548	-0.30008	0.0081985	Ribosomal protein L34Ae||Ribosomal protein L34e, conserved site
PGSC0003DMG400030502					-0.29972	0.016884	Phosphatidylinositol-4-phosphate 5-kinase, N-terminal domain||Phosphatidylinositol-4-phosphate 5-kinase, core||Chaperonin Cpn60/TCP-1||GroEL-like apical domain||Zinc finger, RING-type||Phosphatidylinositol-4-phosphate 5-kinase, C-terminal
PGSC0003DMG400004782					-0.29961	0.040824	Bifunctional inhibitor/plant lipid transfer protein/seed storage helical domain
PGSC0003DMG400028266					-0.29947	0.017485	Thioredoxin-like fold||Redoxin
PGSC0003DMG400000210					-0.29891	0.042156	Mitochondrial carrier domain||Mitochondrial substrate/solute carrier||Mitochondrial carrier protein
PGSC0003DMG400005353					-0.29874	0.013398	Glycoside hydrolase family 31, N-terminal domain||Glycoside hydrolase-type carbohydrate-binding||Glycoside hydrolase, family 31||Glycoside hydrolase, superfamily
PGSC0003DMG400006081					-0.29807	0.036972	Protein of unknown function DUF506, plant
PGSC0003DMG400017556					-0.29802	0.0016695	Chlorophyll a/b binding protein domain||Chlorophyll A-B binding protein
PGSC0003DMG400025137					-0.29752	0.023424	NAD(P)-binding domain||6-phosphogluconate dehydrogenase, C-terminal-like||Nucleotide sugar dehydrogenase||UDP-glucose/GDP-mannose dehydrogenase, C-terminal||UDP-glucose 6-dehydrogenase, eukaryotic type||UDP-glucose/GDP-mannose dehydrogenase, dimerisation||UDP-glucose/GDP-mannose dehydrogenase, N-terminal
PGSC0003DMG400016444					-0.29747	0.0020385	Glycine cleavage T-protein, C-terminal barrel||Glycine cleavage system T protein||Glycine cleavage T-protein/YgfZ, C-terminal domain||Glycine cleavage T-protein, N-terminal||Aminomethyltransferase/Dimethylsulfonioproprionate demethylase DmdA||GTP-binding protein TrmE/Glycine cleavage system T protein, domain 1
PGSC0003DMG400024961	-0.73273	5.1272e-07			-0.29746	0.03272	DNA-binding WRKY||Zn-cluster domain
PGSC0003DMG400029399					-0.29743	0.022801	Mog1/PsbP, alpha/beta/alpha sandwich||Photosystem II PsbP, oxygen evolving complex
PGSC0003DMG400007947	-0.39477	0.017249			-0.29624	0.01715	DNA-binding WRKY||Zn-cluster domain||-
PGSC0003DMG400004607					-0.29533	0.013667	YTH domain
Novel01529					-0.29523	0.025836	PREDICTED: 3-oxoacyl-[acyl-carrier-protein] synthase 3 A, chloroplastic-like [Solanum tuberosum]
PGSC0003DMG400009317					-0.29434	0.0022612	P-loop containing nucleoside triphosphate hydrolase||Phosphoribulokinase||Phosphoribulokinase/uridine kinase
PGSC0003DMG400008584	-0.53267	0.00018811			-0.29422	0.0073355	Tetratricopeptide repeat-containing domain||Tetratricopeptide-like helical
PGSC0003DMG400029485					-0.29363	0.0054974	Ribosomal protein L15e, conserved site||Ribosomal protein L15e||Ribosomal protein L15e core domain||Ribosomal protein L23/L15e core domain
PGSC0003DMG400005160					-0.29283	0.047836	Protein of unknown function DUF1195
PGSC0003DMG400027392					-0.29274	0.036042	Isopenicillin N synthase-like||EGF-type aspartate/asparagine hydroxylation site||Oxoglutarate/iron-dependent dioxygenase||Complement Clr-like EGF domain||Non-haem dioxygenase N-terminal domain||EGF-like calcium-binding||Epidermal growth factor-like domain||EGF-like calcium-binding, conserved site
PGSC0003DMG400020601					-0.29224	0.033209	Ubiquinol-cytochrome c reductase complex 6.7 kDa protein [
PGSC0003DMG400018512					-0.29204	0.020807	Rab-GTPase-TBC domain
PGSC0003DMG401017153	-0.42756	0.0095145	-0.42862	0.03805	-0.2899	0.023764	Eukaryotic translation initiation factor 4E (eIF-4E), conserved site||Translation Initiation factor eIF- 4e||Translation Initiation factor eIF- 4e-like domain
PGSC0003DMG400026627					-0.28955	0.0051527	Magnesium chelatase, ATPase subunit I||P-loop containing nucleoside triphosphate hydrolase||Magnesium chelatase, ChlI subunit||AAA+ ATPase domain
PGSC0003DMG400009276			-0.49006	0.0046215	-0.28943	0.0088954	Transcription factor, TCP||Transcription factor TCP subgroup
PGSC0003DMG400008108					-0.28899	0.026548	Calcium/calmodulin-dependent/calcium-dependent protein kinase||Serine/threonine-protein kinase, active site||Protein kinase, catalytic domain||Protein kinase-like domain||Protein kinase, ATP binding site||Serine/threonine- / dual-specificity protein kinase, catalytic domain
PGSC0003DMG400027958	-0.39895	0.0061566	-0.38717	0.04226	-0.28872	0.00537	GUCT||Helicase, C-terminal||DNA/RNA helicase, DEAD/DEAH box type, N-terminal||Helicase, superfamily 1/2, ATP-binding domain||RNA helicase, DEAD-box type, Q motif||P-loop containing nucleoside triphosphate hydrolase
PGSC0003DMG400014391					-0.28798	0.01087	EEIG1/EHBP1 N-terminal domain
PGSC0003DMG400022404					-0.28665	0.0086926	F-box domain, cyclin-like
Novel00990					-0.28607	0.038474	PREDICTED: valine--tRNA ligase, mitochondrial-like isoform X1 [Solanum tuberosum]
Novel02960					-0.28586	0.021268	PREDICTED: uncharacterized protein LOC102593738 [Solanum tuberosum]
PGSC0003DMG400029273					-0.2858	0.03091	6,7-dimethyl-8-ribityllumazine synthase
PGSC0003DMG400016168					-0.28568	0.011882	Eukaryotic-type methylenetetrahydrofolate reductase||FAD-linked oxidoreductase-like||Methylenetetrahydrofolate reductase
PGSC0003DMG400026500					-0.28538	0.0048271	Chlorophyll a/b binding protein domain||Chlorophyll A-B binding protein, plant||Chlorophyll A-B binding protein
PGSC0003DMG400003039					-0.28487	0.033343	Helicase, C-terminal||DNA/RNA helicase, DEAD/DEAH box type, N-terminal||RNA helicase, DEAD-box type, Q motif||P-loop containing nucleoside triphosphate hydrolase||Helicase, superfamily 1/2, ATP-binding domain
PGSC0003DMG400028180					-0.28478	0.032264	Cytochrome P450, conserved site||Cytochrome P450, E-class, group I||Cytochrome P450
PGSC0003DMG400028621					-0.28436	0.013169	Cytochrome c oxidase, subunit Vb
Novel02236					-0.28411	0.035934	PREDICTED: nodal modulator 2-like [Solanum tuberosum]
PGSC0003DMG400025192					-0.28383	0.024925	BURP domain
PGSC0003DMG400017187			-0.41933	0.041357	-0.28305	0.021459	HR-like lesion-inducer
PGSC0003DMG400029897					-0.28225	0.014908	Aminotransferases, class-I, pyridoxal-phosphate-binding site||Pyridoxal phosphate-dependent transferase, major region, subdomain 1||Pyridoxal phosphate-dependent transferase, major domain||Aminotransferase, class I/classII||Aspartate/other aminotransferase
PGSC0003DMG400016870					-0.28183	0.0042634	Aldo/keto reductase||Potassium channel, voltage-dependent, beta subunit, KCNAB-related||NADP-dependent oxidoreductase domain
PGSC0003DMG400001041					-0.28178	0.013002	Drug/metabolite transporter||Domain of unknown function DUF250||Tpt phosphate/phosphoenolpyruvate translocator
PGSC0003DMG400019316					-0.28173	0.037682	Homocysteine S-methyltransferase
PGSC0003DMG400029309					-0.2812	0.019892	Pyrophosphate-dependent phosphofructokinase PfpB||Pyrophosphate-dependent phosphofructokinase, alpha-helical||Phosphofructokinase domain
PGSC0003DMG400009142					-0.27909	0.01257	AP2/ERF domain||DNA-binding, integrase-type
PGSC0003DMG400028066					-0.27877	0.042344	Protein kinase-like domain||Protein kinase, catalytic domain||Serine/threonine-protein kinase, active site||Serine-threonine/tyrosine-protein kinase catalytic domain
PGSC0003DMG400007488					-0.27859	0.036825	Thiamin diphosphate-binding fold||Transketolase-like, pyrimidine-binding domain||Transketolase, C-terminal||Transketolase, C-terminal/Pyruvate-ferredoxin oxidoreductase, domain II
PGSC0003DMG400003138					-0.27799	0.0072981	Translation elongation factor Ts, conserved site||Ubiquitin-associated/translation elongation factor EF1B, N-terminal||Nucleic acid-binding, OB-fold||UBA-like||RNA-binding domain, S1||Ribosomal protein S1, RNA-binding domain||Translation elongation factor EFTs/EF1B, dimerisation||Translation elongation factor EFTs/EF1B
PGSC0003DMG400024719	-0.36832	0.017387			-0.27782	0.0095022	Ribosomal protein L22e
PGSC0003DMG400019823					-0.2769	0.01747	Conserved gene of unknown function
PGSC0003DMG400024887					-0.27668	0.0078114	Chaperone DnaK||Heat shock protein 70kD, peptide-binding domain||Heat shock protein 70 family||Heat shock protein 70, conserved site||Heat shock protein 70kD, C-terminal domain
PGSC0003DMG400012888					-0.27659	0.0093458	NAD-dependent epimerase/dehydratase||NAD(P)-binding domain
PGSC0003DMG400014496					-0.27566	0.039203	Ribosomal protein L37ae/L37e, N-terminal||Aldehyde dehydrogenase, C-terminal||Aldehyde dehydrogenase domain||Aminobutyraldehyde dehydrogenase||Ribosomal protein L37e||Ribosomal protein, zinc-binding domain||Aldehyde dehydrogenase, conserved site||Ribosomal protein L37e, conserved site||Aldehyde dehydrogenase, glutamic acid active site||Aldehyde dehydrogenase, N-terminal||Aldehyde/histidinol dehyd…
PGSC0003DMG400012395					-0.27468	0.0095022	Lactate/malate dehydrogenase, C-terminal||Lactate dehydrogenase/glycoside hydrolase, family 4, C-terminal||L-lactate/malate dehydrogenase||Malate dehydrogenase, type 1||Malate dehydrogenase, active site||Lactate/malate dehydrogenase, N-terminal||NAD(P)-binding domain
PGSC0003DMG400020152					-0.27458	0.030147	Nuclear transport factor 2, Eukaryote||RNA recognition motif domain||Nucleotide-binding, alpha-beta plait||Nuclear transport factor 2
PGSC0003DMG400000048					-0.27427	0.021471	Cysteine synthase/cystathionine beta-synthase P-phosphate-binding site||Tryptophan synthase beta subunit-like PLP-dependent enzymes superfamily||Cysteine synthase A||Cysteine synthase K/M
PGSC0003DMG400010779					-0.27408	0.034953	Pleckstrin homology-like domain||Oxysterol-binding protein||Pleckstrin homology domain
PGSC0003DMG400023496					-0.27396	0.021678	eRF1 domain 1/Pelota-like||50S ribosomal protein L30e-like||eRF1 domain 2||eRF1 domain 3||Peptide Chain Release Factor eRF1/aRF1, N-terminal||Peptide chain release factor eRF1/aRF1
PGSC0003DMG400017246	-0.45671	0.026594			-0.27377	0.026012	Oxoglutarate/iron-dependent dioxygenase||Isopenicillin N synthase-like||Non-haem dioxygenase N-terminal domain
PGSC0003DMG400004022					-0.27341	0.028286	Protein of unknown function DUF1685
PGSC0003DMG401026981					-0.27298	0.014879	NAD(P)-binding domain||3-oxoacyl-(acyl-carrier-protein) reductase||Glucose/ribitol dehydrogenase||Short-chain dehydrogenase/reductase SDR||Short-chain dehydrogenase/reductase, conserved site
Novel01479					-0.27248	0.0097532	PREDICTED: translation factor GUF1 homolog, chloroplastic-like [Solanum tuberosum]
Novel02738					-0.27185	0.044426	PREDICTED: uncharacterized protein LOC102596782 [Solanum tuberosum]
PGSC0003DMG400004640					-0.27152	0.045008	Mannose-6-phosphate receptor binding domain||Glucosidase II beta subunit, N-terminal||Low-density lipoprotein (LDL) receptor class A repeat
Novel02727					-0.27111	0.012231	PREDICTED: ABC transporter C family member 2-like [Solanum tuberosum]
PGSC0003DMG402005859					-0.27006	0.020807	Domain of unknown function DUF4033
PGSC0003DMG400029266	-0.43004	0.0030109			-0.26978	0.019237	Ribosomal protein L6, alpha-beta domain||Ribosomal protein L6, conserved site-2||Ribosomal protein L6
PGSC0003DMG400009483					-0.26962	0.027785	P-loop containing nucleoside triphosphate hydrolase
PGSC0003DMG400027362					-0.2693	0.047195	Zinc finger, RING/FYVE/PHD-type||Zinc finger, RING-type
PGSC0003DMG400032146					-0.26873	0.0094734	P-loop containing nucleoside triphosphate hydrolase||Formate-tetrahydrofolate ligase, FTHFS||Formate-tetrahydrofolate ligase, FTHFS, conserved site
PGSC0003DMG400016477					-0.26777	0.012078	Thioredoxin-like fold||Thioredoxin domain||Thioredoxin-independent 5'-adenylylsulphate reductase||Rossmann-like alpha/beta/alpha sandwich fold||Adenosine 5'-phosphosulphate reductase||Phosphoadenosine phosphosulphate reductase
PGSC0003DMG400010841			-0.39532	0.049257	-0.26735	0.02166	Translation initiation factor 3 complex, subunit L
PGSC0003DMG400029652					-0.26714	0.043098	Aminoglycoside phosphotransferase||Protein kinase-like domain||UbiB domain
PGSC0003DMG400027156					-0.26662	0.012962	Dihydrolipoamide dehydrogenase||FAD/NAD-linked reductase, dimerisation||Pyridine nucleotide-disulphide oxidoreductase, class I, active site||FAD-dependent pyridine nucleotide-disulphide oxidoreductase||Pyridine nucleotide-disulphide oxidoreductase, dimerisation||Pyridine nucleotide-disulphide oxidoreductase, FAD/NAD(P)-binding domain||Pyridine nucleotide-disulphide oxidoreductase, NAD-binding dom…
PGSC0003DMG400028812					-0.2664	0.017055	Helicase, superfamily 1/2, ATP-binding domain||RNA helicase, DEAD-box type, Q motif||P-loop containing nucleoside triphosphate hydrolase||Helicase, C-terminal||DNA/RNA helicase, DEAD/DEAH box type, N-terminal
PGSC0003DMG400018449					-0.26612	0.012971	Actin, conserved site||Actin-like||Actin/actin-like conserved site
Novel00928					-0.2652	0.029639	PREDICTED: armadillo repeat-containing protein 8-like [Solanum tuberosum]
PGSC0003DMG400013406					-0.26507	0.048952	S-adenosyl-L-methionine-dependent methyltransferase-like||Putative S-adenosyl-L-methionine-dependent methyltransferase
PGSC0003DMG400002537					-0.26504	0.01497	Chaperonin Cpn60||GroEL-like apical domain||Chaperonin Cpn60/TCP-1||GroEL-like equatorial domain||Chaperonin Cpn60, conserved site
PGSC0003DMG400002044					-0.26466	0.021528	Transcription factor
PGSC0003DMG400002703			-0.3816	0.035841	-0.26454	0.0080583	FAD-dependent pyridine nucleotide-disulphide oxidoreductase||Pyridine nucleotide-disulphide oxidoreductase, FAD/NAD(P)-binding domain||Pyridine nucleotide-disulphide oxidoreductase, NAD-binding domain||Pyridine nucleotide-disulphide oxidoreductase, dimerisation||Pyridine nucleotide-disulphide oxidoreductase, class-II||FAD/NAD-linked reductase, dimerisation
PGSC0003DMG400025645					-0.26375	0.044129	Protein of unknown function DUF543
PGSC0003DMG400028948					-0.26304	0.03361	Peptidase M50||PDZ domain
PGSC0003DMG400016482					-0.26267	0.0085789	ATPase, F1 complex, gamma subunit||ATPase, F1 complex, gamma subunit conserved site||ATPase, F1 complex, gamma subunit domain
Novel01149					-0.26207	0.035282	PREDICTED: CBS domain-containing protein CBSCBSPB3-like [Solanum tuberosum]
PGSC0003DMG400007201					-0.26148	0.0095022	Photosystem II PsbY
PGSC0003DMG400009959					-0.26069	0.032968	Orn/DAP/Arg decarboxylase 2, C-terminal||Orn/DAP/Arg decarboxylase 2, pyridoxal-phosphate binding site||Ornithine decarboxylase||Alanine racemase/group IV decarboxylase, C-terminal||PLP-binding barrel||Orn/DAP/Arg decarboxylase 2, N-terminal||Orn/DAP/Arg decarboxylase 2, conserved site||Ornithine/DAP/Arg decarboxylase
PGSC0003DMG400021420	-0.39987	0.0074356	-0.40611	0.036903	-0.25983	0.023041	KOW||Translation protein SH3-like, subgroup||Translation protein SH3-like||Ribosomal protein L26/L24P, eukaryotic/archaeal||Ribosomal protein L24/L26, conserved site
PGSC0003DMG400002482					-0.25969	0.034556	GTP binding domain||GTP1/OBG, conserved site||TGS-like||Small GTP-binding protein domain||P-loop containing nucleoside triphosphate hydrolase||TGS
PGSC0003DMG402003567					-0.2595	0.0080583	Flavoprotein pyridine nucleotide cytochrome reductase||Oxidoreductase, FAD-binding domain||Ferredoxin Reductase||Oxidoreductase FAD/NAD(P)-binding||Riboflavin synthase-like beta-barrel||Ferredoxin reductase-type FAD-binding domain
Novel02308					-0.25941	0.030948	PREDICTED: LOW QUALITY PROTEIN: L-ascorbate peroxidase S, chloroplastic/mitochondrial-like [Solanum lycopersicum]
PGSC0003DMG400027125					-0.2589	0.0088818	Fructose-1,6-bisphosphatase, active site||Sedoheptulose-1,7-bisphosphatase||Fructose-1,6-bisphosphatase class 1/Sedoheputulose-1,7-bisphosphatase
PGSC0003DMG400023789					-0.25882	0.030158	Protein of unknown function DUF3411
PGSC0003DMG400009180					-0.25856	0.022937	Protein kinase, catalytic domain||Leucine-rich repeat-containing N-terminal, type 2||Protein kinase, ATP binding site||Concanavalin A-like lectin/glucanase, subgroup||Protein kinase-like domain||Leucine-rich repeat||Serine-threonine/tyrosine-protein kinase catalytic domain
PGSC0003DMG400020343					-0.25793	0.030948	Transferase||Chloramphenicol acetyltransferase-like domain
PGSC0003DMG400023797					-0.25789	0.038886	Lipoxygenase, LH2||Embryo-specific 3||Lipase/lipooxygenase, PLAT/LH2
PGSC0003DMG400005199	-0.33096	0.041363			-0.25775	0.019323	Ribosomal protein S27a||Ubiquitin conserved site||Ubiquitin-related domain||Ribosomal protein, zinc-binding domain||Ubiquitin subgroup||Ubiquitin
PGSC0003DMG400027746					-0.25765	0.020712	Actin/actin-like conserved site||Actin-like||Actin, conserved site
PGSC0003DMG400001690					-0.25687	0.034525	Ribosomal protein, zinc-binding domain||Ribosomal protein L37ae/L37e, N-terminal||Ribosomal protein L37ae
PGSC0003DMG400015153					-0.25593	0.043802	Aldolase-type TIM barrel||Indole-3-glycerol phosphate synthase, conserved site||Indole-3-glycerol phosphate synthase||Ribulose-phosphate binding barrel
PGSC0003DMG401011681					-0.25456	0.019838	Peptidase S26A, signal peptidase I, conserved site||Peptidase S24/S26A/S26B||Peptidase S24/S26, beta-ribbon domain||Peptidase S26A, signal peptidase I||Peptidase S26||Peptidase S24/S26A/S26B/S26C
PGSC0003DMG400026970					-0.25372	0.022252	Ribosomal protein S2, conserved site||Ribosomal protein S2, eukaryotic||Ribosomal protein S2, flavodoxin-like domain||Ribosomal protein S2||Ribosomal protein S2, eukaryotic/archaeal
PGSC0003DMG400001591					-0.25339	0.023515	Cold-shock protein, DNA-binding||Cold-shock conserved site||Zinc finger, CCHC-type||Cold shock protein||Nucleic acid-binding, OB-fold
PGSC0003DMG401005658					-0.253	0.026316	WD40-repeat-containing domain||WD40/YVTN repeat-like-containing domain||WD40 repeat||WD40 repeat, conserved site||G-protein beta WD-40 repeat
PGSC0003DMG400000398	-0.42536	0.0031211			-0.25194	0.027354	Heat shock protein 70kD, C-terminal domain||Heat shock protein 70, conserved site||Heat shock protein 70kD, peptide-binding domain||Heat shock protein 70 family
PGSC0003DMG400018735					-0.25186	0.031244	Dihydrolipoamide acetyltransferase, long form||2-oxo acid dehydrogenase, lipoyl-binding site||Single hybrid motif||Chloramphenicol acetyltransferase-like domain||Biotin/lipoyl attachment||2-oxoacid dehydrogenase acyltransferase, catalytic domain||E3 binding
PGSC0003DMG400013459					-0.25082	0.025612	Aconitase/3-isopropylmalate dehydratase large subunit, alpha/beta/alpha||Homoaconitase/3-isopropylmalate dehydratase, large subunit||Aconitase/isopropylmalate dehydratase||Aconitase/3-isopropylmalate dehydratase large subunit, alpha/beta/alpha, subdomain 1/3||Aconitase/3-isopropylmalate dehydratase large subunit, alpha/beta/alpha, subdomain 2
PGSC0003DMG400027197					-0.24952	0.029918	DHN10
PGSC0003DMG400025555	-0.39785	0.0086376			-0.24897	0.032086	Ribosomal protein S13||Ribosomal protein S13, conserved site||30s ribosomal protein S13, C-terminal||Ribosomal protein S13-like, H2TH
Novel03004					-0.24868	0.032968	PREDICTED: protein TIC110, chloroplastic-like isoform X1 [Solanum tuberosum]
PGSC0003DMG401002858					-0.24774	0.048689	Mitochondrial carrier domain||Mitochondrial substrate/solute carrier
PGSC0003DMG400017170					-0.24739	0.023515	Lactate dehydrogenase/glycoside hydrolase, family 4, C-terminal||Malate dehydrogenase, active site||NAD(P)-binding domain||Lactate/malate dehydrogenase, N-terminal||Malate dehydrogenase, NAD-dependent, cytosolic||Lactate/malate dehydrogenase, C-terminal||L-lactate/malate dehydrogenase||Malate dehydrogenase, type 2
PGSC0003DMG400025777					-0.24669	0.018361	Polyadenylate binding protein, human types 1, 2, 3, 4||RNA recognition motif domain||Polyadenylate-binding protein/Hyperplastic disc protein||Nucleotide-binding, alpha-beta plait
PGSC0003DMG400017453					-0.24619	0.026106	Oligopeptidase [
PGSC0003DMG400002914	-0.37896	0.014535			-0.24583	0.029758	F-box domain, cyclin-like||Leucine-rich repeat, cysteine-containing subtype
PGSC0003DMG400021562					-0.2458	0.017744	RNA recognition motif domain||Nucleotide-binding, alpha-beta plait
PGSC0003DMG400003693					-0.2454	0.034067	PfkB||Ribokinase-like
PGSC0003DMG400028791	-0.44374	0.0020883	-0.56044	0.0089295	-0.24498	0.045753	Conserved gene of unknown function
Novel00269	-0.4183	0.0056813	-0.40792	0.040938	-0.24487	0.046909	hypothetical protein CARUB_v10002134mg, partial [Capsella rubella]>gi|482555297|gb|EOA19489.1| hypothetical protein CARUB_v10002134mg, partial [Capsella rubella]
PGSC0003DMG400030537	-0.40523	0.0058909			-0.24415	0.03371	Ribosomal protein L31e domain||Ribosomal protein L31e||Ribosomal protein L31e, conserved site
PGSC0003DMG400027745					-0.24309	0.023393	Aldolase-type TIM barrel||Triosephosphate isomerase||Triosephosphate isomerase, active site||Triosephosphate isomerase, bacterial/eukaryotic
PGSC0003DMG400030654					-0.24211	0.0409	GDP-L-galactose/GDP-D-glucose phosphorylase
PGSC0003DMG400011395					-0.24065	0.039828	Chloroplast protein import component Toc86/159||Domain of unknown function DUF3406, chloroplast translocase||AIG1||P-loop containing nucleoside triphosphate hydrolase
PGSC0003DMG400023925	-0.34839	0.028042	-0.41441	0.024358	-0.23948	0.036306	Ribosomal protein L23/L15e core domain||Ribosomal protein L25/L23||Ribosomal protein L23/L25, N-terminal||Nucleotide-binding, alpha-beta plait||Ribosomal protein L23||Ribosomal protein L23/L25, conserved site
PGSC0003DMG400014232					-0.23922	0.02852	Calreticulin/calnexin||Concanavalin A-like lectin/glucanases superfamily||Calreticulin/calnexin, P||Concanavalin A-like lectin/glucanase, subgroup||Calreticulin/calnexin, conserved site
PGSC0003DMG400022118					-0.23567	0.021341	Phosphoglycerate kinase, N-terminal||Phosphoglycerate kinase, conserved site||Phosphoglycerate kinase||Phosphoglycerate kinase, C-terminal
PGSC0003DMG400016812					-0.23542	0.045071	AP2/ERF domain||DNA-binding, integrase-type
PGSC0003DMG400000704					-0.23368	0.049971	Coatomer gamma subunit||Clathrin/coatomer adaptor, adaptin-like, N-terminal||Coatomer/calthrin adaptor appendage, C-terminal subdomain||Coatomer, gamma subunit, appendage, Ig-like subdomain||Armadillo-type fold||Coatomer/clathrin adaptor appendage, Ig-like subdomain||Armadillo-like helical||Clathrin alpha-adaptin/coatomer adaptor, appendage, C-terminal subdomain
PGSC0003DMG400032124					-0.23367	0.029022	Isocitrate/isopropylmalate dehydrogenase, conserved site||Isocitrate dehydrogenase NADP-dependent||Isopropylmalate dehydrogenase-like domain
PGSC0003DMG400015271					-0.23367	0.044206	Ribosomal protein S2, conserved site||Ribosomal protein S2, eukaryotic||Ribosomal protein S2, flavodoxin-like domain||Ribosomal protein S2||Ribosomal protein S2, eukaryotic/archaeal
PGSC0003DMG400005734					-0.23205	0.046005	Peptidyl-prolyl cis-trans isomerase, FKBP-type||Peptidyl-prolyl cis-trans isomerase, FKBP-type, domain
PGSC0003DMG400007658					-0.23115	0.037594	Galactose-binding domain-like||NAD(P)-binding domain||NADH:ubiquinone oxidoreductase intermediate-associated protein 30
PGSC0003DMG400006869					-0.22662	0.04617	ATPase, F1 complex, OSCP/delta subunit||F1F0 ATP synthase OSCP/delta subunit, N-terminal domain||ATPase, F1 complex, OSCP/delta subunit, conserved site
PGSC0003DMG400010304					-0.22622	0.040864	Sulphite reductase, ferredoxin dependent||Nitrite/sulphite reductase, hemoprotein beta-component, ferrodoxin-like||Nitrite/sulphite reductase iron-sulphur/siroheam-binding site||Nitrite/sulphite reductase 4Fe-4S domain
PGSC0003DMG400024508					-0.22261	0.047704	Rhodanese-like domain
PGSC0003DMG400009698					-0.21035	0.046232	Glutamate synthase, central-N||Class II glutamine amidotransferase domain||Nucleophile aminohydrolases, N-terminal||Aldolase-type TIM barrel||Glutamate synthase, central-C||Glutamine amidotransferase type 2 domain||Glutamate synthase, alpha subunit, C-terminal
PGSC0003DMG400010476					0.22696	0.042402	Ubiquitin-related domain||Ubiquitin conserved site||Ubiquitin subgroup||Ubiquitin
PGSC0003DMG400007670					0.23299	0.048327	Protein of unknown function DUF597
PGSC0003DMG400024727					0.23496	0.049171	WD40 repeat||WD40/YVTN repeat-like-containing domain||Topless family||LisH dimerisation motif||Quinonprotein alcohol dehydrogenase-like||CTLH, C-terminal LisH motif||WD40 repeat, conserved site||WD40-repeat-containing domain
PGSC0003DMG400020947					0.23542	0.047691	Dil domain||Myosin, N-terminal, SH3-like||Dilute||Myosin head, motor domain||IQ motif, EF-hand binding site||P-loop containing nucleoside triphosphate hydrolase
PGSC0003DMG400012172					0.23906	0.029173	Transcription factor
PGSC0003DMG400031808					0.23937	0.031939	ATP binding protein
PGSC0003DMG401029567					0.24425	0.048374	mRNA splicing factor, Cwf21
PGSC0003DMG400032183	0.47171	0.00057598			0.24661	0.035229	Conserved gene of unknown function
PGSC0003DMG400007624					0.2479	0.026202	Ataxin-2, C-terminal
PGSC0003DMG400010739					0.24824	0.043042	Regulator of chromosome condensation, RCC1||Regulator of chromosome condensation/beta-lactamase-inhibitor protein II
PGSC0003DMG400010352					0.24888	0.045753	Alpha/Beta hydrolase fold||Lecithin:cholesterol/phospholipid:diacylglycerol acyltransferase
Novel01306					0.25218	0.039152	PREDICTED: tetratricopeptide repeat protein 13-like [Solanum tuberosum]
PGSC0003DMG400018677					0.25236	0.025475	Protein kinase, ATP binding site||Concanavalin A-like lectin/glucanases superfamily||Serine-threonine/tyrosine-protein kinase catalytic domain||Protein kinase-like domain||Concanavalin A-like lectin/glucanase, subgroup||Serine/threonine-protein kinase, active site||Protein kinase, catalytic domain||Legume lectin domain
PGSC0003DMG400003887					0.25254	0.025419	Heavy metal-associated domain, HMA
PGSC0003DMG400025528					0.25393	0.047382	AIG1||P-loop containing nucleoside triphosphate hydrolase
PGSC0003DMG400001549					0.25403	0.041443	Glycoside hydrolase, superfamily||Glycoside hydrolase, catalytic domain||Glycoside hydrolase, family 14, conserved site||Glycoside hydrolase, family 14B, plant||Glycoside hydrolase, family 14
PGSC0003DMG400028666					0.2546	0.030952	Protein kinase-like domain||Serine/threonine- / dual-specificity protein kinase, catalytic domain||Protein kinase, ATP binding site||Protein kinase, catalytic domain
PGSC0003DMG401016141					0.25554	0.024294	14-3-3 domain||14-3-3 protein, conserved site||14-3-3 protein
PGSC0003DMG400003187					0.25595	0.031892	Calycin||Calycin-like||Lipocalin, bacterial||Lipocalin/cytosolic fatty-acid binding protein domain||Lipocalin conserved site||Lipocalin, ApoD type
PGSC0003DMG400006859					0.25776	0.020898	Protein of unknown function DUF1423, plant
PGSC0003DMG400024187					0.25925	0.020181	14-3-3 domain||14-3-3 protein||14-3-3 protein, conserved site
PGSC0003DMG400027247					0.25963	0.029944	Peptidase M16, N-terminal||Peptidase M16, zinc-binding site||Metalloenzyme, LuxS/M16 peptidase-like, metal-binding||Peptidase M16, C-terminal||Peptidase M16, core
PGSC0003DMG400039752					0.26024	0.022907	Exo70 exocyst complex subunit||Cullin repeat-like-containing domain
PGSC0003DMG400046040					0.26106	0.038886	Gene of unknown function
PGSC0003DMG401025689					0.26199	0.048232	O-methyltransferase, family 2||S-adenosyl-L-methionine-dependent methyltransferase-like||Winged helix-turn-helix transcription repressor DNA-binding||O-methyltransferase, caffeic acid-type||Plant methyltransferase dimerisation
PGSC0003DMG400030405			0.57142	0.0029422	0.26261	0.038886	Heat shock protein 70 family||Heat shock protein 70kD, peptide-binding domain||Heat shock protein 70, conserved site||Heat shock protein 70kD, C-terminal domain
PGSC0003DMG400013183					0.26275	0.032317	Serine/threonine-protein kinase, active site||Protein kinase, catalytic domain||Serine/threonine- / dual-specificity protein kinase, catalytic domain||Protein kinase-like domain||EF-Hand 1, calcium-binding site||Protein kinase, ATP binding site||EF-hand-like domain||Calcium-binding EF-hand
PGSC0003DMG400012138					0.26279	0.027413	Development/cell death domain
PGSC0003DMG400024035					0.26481	0.038886	Universal stress protein A||Rossmann-like alpha/beta/alpha sandwich fold||UspA
PGSC0003DMG400025658					0.26483	0.040997	Development/cell death domain
PGSC0003DMG400025731					0.26508	0.042552	Zinc finger, RING-type||Zinc finger, RING/FYVE/PHD-type
PGSC0003DMG400001421					0.26648	0.013646	Ribosomal protein L34Ae||Ribosomal protein L34e, conserved site
PGSC0003DMG400022143					0.26717	0.02735	DNA-binding WRKY
PGSC0003DMG400021443					0.26739	0.042501	Small GTPase superfamily, ARF type||Small GTPase superfamily, ARF/SAR type||Small GTP-binding protein domain||P-loop containing nucleoside triphosphate hydrolase
Novel02164					0.26742	0.021459	PREDICTED: copper amine oxidase 1-like [Solanum tuberosum]
Novel02639					0.26762	0.03219	PREDICTED: peroxisomal fatty acid beta-oxidation multifunctional protein AIM1-like isoform X2 [Solanum tuberosum]
PGSC0003DMG400014452					0.26793	0.029993	AUX/IAA protein||B3 DNA binding domain||Aux/IAA-ARF-dimerisation||DNA-binding pseudobarrel domain||Auxin response factor
PGSC0003DMG402002685					0.26813	0.021304	HAD-like domain||NLI interacting factor
PGSC0003DMG400029544					0.26816	0.028785	Zinc finger, RING/FYVE/PHD-type||Zinc finger, RING-type
PGSC0003DMG400021289					0.26868	0.017182	RNA polymerase archaeal subunit P/eukaryotic subunit RPC10||RNA polymerase subunit RPABC4/transcription elongation factor Spt4
PGSC0003DMG400033685					0.26895	0.012268	EF-hand-like domain||Calcium-binding EF-hand||EF-Hand 1, calcium-binding site
Novel00352					0.26966	0.0474	PREDICTED: cinnamoyl-CoA reductase 1-like [Solanum tuberosum]
PGSC0003DMG400019362					0.26972	0.018063	Pre-mRNA processing factor 4 (PRP4)-like||Prp18||Splicing factor motif
PGSC0003DMG400015742					0.27007	0.040422	Zinc finger, RING-type||Zinc finger, RING/FYVE/PHD-type||von Willebrand factor, type A||Copine
PGSC0003DMG400003048					0.27053	0.025174	UBX||Ubiquitin interacting motif||UBA-like||Ubiquitin-related domain
PGSC0003DMG400008149					0.27114	0.01306	Protein kinase-like domain||Serine/threonine- / dual-specificity protein kinase, catalytic domain||Protein kinase, catalytic domain||Serine/threonine-protein kinase, active site||Calcium-binding EF-hand||EF-hand-like domain||Protein kinase, ATP binding site||EF-Hand 1, calcium-binding site
PGSC0003DMG400009946					0.27127	0.014675	Conserved gene of unknown function
PGSC0003DMG400031072					0.27127	0.026233	No apical meristem (NAM) protein
PGSC0003DMG400003372					0.27129	0.040627	Zinc finger, C2H2||Zinc finger, C2H2-like||Zinc finger C2H2-type/integrase DNA-binding domain
PGSC0003DMG400025165					0.27167	0.01547	LytB protein
PGSC0003DMG400001301					0.27191	0.023488	Protein kinase, catalytic domain||Leucine-rich repeat-containing N-terminal, type 2||Protein kinase-like domain||Leucine-rich repeat||Serine-threonine/tyrosine-protein kinase catalytic domain
PGSC0003DMG400013490					0.27219	0.028752	Late blight resistance protein R1||NB-ARC||P-loop containing nucleoside triphosphate hydrolase
PGSC0003DMG400000498					0.27273	0.025995	Homeodomain-like||Helix-turn-helix motif||Leucine zipper, homeobox-associated||Homeobox, conserved site||-||Homeodomain
PGSC0003DMG400026072	0.39235	0.013904			0.27275	0.024075	Protein kinase, ATP binding site||Leucine rich repeats (2 copies)||Protein kinase-like domain||Leucine-rich repeat-containing N-terminal, type 2||Protein kinase, catalytic domain||Serine/threonine-protein kinase, active site||Leucine-rich repeat
PGSC0003DMG400021608					0.27394	0.038265	Cysteine-rich transmembrane CYSTM domain
PGSC0003DMG400014191					0.27485	0.021259	Ribosomal protein L7, eukaryotic||Ribosomal protein L30, ferredoxin-like fold domain||Ribosomal protein L30, N-terminal
PGSC0003DMG400014387					0.27518	0.019568	SWAP/Surp||Suppressor of white apricot N-terminal domain
PGSC0003DMG400014328					0.27635	0.040576	Cytochrome b5
PGSC0003DMG400015755					0.27658	0.023903	Heat shock protein DnaJ, N-terminal||Heat shock protein DnaJ, conserved site
PGSC0003DMG400021452					0.27798	0.037162	AMP-binding, conserved site||AMP-dependent synthetase/ligase||Domain of unknown function DUF4009
PGSC0003DMG400000457					0.27965	0.01806	Pheophorbide a oxygenase||Rieske [2Fe-2S] iron-sulphur domain
PGSC0003DMG400007954					0.27968	0.011949	Zinc finger, RING/FYVE/PHD-type||Zinc finger, RING-type
PGSC0003DMG400017222					0.28027	0.023194	Zinc finger, RING/FYVE/PHD-type||Zinc finger, RING-type||Ankyrin repeat-containing domain||Ankyrin repeat
PGSC0003DMG400024875	0.37475	0.049296			0.2807	0.019367	Uncharacterised conserved protein UCP031277
PGSC0003DMG400029501					0.28104	0.025463	Hydroxyproline-rich glycoprotein family protein
PGSC0003DMG400004459					0.28174	0.024513	Protein of unknown function DUF827, plant
PGSC0003DMG400013779					0.28462	0.013255	Flavoprotein pyridine nucleotide cytochrome reductase||NADPH-cytochrome P450 reductase||Flavoprotein-like||FAD-binding, type 1||Riboflavin synthase-like beta-barrel||Ferredoxin reductase-type FAD-binding domain||Flavodoxin||NADPH-cytochrome p450 reductase, FAD-binding, alpha-helical domain-3||Flavodoxin/nitric oxide synthase||Oxidoreductase FAD/NAD(P)-binding
PGSC0003DMG400006778					0.28525	0.041147	Glutamine amidotransferase type 2 domain||Nucleophile aminohydrolases, N-terminal||Glucosamine-fructose-6-phosphate aminotransferase, isomerising||Class II glutamine amidotransferase domain||Sugar isomerase (SIS)
PGSC0003DMG400009475					0.28553	0.021528	AP2/ERF domain||DNA-binding, integrase-type
PGSC0003DMG400012209					0.2858	0.017089	HAD-superfamily hydrolase, subfamily IA, variant 1||HAD-like domain
PGSC0003DMG400016727					0.28596	0.025182	Plastid lipid-associated protein/fibrillin conserved domain
PGSC0003DMG400017642	0.41803	0.013715			0.28603	0.02759	PAC motif||PAS domain||PAS-associated, C-terminal
PGSC0003DMG400008152					0.28633	0.014787	Zinc finger, A20-type||Zinc finger, AN1-type
PGSC0003DMG400011163					0.28737	0.038569	P-loop containing nucleoside triphosphate hydrolase||ATPase, AFG1-like
PGSC0003DMG400033030	0.38427	0.010978			0.2875	0.0072203	Myb domain||SANT/Myb domain||Myb domain, plants||Homeodomain-like
PGSC0003DMG402022314					0.28852	0.026045	Ubiquitin-related domain||Autophagy protein Atg8 ubiquitin-like
PGSC0003DMG400004898					0.28983	0.0042883	AP2/ERF domain||DNA-binding, integrase-type
Novel03034					0.29016	0.010717	Ser/Thr phosphatase-containing Kelch repeat domain protein [Solanum tuberosum]
PGSC0003DMG400009844					0.29046	0.017346	Ubiquitin-conjugating enzyme/RWD-like||Ubiquitin-conjugating enzyme, active site||Ubiquitin-conjugating enzyme, E2||SUMO-conjugating enzyme Ubc9
PGSC0003DMG400022860					0.29108	0.0078634	Ribonuclease CAF1||Ribonuclease H-like domain
PGSC0003DMG400033035					0.29136	0.045542	Hypersensitive-induced response protein||Stomatin||Band 7 protein
PGSC0003DMG400025263					0.29138	0.0056263	Helix-loop-helix domain
PGSC0003DMG400006704					0.29236	0.019234	Clathrin adaptor, phosphoinositide-binding, GAT-like||Epsin-like, N-terminal||ENTH/VHS||ANTH
PGSC0003DMG400025001					0.29276	0.014597	FACT complex subunit Spt16, N-terminal lobe domain||FACT complex subunit Spt16p/Cdc68p||Domain of unknown function DUF1747||Creatinase/Aminopeptidase P/Spt16, N-terminal||Peptidase M24, structural domain
PGSC0003DMG400031766					0.29316	0.046907	Homeobox protein
PGSC0003DMG400020292	0.44062	0.0076437			0.29389	0.026233	Cytochrome b561/ferric reductase transmembrane||DOMON domain||Cytochrome b561, eukaryote
PGSC0003DMG400003897					0.29401	0.018022	Zinc finger, RING-type||Zinc finger, RING/FYVE/PHD-type||Zinc finger, CTCHY-type||Rubredoxin-type fold||Zinc finger, CHY-type
PGSC0003DMG400012594					0.29562	0.030954	Serine/threonine-protein kinase, active site||Protein kinase, catalytic domain||Protein kinase, ATP binding site||Concanavalin A-like lectin/glucanase, subgroup||Protein kinase-like domain||Leucine-rich repeat
PGSC0003DMG400021668					0.29595	0.023187	Zinc finger, C2H2-like||Zinc finger, C2H2
PGSC0003DMG400028898					0.29613	0.010252	Conserved gene of unknown function
PGSC0003DMG400026493					0.29641	0.024255	AAA+ ATPase domain||P-loop containing nucleoside triphosphate hydrolase||Helicase, superfamily 1/2, ATP-binding domain
PGSC0003DMG400004882					0.29645	0.045862	Zinc finger, double-stranded RNA binding||Zinc finger, C2H2||Zinc finger, C2H2-like||Zinc finger C2H2-type/integrase DNA-binding domain
PGSC0003DMG400021806					0.29736	0.040372	Histone-fold||Histone core||Histone H2A
PGSC0003DMG400028284	0.4869	0.00078089			0.29764	0.0081703	Armadillo-type fold||Protein phosphatase 2A, regulatory B subunit, B56
PGSC0003DMG400009414					0.29765	0.02436	Protease-associated domain, PA||Peptidase S8, subtilisin-related||Peptidase S8/S53, subtilisin/kexin/sedolisin||Proteinase inhibitor I9||Peptidase S8, subtilisin, Ser-active site
PGSC0003DMG400024704					0.29814	0.013776	WD40 repeat||WD40-repeat-containing domain||WD40/YVTN repeat-like-containing domain
PGSC0003DMG400008989					0.29949	0.0049458	Transcriptional activator NFYC/HAP5 subunit||Histone-fold||Transcription factor CBF/NF-Y/archaeal histone
PGSC0003DMG400004348					0.29958	0.018089	Alpha/beta hydrolase fold-5||Alpha/Beta hydrolase fold
PGSC0003DMG400005597					0.29961	0.0099406	MTD1
PGSC0003DMG400005760	0.43056	0.011809			0.30031	0.030221	Sulphate transporter
PGSC0003DMG400025980					0.30098	0.034535	Conserved gene of unknown function
PGSC0003DMG400007424					0.30129	0.031939	Amino acid transporter, transmembrane
PGSC0003DMG400005987	0.59668	2.4649e-05			0.30249	0.015071	Armadillo-type fold||Zinc finger, RING/FYVE/PHD-type||Armadillo-like helical||U box domain||Armadillo
PGSC0003DMG400033616					0.30264	0.017772	Zinc finger, RING-type||Zinc finger, RING/FYVE/PHD-type
PGSC0003DMG400028581					0.30285	0.003208	Heavy metal-associated domain, HMA
PGSC0003DMG400019334					0.30288	0.015317	Helix-loop-helix domain
PGSC0003DMG400024467					0.30312	0.019472	Zinc finger, RING/FYVE/PHD-type||Zinc finger, RING-type
PGSC0003DMG400028215					0.30331	0.0080279	Amino acid/polyamine transporter I||Cationic amino acid transporter, C-terminal
PGSC0003DMG400047327					0.30335	0.049831	VQ
PGSC0003DMG400004953					0.30474	0.022928	Homeodomain||KNOX2||KNOX1||ELK||Homeobox, conserved site||Homeobox KN domain||Homeodomain-like
PGSC0003DMG400022093					0.30576	0.017825	Conserved gene of unknown function
PGSC0003DMG400023966					0.30599	0.030078	Kinase phosphorylation domain
PGSC0003DMG400002118					0.30641	0.0039273	F-box domain, cyclin-like
PGSC0003DMG401000097					0.30644	0.030203	Protein of unknown function DUF3133
PGSC0003DMG400002370					0.30821	0.021132	Longin domain||Longin-like domain||Synaptobrevin
PGSC0003DMG400002629					0.30869	0.048571	Isochorismatase-like
PGSC0003DMG400029239					0.30875	0.0036257	S-adenosyl-L-methionine-dependent methyltransferase-like||O-methyltransferase, family 2||O-methyltransferase, caffeic acid-type||Winged helix-turn-helix transcription repressor DNA-binding||Plant methyltransferase dimerisation
PGSC0003DMG400021607					0.30913	0.012169	WD40/YVTN repeat-like-containing domain||WD40-repeat-containing domain||WD40 repeat
Novel00764					0.30922	0.022127	PREDICTED: probable MYST-like histone acetyltransferase 1-like [Solanum tuberosum]
PGSC0003DMG400009144					0.30964	0.01426	Synaptojanin, N-terminal
PGSC0003DMG400027940					0.31109	0.01582	Serine-threonine/tyrosine-protein kinase catalytic domain||Serine/threonine-protein kinase, active site||Protein kinase, catalytic domain||Concanavalin A-like lectin/glucanase, subgroup||Protein kinase-like domain||Protein kinase, ATP binding site
PGSC0003DMG400003050					0.31136	0.022683	Peptidase S54, rhomboid domain||Peptidase S54, rhomboid
PGSC0003DMG400030528					0.3114	0.027471	Lipid phosphate phosphatase, plant||Phosphatidic acid phosphatase type 2/haloperoxidase
PGSC0003DMG400000541					0.31277	0.0017982	Hydrogen peroxide-induced 1
PGSC0003DMG400004501					0.31313	0.004346	BZR1, transcriptional repressor
PGSC0003DMG400006353					0.31333	0.042789	Ubiquitin||Myb domain||SANT/Myb domain||Ubiquitin-related domain||Homeodomain-like
PGSC0003DMG400030792					0.31373	0.0081333	TMS membrane protein/tumour differentially expressed protein
PGSC0003DMG400013890					0.31401	0.020567	Ubiquitin-related domain||PUG domain||WLM||PUB domain
PGSC0003DMG400025086					0.31447	0.035547	Protein kinase, ATP binding site||Protein kinase-like domain||Concanavalin A-like lectin/glucanase, subgroup||Serine/threonine-protein kinase, active site||Protein kinase, catalytic domain
PGSC0003DMG400030407					0.31475	0.04206	Armadillo-like helical||Armadillo||U box domain||Zinc finger, RING/FYVE/PHD-type||Armadillo-type fold
PGSC0003DMG400023883					0.31476	0.027355	Zinc finger, RING/FYVE/PHD-type||Zinc finger, FYVE-type||Zinc finger, FYVE/PHD-type||Zinc finger, FYVE-related
PGSC0003DMG400010847					0.31487	0.024807	Peptidoglycan-binding lysin domain||EEIG1/EHBP1 N-terminal domain
PGSC0003DMG400025171					0.3152	0.004129	Sugar/inositol transporter||Sugar transporter, conserved site||Major facilitator superfamily domain||General substrate transporter||Major facilitator superfamily domain, general substrate transporter
PGSC0003DMG400012093					0.3154	0.044288	HSP20-like chaperone||SGS||Siah interacting protein, N-terminal||CS-like domain
PGSC0003DMG400026778					0.31546	0.031837	Cytochrome P450||Cytochrome P450, E-class, group I||Cytochrome P450, conserved site
PGSC0003DMG400033567					0.31634	0.0090329	Oxoglutarate/iron-dependent dioxygenase||Isopenicillin N synthase-like||Non-haem dioxygenase N-terminal domain
PGSC0003DMG400024619					0.31696	0.02011	GDP-fucose protein O-fucosyltransferase||O-fucosyltransferase, plant
PGSC0003DMG400014171					0.31936	0.047829	Protein of unknown function DUF339
PGSC0003DMG400021512					0.32002	0.005538	Acyl-CoA-binding protein, ACBP||FERM/acyl-CoA-binding protein, 3-helical bundle
PGSC0003DMG400009912					0.32007	0.0057673	Armadillo-like helical||U box domain||Armadillo||Zinc finger, RING/FYVE/PHD-type||Armadillo-type fold
PGSC0003DMG400008205			0.43051	0.047447	0.32117	0.025032	Zinc finger, C2H2||Zinc finger C2H2-type/integrase DNA-binding domain||Zinc finger, C2H2-like
PGSC0003DMG402025899					0.32122	0.0096013	Alpha/Beta hydrolase fold||Peptidase S10, serine carboxypeptidase, active site||Peptidase S10, serine carboxypeptidase
PGSC0003DMG400026360					0.32129	0.0074925	Beta-grasp domain||Ferredoxin [2Fe-2S], plant||2Fe-2S ferredoxin, iron-sulphur binding site||2Fe-2S ferredoxin-type domain
PGSC0003DMG400018644	0.60274	5.9149e-06			0.32154	0.0028015	Serine/threonine-protein kinase, active site||Protein kinase, catalytic domain||Protein kinase-like domain||ACT domain||Serine/threonine- / dual-specificity protein kinase, catalytic domain||Serine-threonine/tyrosine-protein kinase catalytic domain
PGSC0003DMG400009114			0.51546	0.01021	0.32163	0.02483	Serine-threonine/tyrosine-protein kinase catalytic domain||Protein kinase-like domain||Protein kinase, ATP binding site||Protein kinase, catalytic domain||Serine/threonine-protein kinase, active site
PGSC0003DMG400021738					0.32163	0.039257	UDP-glucuronosyl/UDP-glucosyltransferase
PGSC0003DMG402003005			0.9299	6.395e-07	0.32199	0.040997	Glycosyl transferase, family 14
PGSC0003DMG400012392					0.32202	0.0091303	Protein kinase, ATP binding site||Concanavalin A-like lectin/glucanase, subgroup||Protein kinase-like domain||Protein kinase, catalytic domain||Serine/threonine-protein kinase, active site
PGSC0003DMG400012196					0.32256	0.019652	Zinc finger, RING/FYVE/PHD-type||Zinc finger, RING-type
PGSC0003DMG400011103					0.32261	0.017718	Protein of unknown function DUF538
PGSC0003DMG400009108					0.32327	0.0025605	START-like domain||Polyketide cyclase/dehydrase
PGSC0003DMG400010080					0.3233	0.0051932	-||P-loop containing nucleoside triphosphate hydrolase||Guanine nucleotide binding protein (G-protein), alpha subunit||G protein alpha subunit, helical insertion
PGSC0003DMG400024399					0.32336	0.0057128	Conserved gene of unknown function
PGSC0003DMG400002818					0.3236	0.022132	Appr-1-p processing||CRAL-TRIO domain
PGSC0003DMG400024944					0.32368	0.024372	Protein phosphatase 2C, manganese/magnesium aspartate binding site||Protein phosphatase 2C||Protein phosphatase 2C-like
PGSC0003DMG400023744					0.32371	0.013422	Protein of unknown function DUF1644||Zinc finger, C2H2-like||Zinc finger, RING/FYVE/PHD-type
PGSC0003DMG400014155					0.32508	0.031389	Conserved gene of unknown function
PGSC0003DMG400014405					0.32549	0.0032644	Heat shock protein Hsp90||ATPase-like, ATP-binding domain||Heat shock protein Hsp90, conserved site||Heat shock protein Hsp90, N-terminal||Ribosomal protein S5 domain 2-type fold
PGSC0003DMG400029547					0.32669	0.027986	Glycosyl transferase, family 31||Domain of unknown function DUF4094
PGSC0003DMG401032194					0.32742	0.049619	TRAF-like||Seven-in-absentia protein, sina||Seven-in-absentia protein, TRAF-like domain||Seven In Absentia Homolog-type||Zinc finger, SIAH-type||Zinc finger, RING-type||Zinc finger, RING/FYVE/PHD-type
PGSC0003DMG400022019					0.32752	0.016327	Serine/threonine- / dual-specificity protein kinase, catalytic domain||Protein kinase-like domain||Protein kinase, catalytic domain||Serine/threonine-protein kinase, active site||Calcium/calmodulin-dependent/calcium-dependent protein kinase||NAF domain||Protein kinase, ATP binding site||NAF/FISL domain
PGSC0003DMG400027683					0.32785	0.0036964	Leucine-rich repeat||Serine-threonine/tyrosine-protein kinase catalytic domain||Protein kinase, catalytic domain||Concanavalin A-like lectin/glucanase, subgroup||Protein kinase-like domain
PGSC0003DMG400029519					0.32812	0.011997	Winged helix-turn-helix transcription repressor DNA-binding||AT hook, DNA-binding motif||Histone H1/H5||AT hook-like
PGSC0003DMG400001565					0.32817	0.032904	Homeodomain||Homeodomain-like
PGSC0003DMG400009379					0.32842	0.0093074	Chaperone DnaJ, C-terminal||Heat shock protein DnaJ, N-terminal||Heat shock protein DnaJ, conserved site||HSP40/DnaJ peptide-binding
PGSC0003DMG400001516					0.32888	0.037259	Rab-GTPase-TBC domain||Domain of unknown function DUF3548
PGSC0003DMG400000665					0.32927	0.0032277	Ubiquitin||Small ubiquitin-related modifier, SUMO||Ubiquitin-related domain
PGSC0003DMG400017518			0.43317	0.01389	0.33091	0.0013717	Protein of unknown function DUF597
PGSC0003DMG400015263					0.33127	0.022683	Major facilitator superfamily domain, general substrate transporter||Nodulin-like
PGSC0003DMG400008538					0.33198	0.014722	DNA-binding, integrase-type||AP2/ERF domain
PGSC0003DMG400012344					0.33212	0.0026308	Thioredoxin-like fold||Glutathione peroxidase||Glutathione peroxidase conserved site||Glutathione peroxidase active site
PGSC0003DMG400023510					0.33249	0.0023899	Ankyrin repeat||Caskin/Ankyrin repeat-containing protein||PGG domain||Ankyrin repeat-containing domain
PGSC0003DMG400022620			0.56115	0.0040236	0.33292	0.020791	Protein of unknown function DUF569||Actin cross-linking
Novel01570					0.33328	0.041091	PREDICTED: uncharacterized protein LOC102587113 [Solanum tuberosum]
PGSC0003DMG400018738					0.33336	0.0012897	Calmodulin binding protein-like
PGSC0003DMG400012066					0.33567	0.012437	Remorin, C-terminal
PGSC0003DMG401019352	0.4684	0.0071934			0.33571	0.027556	Biotin-binding site||Biotin/lipoyl attachment||Single hybrid motif
PGSC0003DMG400006088					0.33588	0.014064	Peptidoglycan-binding lysin domain||Serine/threonine-protein kinase, active site||Protein kinase, catalytic domain||Protein kinase-like domain
Novel02386					0.33589	0.015542	PREDICTED: chaperone protein ClpB3, mitochondrial-like isoform X1 [Solanum tuberosum]>gi|565378980|ref|XP_006355922.1| PREDICTED: chaperone protein ClpB3, mitochondrial-like isoform X2 [Solanum tuberosum]
PGSC0003DMG400009147					0.33594	0.0043584	Zinc finger, RING/FYVE/PHD-type||Zinc finger, FYVE/PHD-type||Phosphatidylinositol-4-phosphate 5-kinase, N-terminal domain||Phosphatidylinositol-4-phosphate 5-kinase, core||Chaperonin Cpn60/TCP-1||GroEL-like apical domain||Zinc finger, FYVE-type||Zinc finger, FYVE-related
PGSC0003DMG401022324					0.33642	0.027614	Conserved gene of unknown function
PGSC0003DMG400028746					0.33645	0.0010472	Rab-GTPase-TBC domain
PGSC0003DMG400041998					0.33654	0.0059763	Alpha/Beta hydrolase fold
PGSC0003DMG400007797					0.33755	0.0022479	Citrate synthase-like, core||Citrate synthase-like, small alpha subdomain||Citrate synthase active site||Citrate synthase-like||Citrate synthase, bacterial-type||Citrate synthase-like, large alpha subdomain
Novel00852			0.45044	0.028011	0.33788	0.010124	PREDICTED: endoribonuclease Dicer homolog 2-like [Solanum lycopersicum]
PGSC0003DMG400008847					0.33823	0.002204	Hydantoinaseoxoprolinase, N-terminal||Hydantoinase B/oxoprolinase||Hydantoinase/oxoprolinase
Novel00821					0.3384	0.033941	PREDICTED: uncharacterized protein LOC102585665 [Solanum tuberosum]
PGSC0003DMG400027513					0.33873	0.045995	Gene of unknown function
PGSC0003DMG402012477			0.43798	0.024134	0.33886	0.005364	Autophagy protein Atg8 ubiquitin-like||Ubiquitin-related domain
PGSC0003DMG400019404					0.33919	0.01359	Fatty acid desaturase, type 1
PGSC0003DMG400011274					0.34011	0.024166	Serine/threonine-protein kinase, active site||Protein kinase, catalytic domain||Protein kinase, ATP binding site||Protein kinase-like domain
PGSC0003DMG400006871					0.34042	0.0061705	Conserved gene of unknown function
Novel00321	0.48007	0.012806			0.34075	0.0011824	PREDICTED: RNA-binding protein 28-like [Solanum tuberosum]
PGSC0003DMG400000090					0.34078	0.0084701	Ubiquitin-conjugating enzyme/RWD-like||Ubiquitin-conjugating enzyme, active site||Ubiquitin-conjugating enzyme, E2
PGSC0003DMG402001346					0.34127	0.015708	Conserved gene of unknown function
PGSC0003DMG400004802					0.3415	0.0072415	Autophagy protein Atg8 ubiquitin-like||Ubiquitin-related domain
PGSC0003DMG400023352					0.34203	0.04274	Vacuolar protein sorting-associated protein 62
PGSC0003DMG400019327					0.34212	0.030095	Conserved gene of unknown function
PGSC0003DMG400005722					0.34291	0.0039596	-||C2 calcium-dependent membrane targeting
PGSC0003DMG400030737					0.34342	0.00061871	Homeobox KN domain||ELK||KNOX1||KNOX2||Homeodomain||Homeodomain-like
PGSC0003DMG400014327	0.42823	0.031437			0.34355	0.022926	Methyl-CpG DNA binding||DNA-binding, integrase-type||-
PGSC0003DMG400024572					0.34358	0.0024283	Homeodomain-like||Myb domain, plants||Myb domain||SANT/Myb domain
PGSC0003DMG400008988					0.34411	0.00096355	Nucleophile aminohydrolases, N-terminal||Domain of unknown function DUF3700
PGSC0003DMG400018240					0.34449	0.00082569	Proteolipid membrane potential modulator
PGSC0003DMG400030723	0.4287	0.008952			0.34527	0.0029041	Tetratricopeptide-like helical||Tetratricopeptide TPR-1||Phox/Bem1p||Tetratricopeptide repeat-containing domain||Tetratricopeptide repeat
PGSC0003DMG400005725					0.34548	0.032488	Helix-loop-helix domain
PGSC0003DMG400011980					0.34594	0.028648	Myb domain, plants||Signal transduction response regulator, receiver domain||Response regulator, plant B-type||CheY-like superfamily||Homeodomain-like||SANT/Myb domain
PGSC0003DMG400022172					0.34595	0.0037973	Transcription factor CBF/NF-Y/archaeal histone||Transcription factor, NFYB/HAP3, conserved site||Histone-fold
PGSC0003DMG400017149					0.34612	0.007023	Protein of unknown function DUF3527
PGSC0003DMG400001833					0.34661	0.0015429	MORN motif
PGSC0003DMG400018490					0.34737	0.013931	P-loop containing nucleoside triphosphate hydrolase||NB-ARC
PGSC0003DMG400027696					0.34739	0.010998	Auxin efflux carrier
PGSC0003DMG400028580	0.46394	0.01419			0.34745	0.023393	Zinc finger, RING-type||Zinc finger, RING/FYVE/PHD-type
Novel01683	0.33678	0.033226			0.34791	0.00033433	PREDICTED: uncharacterized protein LOC102604303 [Solanum tuberosum]
PGSC0003DMG400021628					0.34805	0.0018189	Adhesive/proline-rich protein
PGSC0003DMG400004366					0.34828	0.029022	Transmembrane receptor, eukaryota
PGSC0003DMG400023738					0.34851	0.04728	Conserved gene of unknown function
PGSC0003DMG400017895					0.34853	0.025418	Wound-induced protein, Wun1, subgroup||Wound-induced protein, Wun1
PGSC0003DMG400005316					0.34889	0.0039975	Conserved gene of unknown function
PGSC0003DMG400001100	0.46423	0.016019			0.34925	0.021699	DHS-like NAD/FAD-binding domain||Electron transfer flavoprotein, alpha subunit, C-terminal, conserved site||Electron transfer flavoprotein, alpha subunit||Electron transfer flavoprotein, alpha subunit, C-terminal||Rossmann-like alpha/beta/alpha sandwich fold||Electron transfer flavoprotein, alpha/beta-subunit, N-terminal
PGSC0003DMG400029618					0.35003	0.00080707	Thiolase, active site||Thiolase, acyl-enzyme intermediate active site||Thiolase, conserved site||Thiolase-like||Thiolase, C-terminal||Thiolase-like, subgroup||Thiolase, N-terminal||Thiolase
PGSC0003DMG400023800					0.35041	0.0082199	Zinc finger, RING-type, conserved site||Zinc finger, C3HC4 RING-type||Zinc finger, RING-type||Zinc finger, RING/FYVE/PHD-type
PGSC0003DMG400019611	0.57294	3.1206e-05			0.35054	0.017728	Pectinesterase, active site||Pectinesterase inhibitor||Pectin lyase fold/virulence factor||Pectin lyase fold||Pectinesterase, catalytic
PGSC0003DMG400024857					0.35151	0.00085009	Leucine-rich repeat, cysteine-containing subtype||F-box domain, cyclin-like
PGSC0003DMG400018122					0.35153	0.00034282	Zinc finger, ZZ-type||UBA-like||Ubiquitin-associated/translation elongation factor EF1B, N-terminal, eukaryote||Phox/Bem1p
PGSC0003DMG400020365					0.35154	0.0051473	Sphingomyelin synthase-like domain
PGSC0003DMG400009245					0.35162	0.012702	No apical meristem (NAM) protein
PGSC0003DMG400000328					0.35204	0.0035352	Snf7
PGSC0003DMG400006509					0.35285	0.028856	Reverse transcriptase zinc-binding domain||Peptidase A22, presenilin signal peptide||Peptidase A22B, signal peptide peptidase
PGSC0003DMG400014622	0.39007	0.046158			0.35312	0.0057471	2-isopropylmalate synthase, bacterial-type||Pyruvate carboxyltransferase||Aldolase-type TIM barrel||2-isopropylmalate synthase LeuA, allosteric (dimerisation) domain
PGSC0003DMG400006622					0.35338	0.0047548	Phosphoinositide phospholipase C||PLC-like phosphodiesterase, TIM beta/alpha-barrel domain||Phospholipase C, phosphatidylinositol-specific , X domain||C2 calcium-dependent membrane targeting||Phospholipase C, phosphatidylinositol-specific, Y domain
PGSC0003DMG400019570	0.48446	0.0032087			0.35356	0.0020563	Protein of unknown function DUF1313
PGSC0003DMG400000799					0.35396	0.013846	Basic-leucine zipper domain
PGSC0003DMG400000619					0.3541	0.001017	DNA-binding, integrase-type||Methyl-CpG DNA binding
PGSC0003DMG401012897					0.35449	0.013327	Conserved gene of unknown function
PGSC0003DMG400007094	0.39769	0.015661			0.35468	0.0019962	Conserved gene of unknown function
PGSC0003DMG400014487	0.58962	1.5441e-06			0.35483	0.037639	Zinc finger, CHY-type||Zinc finger, RING-type||Zinc finger, RING/FYVE/PHD-type||Zinc finger, CTCHY-type||Rubredoxin-type fold
Novel00271					0.35486	0.0025722	PREDICTED: serine/threonine-protein kinase EDR1-like [Solanum tuberosum]
PGSC0003DMG400025081	0.44087	0.0043707			0.35491	0.00084475	Protein kinase-like domain||Choline/Ethanolamine kinase
PGSC0003DMG400004409					0.35522	0.0010578	Serine-threonine/tyrosine-protein kinase catalytic domain||Protein kinase, ATP binding site||Protein kinase-like domain||Protein kinase, catalytic domain||Serine/threonine-protein kinase, active site
PGSC0003DMG400007811					0.35561	0.0084316	Protein of unknown function DUF789
PGSC0003DMG400024281					0.35601	0.014922	Aminotransferase class-III||Pyridoxal phosphate-dependent transferase, major region, subdomain 2||Pyridoxal phosphate-dependent transferase, major domain||Pyridoxal phosphate-dependent transferase, major region, subdomain 1
PGSC0003DMG400004630					0.35629	0.00038666	3-hydroxyacyl-CoA dehydrogenase, C-terminal||Dehydrogenase, multihelical||3-hydroxyacyl-CoA dehydrogenase, conserved site||ClpP/crotonase-like domain||3-hydroxyacyl-CoA dehydrogenase, NAD binding||Crotonase, core||NAD(P)-binding domain||6-phosphogluconate dehydrogenase, C-terminal-like||Enoyl-CoA hydratase/isomerase, conserved site
PGSC0003DMG400011015					0.35655	0.0078048	Protein kinase-like domain||Protein kinase, catalytic domain||Serine-threonine/tyrosine-protein kinase catalytic domain||Tetratricopeptide-like helical
PGSC0003DMG400025042					0.35671	0.0074925	Cupredoxin||Plastocyanin-like
PGSC0003DMG400017096					0.35696	0.0022274	GroES-like||Alcohol dehydrogenase superfamily, zinc-type||Alcohol dehydrogenase GroES-like||NAD(P)-binding domain
PGSC0003DMG400012408					0.35714	0.017719	Protein phosphatase 2C||Protein phosphatase 2C-like
PGSC0003DMG400011872	0.63199	0.00013605			0.35799	0.0090639	Glycosyl transferase, family 8||Nucleotide-diphospho-sugar transferases
PGSC0003DMG400023664					0.35812	0.00030644	Translation Initiation factor eIF- 4e-like domain||Translation Initiation factor eIF- 4e||Eukaryotic translation initiation factor 4E (eIF-4E), conserved site
PGSC0003DMG400022426					0.3587	0.031879	S-locus glycoprotein||Epidermal growth factor-like domain||Bulb-type lectin domain
PGSC0003DMG400012581					0.35914	0.00095255	Protein phosphatase 2C-like||Protein phosphatase 2C
PGSC0003DMG402023696					0.35926	0.00065617	DOG1 domain||Basic-leucine zipper domain
PGSC0003DMG400025613					0.35941	0.00057949	Serine-threonine/tyrosine-protein kinase catalytic domain||Protein kinase-like domain||Concanavalin A-like lectin/glucanase, subgroup||Protein kinase, ATP binding site||Protein kinase, catalytic domain||Serine/threonine-protein kinase, active site
PGSC0003DMG400000136					0.35946	0.015768	Transcription factor, K-box||Transcription factor, MADS-box
PGSC0003DMG400008268					0.35962	0.04189	Domain of unknown function DUF547||Ternary complex factor MIP1, leucine-zipper
PGSC0003DMG400017230					0.36013	0.0080316	Domain of unknown function DUF2828||Uncharacterised conserved protein UCP015417, vWA||von Willebrand factor, type A
PGSC0003DMG400000274					0.36057	0.012644	Membrane bound O-acyl transferase, MBOAT||Diacylglycerol O-acyltransferase 1||Sterol O-acyltransferase, ACAT/DAG/ARE types
PGSC0003DMG400015361					0.36064	0.030886	Ubiquitin-conjugating enzyme, E2||Ubiquitin-conjugating enzyme/RWD-like
PGSC0003DMG400022370					0.36073	0.028473	Inositol monophosphatase||Inositol monophosphatase, conserved site||Inositol monophosphatase, metal-binding site||3(2),5 -bisphosphate nucleotidase HAL2
PGSC0003DMG400024936	0.40434	0.0067594			0.36074	0.00027617	Lateral organ boundaries, LOB
PGSC0003DMG400004921					0.36083	0.010935	AP2/ERF domain||DNA-binding, integrase-type
PGSC0003DMG400000156					0.36085	0.015237	Protein of unknown function DUF1446
PGSC0003DMG400035312					0.36215	0.021148	Conserved gene of unknown function
PGSC0003DMG400028192					0.36227	0.0011935	Transcription factor IIS, N-terminal
PGSC0003DMG400002495					0.36255	0.0074122	Zinc finger, C2H2-like||Zinc finger C2H2-type/integrase DNA-binding domain||Zinc finger, C2H2
PGSC0003DMG400037737					0.36267	0.0061182	Basic-leucine zipper domain
PGSC0003DMG400017731					0.36307	0.0019195	FACT complex subunit Spt16, N-terminal lobe domain||Creatinase/Aminopeptidase P/Spt16, N-terminal
PGSC0003DMG400011726			0.51184	0.0039817	0.36413	0.001134	Dual specificity phosphatase, subgroup, catalytic domain||Protein-tyrosine phosphatase, active site||Protein-tyrosine phosphatase-like||Dual specificity phosphatase||Protein-tyrosine/Dual-specificity phosphatase||Gelsolin domain||ADF-H/Gelsolin-like domain||Dual specificity phosphatase, catalytic domain
PGSC0003DMG400009975	0.80603	3.4531e-06			0.36475	0.046438	Conserved gene of unknown function
PGSC0003DMG400012989					0.3652	0.0038316	Peptidase A1||Peptidase aspartic
PGSC0003DMG400029322					0.36552	0.0050141	AMP-binding, conserved site||AMP-dependent synthetase/ligase||Domain of unknown function DUF4009
Novel02507					0.36569	0.0075514	PREDICTED: DNA ligase 4-like isoform X3 [Solanum tuberosum]
PGSC0003DMG400015391	0.37033	0.027261			0.36594	0.00060245	Serine-threonine/tyrosine-protein kinase catalytic domain||Serine/threonine-protein kinase, active site||Protein kinase, catalytic domain||Malectin||Protein kinase-like domain||Concanavalin A-like lectin/glucanase, subgroup
PGSC0003DMG400016401					0.36603	0.039488	Thioredoxin-like fold||DEP domain||Domain of unknown function DUF547||Winged helix-turn-helix transcription repressor DNA-binding||Glutaredoxin
PGSC0003DMG400001368					0.36645	0.00035533	Serine-threonine/tyrosine-protein kinase catalytic domain||Protein kinase, catalytic domain||Serine/threonine-protein kinase, active site||Protein kinase, ATP binding site||Malectin-like carbohydrate-binding domain||Protein kinase-like domain||Concanavalin A-like lectin/glucanase, subgroup
PGSC0003DMG401022455					0.36645	0.016037	Uncharacterised protein family, transmembrane-40
PGSC0003DMG400019275			0.48548	0.044297	0.36655	0.032964	Concanavalin A-like lectin/glucanase, subgroup||Protein kinase-like domain||S-receptor-like serine/threonine-protein kinase||Protein kinase, catalytic domain||Serine/threonine-protein kinase, active site||S-locus glycoprotein||PAN-2 domain||Apple-like||Bulb-type lectin domain
PGSC0003DMG400008011	0.37753	0.015729			0.36692	0.01504	-||Basic-leucine zipper domain
PGSC0003DMG400001809					0.36712	0.00081808	Xyloglucan endo-transglycosylase, C-terminal||Xyloglucan endotransglucosylase/hydrolase||Glycoside hydrolase, family 16||Concanavalin A-like lectin/glucanases superfamily||Concanavalin A-like lectin/glucanase, subgroup
PGSC0003DMG400009182					0.36755	0.0071865	Sodium/calcium exchanger membrane region||Calcium/proton exchanger superfamily||Calcium/proton exchanger
PGSC0003DMG400001065					0.36772	0.022089	Histone H2A||Histone core||Histone-fold
PGSC0003DMG400000792					0.36776	0.00088183	Zinc finger, RING/FYVE/PHD-type||Regulator of chromosome condensation, RCC1||Regulator of chromosome condensation/beta-lactamase-inhibitor protein II||Zinc finger, FYVE/PHD-type||Brevis radix-like domain||Zinc finger, FYVE-related||Transcription factor BREVIS RADIX, N-terminal domain||Zinc finger, FYVE-type||Pleckstrin homology-like domain
PGSC0003DMG400018179					0.36782	0.0013038	Armadillo-type fold||Armadillo-like helical||Armadillo
PGSC0003DMG401004023					0.36823	0.0024588	Heat shock transcription factor, plant||Heat shock factor (HSF)-type, DNA-binding||Winged helix-turn-helix transcription repressor DNA-binding||Heat shock transcription factor family
PGSC0003DMG400009035	0.94461	0.00011726			0.36832	0.0045905	Tetratricopeptide-like helical||Tetratricopeptide repeat-containing domain||Tetratricopeptide repeat||Heat shock protein DnaJ, N-terminal
PGSC0003DMG400005213					0.36852	0.018297	Protein phosphatase 2C, manganese/magnesium aspartate binding site||Protein phosphatase 2C||Protein phosphatase 2C-like
PGSC0003DMG400021551					0.36903	0.011261	Protein kinase, catalytic domain||Protein kinase-like domain||Protein kinase, ATP binding site||Serine-threonine/tyrosine-protein kinase catalytic domain
PGSC0003DMG403029631					0.36908	0.029691	F-box domain, cyclin-like||Phloem protein 2-like
PGSC0003DMG400025523					0.37053	0.021022	Conserved gene of unknown function
PGSC0003DMG400004483			0.50602	0.0059574	0.37147	0.0014135	Alpha/beta hydrolase fold-1||Alpha/beta hydrolase, N-terminal||Alpha/Beta hydrolase fold
PGSC0003DMG400008358					0.37151	0.016978	Major intrinsic protein||Aquaporin-like
PGSC0003DMG400002036					0.37157	0.0043292	Conserved gene of unknown function
PGSC0003DMG400013511	0.40669	0.025789			0.37163	0.0030524	Type II pantothenate kinase
PGSC0003DMG400018283					0.37208	0.035407	Saposin-like type B, 1||Peptidase aspartic||Saposin-like||Peptidase A1||Saposin-like type B, 2||Peptidase aspartic, active site||Saposin B
PGSC0003DMG400027472					0.37222	0.000802	Double Clp-N motif||P-loop containing nucleoside triphosphate hydrolase||ATPase, AAA-type, core
PGSC0003DMG400009968					0.37241	0.00012113	Dehydrin
PGSC0003DMG402026315	0.5501	0.0015156			0.37298	0.0008496	Zinc finger, RING/FYVE/PHD-type||Zinc finger, RING-type
PGSC0003DMG400002562	0.93447	0.0056927			0.37339	0.012385	Galactose oxidase, beta-propeller||Kelch repeat type 2||Kelch repeat type 1||F-box domain, cyclin-like
PGSC0003DMG400021552					0.37361	0.0038873	Ovarian tumour, otubain
PGSC0003DMG400014292	0.57932	0.00010772			0.37461	0.0019479	EEIG1/EHBP1 N-terminal domain
PGSC0003DMG401021138					0.37486	0.001525	NAD(P)-binding domain||UDP-glucose 4-epimerase||NAD-dependent epimerase/dehydratase||UDP-glucose 4-epimerase C-terminal domain
PGSC0003DMG400018123					0.37641	0.0063494	Gene of unknown function
PGSC0003DMG400000350					0.37672	0.030913	Zinc finger, CCCH-type
PGSC0003DMG400015229					0.37721	0.028429	Zinc finger, TAZ-type||BTB/POZ fold||BTB/POZ||BTB/POZ-like
PGSC0003DMG400027119					0.3773	0.0026941	Ferritin, conserved site||Ferritin||Ferritin/ribonucleotide reductase-like||Ferritin- like diiron domain||Ferritin-related||Ferritin/DPS protein domain
PGSC0003DMG400031317					0.3779	0.0029445	SANT/Myb domain||Myb domain||Homeodomain-like
PGSC0003DMG400022419					0.37841	0.003575	SCAMP
PGSC0003DMG400007057					0.3785	0.014257	PfkB||Ribokinase-like||Ribokinase||Carbohydrate/puine kinase, PfkB, conserved site
PGSC0003DMG400007010					0.37865	0.026138	Transcription factor MYC/MYB N-terminal||Helix-loop-helix domain
PGSC0003DMG401012256					0.37957	0.025844	Homeodomain-like||Plant regulator RWP-RK||Phox/Bem1p
PGSC0003DMG400033689					0.37998	0.00020741	Protein of unknown function DUF760
PGSC0003DMG400003547					0.38038	0.00142	Uncharacterised protein family UPF0183
PGSC0003DMG400012584					0.3807	0.048359	Protein of unknown function DUF3633
PGSC0003DMG400011513					0.38091	0.0031123	F-box domain, cyclin-like
PGSC0003DMG400008088			0.58615	0.028424	0.38121	0.021257	Cytokinin riboside 5'-monophosphate phosphoribohydrolase LOG
PGSC0003DMG400009882					0.38126	0.042178	Thioredoxin-like fold
Novel01593					0.3813	0.0018406	PREDICTED: uncharacterized ATP-dependent helicase C23E6.02-like isoform X1 [Solanum tuberosum]>gi|565352652|ref|XP_006343254.1| PREDICTED: uncharacterized ATP-dependent helicase C23E6.02-like isoform X2 [Solanum tuberosum]
Novel02719					0.38154	0.0025949	PREDICTED: probable LRR receptor-like serine/threonine-protein kinase At1g56130-like [Solanum lycopersicum]
PGSC0003DMG400030209					0.38187	0.0037967	S-locus glycoprotein||Bulb-type lectin domain||Protein kinase, ATP binding site||Protein kinase, catalytic domain||Serine/threonine-protein kinase, active site||Protein kinase-like domain||Concanavalin A-like lectin/glucanase, subgroup||S-receptor-like serine/threonine-protein kinase
PGSC0003DMG400013826					0.38256	0.0004406	Early flowering 3
PGSC0003DMG400003046					0.38428	0.030423	Tubby C-terminal-like domain||LURP1-like domain
PGSC0003DMG400018656					0.38458	0.00070758	Domain of unknown function DUF630||Domain of unknown function DUF632
PGSC0003DMG400005189	0.63168	1.1677e-06			0.38525	0.00016088	CRAL/TRIO, N-terminal domain||GOLD||CRAL-TRIO domain
PGSC0003DMG400017300					0.38579	0.0015762	RNA recognition motif 2||Nucleotide-binding, alpha-beta plait||RNA recognition motif domain
PGSC0003DMG400002573					0.38693	0.0055245	Protein phosphatase 2C, manganese/magnesium aspartate binding site||Protein phosphatase 2C||Protein phosphatase 2C-like
Novel01709					0.38719	0.014827	PREDICTED: bifunctional aspartate aminotransferase and glutamate/aspartate-prephenate aminotransferase-like [Solanum tuberosum]
PGSC0003DMG400018239	0.44213	0.0056813			0.38753	4.9516e-05	GRIP and coiled-coil domain-containing protein
PGSC0003DMG400003340					0.38806	0.041306	Cytochrome P450, E-class, group I||Cytochrome P450||Cytochrome P450, conserved site
PGSC0003DMG400014422					0.38823	0.0024573	Ubiquitin-related domain||Autophagy protein Atg8 ubiquitin-like
PGSC0003DMG400020099					0.38848	0.0059579	Pathogenic type III effector avirulence factor Avr cleavage site
PGSC0003DMG400013147	0.37106	0.03175			0.3895	0.00033909	Protein kinase, catalytic domain||Serine/threonine-protein kinase, active site||Protein kinase-like domain||Serine/threonine- / dual-specificity protein kinase, catalytic domain||Protein kinase, ATP binding site
PGSC0003DMG400024236					0.39061	0.0061696	Non-haem dioxygenase N-terminal domain||Isopenicillin N synthase-like
PGSC0003DMG400022383	0.42347	0.0068555			0.39078	0.00022088	Cystathionine beta-synthase, core
PGSC0003DMG400029320					0.3911	0.034856	Conserved gene of unknown function
PGSC0003DMG400021241	0.4085	0.0085438			0.39233	0.00011902	Nucleotide-binding, alpha-beta plait||RNA recognition motif domain||RNA recognition motif 2
PGSC0003DMG400032118					0.39236	0.018895	Ubiquitin-related domain||PUG domain||PUB domain||UBX
PGSC0003DMG400010091					0.39265	0.0012054	Uncharacterised protein family UPF0121
PGSC0003DMG400007141					0.39329	0.00069813	AAA+ ATPase domain||ABC transporter, conserved site||ABC transporter-like||P-loop containing nucleoside triphosphate hydrolase
PGSC0003DMG400030521					0.39366	0.040149	Zinc finger, RING/FYVE/PHD-type||Zinc finger, RING-type
PGSC0003DMG400000118					0.3938	0.0002839	Aux/IAA-ARF-dimerisation||AUX/IAA protein||B3 DNA binding domain||DNA-binding pseudobarrel domain||Auxin response factor
PGSC0003DMG400031131					0.3943	0.01528	Major facilitator superfamily domain, general substrate transporter
PGSC0003DMG400018041			0.47363	0.021078	0.39432	0.00047038	Protein of unknown function DUF3353
PGSC0003DMG400006735			0.59562	0.00034087	0.39499	0.00041904	Heat shock protein DnaJ, N-terminal
PGSC0003DMG400027771					0.39517	0.0001086	Protein kinase-like domain||Protein kinase, ATP binding site||Serine/threonine- / dual-specificity protein kinase, catalytic domain||Protein kinase, catalytic domain||Serine/threonine-protein kinase, active site
PGSC0003DMG400023184					0.39534	0.00049397	Ubiquitin-related domain||Ubiquitin subgroup||Ubiquitin
PGSC0003DMG400012341					0.39595	0.0010517	Transcription elongation factor S-II, central domain||Bromo adjacent homology (BAH) domain
PGSC0003DMG400006283					0.39607	0.00012652	P-loop containing nucleoside triphosphate hydrolase||ABC transporter, transmembrane domain, type 1||AAA+ ATPase domain||ABC transporter, conserved site||ABC transporter, transmembrane domain||ABC transporter-like
PGSC0003DMG400012613					0.39631	0.00041118	Copine||Zinc finger, RING-type||Zinc finger, RING/FYVE/PHD-type||von Willebrand factor, type A
PGSC0003DMG400009902					0.39676	0.0021188	F-box domain, cyclin-like||Protein of unknown function DUF295
PGSC0003DMG400029164					0.39713	0.013622	Hydroxyproline-rich glycoprotein family protein
PGSC0003DMG400016285	0.46421	0.0065342			0.39745	0.0018269	ClpP/crotonase-like domain||Crotonase, core
PGSC0003DMG401026149					0.39835	0.00021665	Protein kinase, catalytic domain||Protein kinase-like domain
PGSC0003DMG400029740			0.57927	0.0018594	0.39908	0.0027611	Conserved gene of unknown function
PGSC0003DMG400000607					0.39925	0.00022851	Conserved gene of unknown function
PGSC0003DMG400011238			0.47886	0.021492	0.39935	0.0028812	Amine oxidase
PGSC0003DMG400015452					0.40029	0.037239	Zinc finger, RING/FYVE/PHD-type||Zinc finger, RING-type||Zinc finger, C6HC-type
PGSC0003DMG400026311	0.39854	0.018036	0.41833	0.028533	0.40087	0.00037765	CCT domain||Zinc finger, B-box
PGSC0003DMG400019313					0.40104	0.0032298	Bax inhibitor 1-related
PGSC0003DMG400007634					0.40112	0.00097565	Leucine-rich repeat||Leucine-rich repeat-containing N-terminal, type 2||Protein kinase, catalytic domain||Serine/threonine-protein kinase, active site||Concanavalin A-like lectin/glucanase, subgroup||Protein kinase-like domain||Protein kinase, ATP binding site
PGSC0003DMG401027812					0.40184	0.0030662	Heat shock factor (HSF)-type, DNA-binding||Heat shock transcription factor, plant||Winged helix-turn-helix transcription repressor DNA-binding||Heat shock transcription factor family
PGSC0003DMG400013493					0.40226	0.031758	Homeodomain-like||Homeobox, conserved site||ELK||Homeobox KN domain||KNOX2||KNOX1||Homeodomain
PGSC0003DMG400013282	0.57398	0.0094903			0.40257	6.4818e-05	Sodium/sulphate symporter
PGSC0003DMG400032144					0.40294	0.00056575	Peptidase C54
PGSC0003DMG400011546					0.40339	0.022907	Armadillo-like helical||Interferon-related developmental regulator, N-terminal||Armadillo-type fold||Interferon-related developmental regulator, C-terminal
PGSC0003DMG400012203					0.40339	0.0089571	Protein kinase, catalytic domain||-||Protein kinase-like domain||Serine/threonine- / dual-specificity protein kinase, catalytic domain||Protein kinase, ATP binding site
PGSC0003DMG400020620	0.38907	0.025008			0.40349	0.00025824	Acyl-CoA dehydrogenase/oxidase C-terminal||Acyl-CoA oxidase||Acyl-CoA oxidase, C-terminal||Acyl-CoA dehydrogenase/oxidase||Acyl-CoA oxidase/dehydrogenase, central domain
PGSC0003DMG400015808					0.40373	0.00024605	Thiolase||Thiolase, N-terminal||Thiolase-like, subgroup||Thiolase, C-terminal||Thiolase-like||Thiolase, conserved site||Thiolase, acyl-enzyme intermediate active site||Thiolase, active site
Novel02988					0.40374	0.0029692	PREDICTED: serine/threonine-protein kinase HT1-like [Solanum tuberosum]
PGSC0003DMG400022448					0.4045	0.0082123	Conserved gene of unknown function
PGSC0003DMG400017936					0.40501	0.0001841	Late embryogenesis abundant protein, LEA-5
PGSC0003DMG400004624					0.4055	0.0031702	Zinc finger, GATA-type||Zinc finger, NHR/GATA-type
PGSC0003DMG400012367	0.39092	0.029519	0.46133	0.020461	0.40568	0.00042659	Leucine-rich repeat||Concanavalin A-like lectin/glucanase, subgroup||Protein kinase-like domain||Protein kinase, ATP binding site||Serine/threonine-protein kinase, active site||Leucine-rich repeat-containing N-terminal, type 2||Protein kinase, catalytic domain
PGSC0003DMG400027047					0.40572	0.010144	Uncharacterised protein family UPF0497, trans-membrane plant
PGSC0003DMG400018529					0.40586	0.0026695	Conserved gene of unknown function
PGSC0003DMG400014051					0.40661	0.00067587	Drought-induced protein 1
PGSC0003DMG400003461					0.40776	0.0016986	Hydroxymethylglutaryl-CoA reductase, class I/II, catalytic domain||Hydroxymethylglutaryl-CoA reductase, class I/II, NAD/NADP-binding||Hydroxymethylglutaryl-CoA reductase, class I/II, conserved site||Hydroxymethylglutaryl-CoA reductase, class I/II, substrate-binding||Hydroxymethylglutaryl-CoA reductase, class I/II||Hydroxymethylglutaryl-CoA reductase, N-terminal||Hydroxymethylglutaryl-CoA reductas…
PGSC0003DMG400023703					0.40806	6.5632e-06	Kelch repeat type 1||F-box domain, cyclin-like||Galactose oxidase, beta-propeller
PGSC0003DMG400004957					0.40854	0.0092241	Protein of unknown function DUF1005
PGSC0003DMG400001302			0.56736	0.0038027	0.40892	0.0023236	Domain of unknown function DUF1336
PGSC0003DMG400000706	0.54746	5.0506e-05			0.4092	5.4264e-05	BTB/POZ fold
PGSC0003DMG400013383					0.40966	0.00047231	S-locus glycoprotein||Protein kinase, ATP binding site||Epidermal growth factor-like domain||Bulb-type lectin domain||Concanavalin A-like lectin/glucanase, subgroup||Protein kinase-like domain||Serine/threonine-protein kinase, active site||Protein kinase, catalytic domain
PGSC0003DMG400022368					0.40986	0.00058632	FAD-dependent pyridine nucleotide-disulphide oxidoreductase||Pyridine nucleotide-disulphide oxidoreductase, FAD/NAD(P)-binding domain||Pyridine nucleotide-disulphide oxidoreductase, NAD-binding domain
PGSC0003DMG400019810			0.47647	0.018301	0.41006	0.0010486	Pyridoxal phosphate-dependent decarboxylase||Pyridoxal phosphate-dependent transferase, major region, subdomain 1||Pyridoxal phosphate-dependent transferase, major domain
PGSC0003DMG400021877					0.41074	0.044197	Concanavalin A-like lectin/glucanases superfamily||Glycoside hydrolase, family 16||Concanavalin A-like lectin/glucanase, subgroup||Xyloglucan endo-transglycosylase, C-terminal||Xyloglucan endotransglucosylase/hydrolase||Glycoside hydrolase, family 16, active site
PGSC0003DMG400013307	0.4711	0.0012424			0.41217	0.0019934	Peptidase aspartic, active site||Peptidase A1||Peptidase aspartic
PGSC0003DMG400025801					0.41302	2.765e-05	Homeodomain-like||Myb domain, plants||Myb domain||SANT/Myb domain
PGSC0003DMG400011639	0.38721	0.038928			0.41335	0.00074309	Amino acid transporter, transmembrane
PGSC0003DMG400018543					0.41519	0.0090814	Conserved gene of unknown function
PGSC0003DMG400016551					0.41525	0.0043086	Conserved gene of unknown function
PGSC0003DMG401001401					0.41562	0.0015093	Endonuclease/exonuclease/phosphatase||Inositol polyphosphate-related phosphatase
PGSC0003DMG400016004	0.54179	0.017387			0.41572	0.00049631	DNA-binding, integrase-type||AP2/ERF domain
PGSC0003DMG400026233					0.41576	0.022769	Nudix hydrolase 6-like||NUDIX hydrolase domain-like||NUDIX hydrolase, conserved site||NUDIX hydrolase domain
PGSC0003DMG400028810			0.48794	0.0065444	0.41587	7.3064e-05	Amine oxidase||Flavin amine oxidase
PGSC0003DMG400018125					0.41595	0.041492	Gene of unknown function
PGSC0003DMG400022918					0.41611	0.030203	NAD(P)-binding domain||NmrA-like
PGSC0003DMG400001417					0.41673	0.018966	Homeobox, conserved site||Homeodomain||Homeodomain-like||Helix-turn-helix motif||Leucine zipper, homeobox-associated
PGSC0003DMG402015022					0.41689	0.044809	Terpene synthase, metal-binding domain||Terpene synthase-like||Terpenoid cyclases/protein prenyltransferase alpha-alpha toroid||Terpenoid synthase
PGSC0003DMG402000722					0.41728	0.00070461	Glycoside hydrolase, superfamily||X8||Glycoside hydrolase, catalytic domain||Glycoside hydrolase, family 17
PGSC0003DMG400028413			0.49119	0.012402	0.41746	0.00065065	Zinc finger, FYVE-related||Zinc finger, RING/FYVE/PHD-type||Zinc finger, FYVE/PHD-type||Zinc finger, FYVE-type||Ysc84 actin-binding domain
PGSC0003DMG400027123	0.43982	0.034385			0.41867	0.0038255	NLI interacting factor||Dullard phosphatase domain, eukaryotic||HAD-like domain
PGSC0003DMG400006482					0.41901	0.035054	DNA-binding, integrase-type||AP2/ERF domain
PGSC0003DMG400012577					0.41906	3.6978e-05	Phosphate-induced protein 1
PGSC0003DMG400031378					0.41922	0.0041533	-||Autophagy-related protein 9
PGSC0003DMG400021210					0.41926	0.0001871	NPR1/NIM1-like, C-terminal||BTB/POZ-like||Ankyrin repeat-containing domain||Domain of unknown function DUF3420||Ankyrin repeat||BTB/POZ||BTB/POZ fold
PGSC0003DMG400013180			0.43385	0.038683	0.42014	0.00020894	Smr protein/MutS2 C-terminal||Tetratricopeptide-like helical||Pentatricopeptide repeat
PGSC0003DMG400027764					0.42106	0.0033495	Armadillo||Armadillo-like helical||Armadillo-type fold
PGSC0003DMG400005361			0.45451	0.031463	0.42176	0.00016674	Calreticulin/calnexin, P||Calreticulin||Concanavalin A-like lectin/glucanase, subgroup||Calreticulin/calnexin, conserved site||Concanavalin A-like lectin/glucanases superfamily||Calreticulin/calnexin
PGSC0003DMG400003643	0.59309	0.0074314			0.42177	0.042344	Oligopeptide transporter OPT superfamily||Tetrapeptide transporter, OPT1/isp4
PGSC0003DMG400028268					0.42232	0.0044415	Cytochrome P450, conserved site||Cytochrome P450||Cytochrome P450, E-class, group I
PGSC0003DMG400012549					0.42264	1.198e-05	DAHP synthetase, class II
PGSC0003DMG400009888					0.42296	0.0017251	Mechanosensitive ion channel MscS-like, plants/fungi||Like-Sm (LSM) domain||Mechanosensitive ion channel MscS
PGSC0003DMG400021533					0.42331	0.0063494	Arginine N-methyltransferase 2-like domain||Ankyrin repeat-containing domain||Ankyrin repeat||S-adenosyl-L-methionine-dependent methyltransferase-like
PGSC0003DMG400013545					0.42333	0.0014967	Protein kinase-like domain||Concanavalin A-like lectin/glucanase, subgroup||Protein kinase, ATP binding site||Serine/threonine-protein kinase, active site||Protein kinase, catalytic domain||Serine-threonine/tyrosine-protein kinase catalytic domain
PGSC0003DMG400014339	0.37459	0.024485			0.42338	4.8411e-05	Remorin, N-terminal||Remorin, C-terminal
PGSC0003DMG400003607	0.36005	0.049728			0.42365	8.6842e-05	SAM dependent carboxyl methyltransferase||S-adenosyl-L-methionine-dependent methyltransferase-like
PGSC0003DMG400007966					0.42402	5.4264e-05	Annexin repeat||Annexin||Annexin repeat, conserved site
PGSC0003DMG400027139					0.42515	0.01547	Domain of unknown function DUF296||Predicted AT-hook DNA-binding
PGSC0003DMG400019195	0.65989	0.047052			0.42606	0.0095946	Conserved gene of unknown function
PGSC0003DMG400022417	0.38843	0.032567	0.47984	0.012618	0.42719	0.00016767	Organic solute transporter Ost-alpha
Novel01837					0.42739	4.5178e-06	PREDICTED: calmodulin-binding transcription activator 3-like [Solanum tuberosum]
PGSC0003DMG400010655	0.39811	0.012082	0.39289	0.044297	0.4278	3.3542e-05	Tubby, C-terminal||Tubby, C-terminal, conserved site||F-box domain, cyclin-like||Tubby C-terminal-like domain
PGSC0003DMG400007258					0.42808	0.00037296	Protein-tyrosine phosphatase, dual specificity phosphatase, eukaryotic||Protein-tyrosine phosphatase, active site||Protein-tyrosine phosphatase, SIW14-like||Protein-tyrosine phosphatase-like
PGSC0003DMG400014646					0.42853	0.0036484	Peptidase aspartic||Peptidase aspartic, active site||Peptidase A1
PGSC0003DMG400031748					0.42866	0.00049631	-||Membrane attack complex component/perforin (MACPF) domain
PGSC0003DMG400025927					0.42961	2.2436e-06	Conserved gene of unknown function
PGSC0003DMG401021901					0.42998	0.001269	Conserved gene of unknown function
PGSC0003DMG401028184	0.73843	1.34e-06			0.43024	0.0016489	Rossmann-like alpha/beta/alpha sandwich fold||Phosphoadenosine phosphosulphate reductase||Molybdopterin binding
PGSC0003DMG400008724					0.43043	0.017182	NAD(P)-binding domain||Alcohol dehydrogenase GroES-like||GroES-like||Alcohol dehydrogenase superfamily, zinc-type
PGSC0003DMG400016450					0.43082	0.029313	Conserved gene of unknown function
PGSC0003DMG400027319					0.43153	1.0728e-05	Protein of unknown function DUF3475||Protein of unknown function DUF668
PGSC0003DMG400006814					0.43306	0.0087793	Zinc finger, AN1-type||Zinc finger, A20-type
PGSC0003DMG400016590					0.43309	1.3818e-06	Stress enhanced protein 2
PGSC0003DMG400018747					0.43326	0.041287	Protein of unknown function DUF872, transmembrane
PGSC0003DMG400019395			0.56903	0.00055216	0.43331	3.6784e-05	Ubiquitin-conjugating enzyme/RWD-like||Ubiquitin-conjugating enzyme, active site||Ubiquitin-conjugating enzyme, E2
PGSC0003DMG400028381	0.5469	0.0063935			0.43351	0.010867	DNA-binding WRKY||-
PGSC0003DMG400002682					0.43556	0.00053131	Phytosulfokine
PGSC0003DMG400017413					0.43587	0.0042604	Phosphofructokinase||Pyrophosphate-dependent phosphofructokinase TP0108||Phosphofructokinase domain
PGSC0003DMG400005738	0.38897	0.041363			0.43595	1.6698e-05	Haem peroxidase||Haem peroxidase, animal
PGSC0003DMG400022743					0.43601	0.00097879	Cytochrome P450, conserved site||Cytochrome P450, E-class, group I||Cytochrome P450
PGSC0003DMG400019110	0.50707	0.021919	0.71362	0.021789	0.4363	5.1016e-05	Chalcone/stilbene synthase, N-terminal||Chalcone/stilbene synthase, C-terminal||Polyketide synthase, type III||Thiolase-like, subgroup||Thiolase-like||Chalcone/stilbene synthase, active site
PGSC0003DMG400007998					0.43677	0.0095022	Single-strand DNA-binding||Nucleic acid-binding, OB-fold||Primosome PriB/single-strand DNA-binding
PGSC0003DMG400025336			0.49704	0.010036	0.43745	0.00020374	Proton-dependent oligopeptide transporter family||Major facilitator superfamily domain, general substrate transporter
PGSC0003DMG400018516					0.43752	0.00054934	Armadillo||U box domain||Armadillo-like helical||Armadillo-type fold||Zinc finger, RING/FYVE/PHD-type
PGSC0003DMG400007835					0.43781	0.00020495	Conserved gene of unknown function
PGSC0003DMG400003527			0.59315	0.0025199	0.4387	0.00090656	NB-ARC||P-loop containing nucleoside triphosphate hydrolase
PGSC0003DMG400026623					0.43881	0.010713	Conserved gene of unknown function
PGSC0003DMG400000339	0.89662	0.0005927			0.4399	0.049238	Glycoside hydrolase, catalytic domain||Glycoside hydrolase, superfamily||Glycoside hydrolase, family 35, conserved site||Galactose-binding domain-like||Glycoside hydrolase, family 35
PGSC0003DMG400012635					0.44048	0.0024001	Glycosyl transferase, family 17
PGSC0003DMG400003520			0.59017	0.0081397	0.4406	0.0081672	Conserved gene of unknown function
PGSC0003DMG400014770					0.44257	5.5415e-05	Acyl-CoA N-acyltransferase||GNAT domain
PGSC0003DMG400000879			0.51888	0.031493	0.44289	0.0047548	ABC transporter-like||ABC-2 type transporter||AAA+ ATPase domain||P-loop containing nucleoside triphosphate hydrolase
Novel00143					0.44397	0.019717	PREDICTED: uncharacterized protein LOC104088739 [Nicotiana tomentosiformis]>gi|697165919|ref|XP_009591770.1| PREDICTED: uncharacterized protein LOC104088739 [Nicotiana tomentosiformis]>gi|697165921|ref|XP_009591771.1| PREDICTED: uncharacterized protein LOC104088739 [Nicotiana tomentosiformis]
PGSC0003DMG400010833					0.44413	2.676e-06	Transmembrane protein TauE like
PGSC0003DMG400011859	0.60695	0.017041			0.44419	0.042378	Uncharacterised protein family UPF0497, trans-membrane plant
PGSC0003DMG400024488	0.70011	0.00010446			0.44428	0.0058146	IS10 transposase
PGSC0003DMG400006217					0.44441	0.00011259	C2 calcium-dependent membrane targeting
PGSC0003DMG400005939					0.44448	1.6939e-05	Tetratricopeptide-like helical||Tetratricopeptide repeat||Tetratricopeptide repeat-containing domain||Peptidyl-prolyl cis-trans isomerase, FKBP-type
PGSC0003DMG400024501	0.69814	0.0077184			0.44605	9.6926e-06	Tetratricopeptide repeat||Tetratricopeptide repeat-containing domain||Tetratricopeptide TPR-1||Tetratricopeptide-like helical
PGSC0003DMG400009076					0.44614	4.3305e-05	Ion transport domain||Cyclic nucleotide-binding domain||RmlC-like jelly roll fold||Cyclic nucleotide-binding-like
PGSC0003DMG400005136	0.43234	0.0032046			0.44845	2.9307e-06	2-hydroxyacid dehydrogenase
PGSC0003DMG400024474					0.44845	0.0052898	Gibberellin regulated protein
PGSC0003DMG400030318					0.4488	0.0054116	Zinc finger, RING-type, conserved site||Ankyrin repeat-containing domain||Zinc finger, RING-type||Zinc finger, RING/FYVE/PHD-type||Ankyrin repeat
Novel02456					0.44894	0.024294	PREDICTED: probable nucleolar protein 5-1-like isoform X1 [Solanum tuberosum]
PGSC0003DMG400025976	0.55481	0.026251			0.44909	0.00017723	Helix-loop-helix domain||-
PGSC0003DMG400016120					0.44928	0.030903	Thiamin diphosphate-binding fold||Transketolase, C-terminal||Transketolase-like, pyrimidine-binding domain||Transketolase binding site||Deoxyxylulose-5-phosphate synthase||Transketolase, C-terminal/Pyruvate-ferredoxin oxidoreductase, domain II
PGSC0003DMG400011374					0.45039	2.6383e-05	AAA+ ATPase domain||ABC transporter, conserved site||ABC transporter, transmembrane domain||ABC transporter-like||P-loop containing nucleoside triphosphate hydrolase||ABC transporter, transmembrane domain, type 1
PGSC0003DMG400012753					0.45043	0.024372	Conserved gene of unknown function
PGSC0003DMG400007806	0.52342	0.005935			0.45065	0.0041533	Zinc finger, RING-type||Zinc finger, RING/FYVE/PHD-type
PGSC0003DMG400000273					0.45079	4.4459e-05	Serine/threonine-protein kinase, active site||Protein kinase, catalytic domain||Protein kinase-like domain||Serine/threonine- / dual-specificity protein kinase, catalytic domain||Protein kinase, ATP binding site||Serine-threonine/tyrosine-protein kinase catalytic domain
PGSC0003DMG400001206					0.45128	4.3794e-05	Crotonase, core||ClpP/crotonase-like domain
PGSC0003DMG400002168					0.45138	0.009895	Thioredoxin-like fold||Glutathione S-transferase, C-terminal-like||Glutathione S-transferase, N-terminal||Glutathione S-transferase, C-terminal
PGSC0003DMG400025822					0.4515	0.00010655	Protein of unknown function DUF829, TMEM53||Alpha/Beta hydrolase fold
PGSC0003DMG400004069					0.45186	5.4508e-05	Peptidase aspartic||Peptidase aspartic, active site||Peptidase A1
PGSC0003DMG402005938					0.45214	0.00015698	Zinc finger, RING/FYVE/PHD-type||Zinc finger, RING-type
PGSC0003DMG400030713					0.45253	0.026045	Glycosyl transferase, family 28, C-terminal||Diacylglycerol glucosyltransferase, N-terminal
PGSC0003DMG400008539					0.45288	0.020445	Conserved gene of unknown function
PGSC0003DMG400021589					0.45361	5.8986e-05	Peptide methionine sulphoxide reductase MsrA||Peptide methionine sulfoxide reductase
Novel00710			0.77339	5.1622e-05	0.45389	0.017182	hypothetical protein OsJ_01227 [Oryza sativa Japonica Group]
PGSC0003DMG400021665					0.4548	0.00055716	Protein of unknown function DUF789
PGSC0003DMG400031473	0.39162	0.024676	0.49985	0.013921	0.45483	2.2158e-05	Putative S-adenosyl-L-methionine-dependent methyltransferase||-||S-adenosyl-L-methionine-dependent methyltransferase-like
PGSC0003DMG400010550					0.45489	0.036972	RNA recognition motif domain||Nucleotide-binding, alpha-beta plait
PGSC0003DMG400021542					0.45523	7.1606e-06	Cytochrome P450||Cytochrome P450, E-class, group I||Cytochrome P450, conserved site
PGSC0003DMG400018104	0.41534	0.010322			0.45535	2.5765e-05	ATPase, AAA-type, core||CDC48 domain 2-like||P-loop containing nucleoside triphosphate hydrolase||CDC48, domain 2||Aspartate decarboxylase-like fold||ATPase, AAA-type, conserved site||AAA+ ATPase domain||ATPase, AAA-type, CDC48||CDC48, N-terminal subdomain
PGSC0003DMG400026359	0.42664	0.0077184			0.45647	0.0021567	Glycoside hydrolase, family 17||Glycoside hydrolase, superfamily||Glycoside hydrolase, catalytic domain
PGSC0003DMG400023345					0.45662	0.00014538	B3 DNA binding domain||Auxin response factor||DNA-binding pseudobarrel domain
PGSC0003DMG400007079					0.457	2.2338e-05	C2 calcium-dependent membrane targeting
PGSC0003DMG401000943					0.45721	0.00040904	Conserved gene of unknown function
PGSC0003DMG400019246					0.45725	0.00075255	Major sperm protein||PapD-like
PGSC0003DMG400032797					0.45761	0.02671	Protein of unknown function DUF3511
PGSC0003DMG400003663					0.45792	0.027616	Conserved gene of unknown function
PGSC0003DMG400010037					0.45909	0.03396	Uncharacterised protein family UPF0497, trans-membrane plant
PGSC0003DMG400028233					0.45986	3.4925e-05	Glycosyl transferase, family 1
PGSC0003DMG400010809					0.46015	0.0002721	Pectinesterase inhibitor
PGSC0003DMG402010686					0.46056	0.020731	Conserved gene of unknown function
PGSC0003DMG400014902					0.46082	0.00018817	Cytochrome P450, E-class, group IV||Cytochrome P450||Cytochrome P450, E-class, group I||Cytochrome P450, conserved site
PGSC0003DMG400032206					0.46121	0.012971	Tetratricopeptide-like helical||Pentatricopeptide repeat
PGSC0003DMG400015499					0.46161	0.0020652	Small subunit of serine palmitoyltransferase-like
PGSC0003DMG400000099	0.66146	0.00019806			0.46197	0.0036044	Pentatricopeptide repeat||Tetratricopeptide-like helical
Novel01501					0.46209	0.049619	PREDICTED: RING finger and transmembrane domain-containing protein 2-like [Solanum tuberosum]
PGSC0003DMG400022956					0.46211	0.00085009	Protein of unknown function DUF3133
PGSC0003DMG401033888	0.541	0.03867			0.46215	4.5696e-05	UspA||Rossmann-like alpha/beta/alpha sandwich fold||Universal stress protein A
PGSC0003DMG400013088			0.54316	0.0033269	0.46266	6.165e-05	Six-hairpin glycosidase-like||Glycosyl hydrolase family 100
PGSC0003DMG400011798	0.72078	1.5063e-05			0.46271	0.00035677	Protein kinase APK1B, chloroplast
PGSC0003DMG400005154			0.46606	0.040996	0.46367	0.00069914	AT hook, DNA-binding motif
PGSC0003DMG400011650					0.46393	9.3911e-05	Tetratricopeptide-like helical||Malate dehydrogenase, active site||Tetratricopeptide repeat-containing domain||Tetratricopeptide repeat||NSF attachment protein
PGSC0003DMG400028288					0.46428	0.011104	Conserved gene of unknown function
PGSC0003DMG400002504					0.4648	0.0003579	Prenylated rab acceptor PRA1
PGSC0003DMG400016530					0.46594	0.0034414	Major facilitator superfamily domain||Sugar transporter, conserved site||Sugar/inositol transporter||-||Major facilitator superfamily domain, general substrate transporter||General substrate transporter
PGSC0003DMG400004291					0.4676	2.9567e-06	Proton-dependent oligopeptide transporter family||Major facilitator superfamily domain, general substrate transporter
PGSC0003DMG400046804			0.51405	0.0020183	0.46836	2.6272e-06	Mitochondrial carrier domain||Mitochondrial carrier protein||Mitochondrial substrate/solute carrier
PGSC0003DMG400028611					0.46843	0.0031668	Mitochondrial carrier domain||Mitochondrial substrate/solute carrier
PGSC0003DMG402006194			0.45135	0.035764	0.46865	0.00014938	Senescence/spartin-associated
PGSC0003DMG400031120					0.4692	0.0038292	Glycine-rich protein A3
PGSC0003DMG400024700					0.46956	1.9533e-05	Zinc finger, C2H2||Zinc finger, double-stranded RNA binding||Zinc finger C2H2-type/integrase DNA-binding domain||Zinc finger, C2H2-like
PGSC0003DMG401030323					0.46994	0.019096	Conserved gene of unknown function
Novel02595	0.73418	0.011733			0.46998	0.013417	PREDICTED: E3 ubiquitin-protein ligase At1g63170-like [Solanum tuberosum]
PGSC0003DMG400027356					0.47047	0.0062621	Glycoside hydrolase, family 43||Nucleotide-diphospho-sugar transferases||Neuraminidase||Exostosin-like||EXTL2, alpha-1,4-N-acetylhexosaminyltransferase||Glycosyl hydrolase family 43, five-bladed beta-propellor domain
PGSC0003DMG402027007	0.50934	0.0011011			0.47104	4.1383e-05	General substrate transporter||Major facilitator superfamily domain, general substrate transporter||Sugar/inositol transporter||Sugar transporter, conserved site||Major facilitator superfamily domain
PGSC0003DMG400024587					0.47135	0.00043831	Protein of unknown function DUF4228
PGSC0003DMG401022603					0.47183	0.023488	P-loop containing nucleoside triphosphate hydrolase||Toll/interleukin-1 receptor homology (TIR) domain||Leucine-rich repeat||AAA+ ATPase domain||NB-ARC
PGSC0003DMG400022933	1.1146	0.0068555			0.4725	0.019638	Glycoside hydrolase family 3||Glycoside hydrolase, family 3, N-terminal||Glycoside hydrolase, superfamily||Glycoside hydrolase family 3 C-terminal domain||Fibronectin type III-like domain
PGSC0003DMG402030736			0.5099	0.023836	0.47274	0.010342	Zinc finger family protein
PGSC0003DMG400019605	0.62393	6.6225e-05	0.55327	0.0040236	0.4728	0.00020215	Pyruvate kinase-like, insert domain||Pyruvate kinase, beta-barrel insert domain||Pyruvate kinase, barrel||Pyruvate/Phosphoenolpyruvate kinase||Pyruvate kinase
PGSC0003DMG401013304					0.47326	0.00099598	C2 calcium-dependent membrane targeting
PGSC0003DMG400027820	0.52226	0.019846			0.47424	0.0047548	BZR1, transcriptional repressor
PGSC0003DMG400010032					0.47443	0.00015443	Serine/threonine-protein kinase, active site||Protein kinase, catalytic domain||Epidermal growth factor-like domain||Protein kinase, ATP binding site||Protein kinase-like domain||Concanavalin A-like lectin/glucanase, subgroup||Green fluorescent protein-like
PGSC0003DMG400017125	0.51251	0.001829			0.47474	0.016091	Cytochrome P450
PGSC0003DMG400031519					0.47484	0.00053131	Cytochrome P450, conserved site||Cytochrome P450, E-class, group I||Cytochrome P450
PGSC0003DMG400031454					0.4763	0.010515	UDP-glucuronosyl/UDP-glucosyltransferase
PGSC0003DMG400031809					0.47637	0.033721	Lipoxygenase, conserved site||Lipoxygenase, C-terminal||Lipoxygenase||Lipoxygenase, plant||Lipase/lipooxygenase, PLAT/LH2||Lipoxygenase, iron binding site||Lipoxygenase, LH2||Lipoxygenase, domain 3
PGSC0003DMG400001708					0.47708	0.0096013	Zinc finger, RING-type||Zinc finger, RING/FYVE/PHD-type
PGSC0003DMG400000560			0.54105	0.022851	0.47804	0.004081	O-methyltransferase, caffeic acid-type||Winged helix-turn-helix transcription repressor DNA-binding||S-adenosyl-L-methionine-dependent methyltransferase-like||O-methyltransferase, family 2||Plant methyltransferase dimerisation
PGSC0003DMG400029885	0.69512	0.038029			0.4795	0.0008121	Serine-threonine/tyrosine-protein kinase catalytic domain||Serine/threonine-protein kinase, active site||Protein kinase, catalytic domain||Malectin-like carbohydrate-binding domain||Concanavalin A-like lectin/glucanase, subgroup||Protein kinase-like domain||Protein kinase, ATP binding site
PGSC0003DMG400014858					0.47973	0.00017766	Basic-leucine zipper domain
PGSC0003DMG400028607			0.45836	0.049801	0.48041	0.0003048	Sodium/calcium exchanger membrane region
PGSC0003DMG400027855			0.46937	0.0099405	0.48067	4.5178e-06	No apical meristem (NAM) protein
PGSC0003DMG400022216					0.48069	2.4079e-07	Eukaryotic translation initiation factor SUI1||Translation initiation factor SUI1
Novel01432					0.48084	0.018063	Uncharacterized protein TCM_000563 [Theobroma cacao]>gi|508699438|gb|EOX91334.1| Uncharacterized protein TCM_000563 [Theobroma cacao]
PGSC0003DMG400028443	0.57715	5.326e-05			0.48224	4.7979e-06	Integrin-linked protein kinase||Protein kinase-like domain||Protein kinase, catalytic domain||Ankyrin repeat-containing domain||Ankyrin repeat||Serine-threonine/tyrosine-protein kinase catalytic domain
PGSC0003DMG400001182					0.48255	0.0029871	Zinc finger, RING/FYVE/PHD-type||Zinc finger, RING-type||Zinc finger, RING-type, conserved site
PGSC0003DMG400007152	0.45202	0.0051633			0.48284	0.0019811	NAD(P)-binding domain||NAD-dependent epimerase/dehydratase
PGSC0003DMG401022202	0.39846	0.034006	0.42323	0.044297	0.48295	3.8073e-05	Lipid-binding serum glycoprotein, N-terminal||Bactericidal permeability-increasing protein, alpha/beta domain||Lipid-binding serum glycoprotein, C-terminal
PGSC0003DMG400017184					0.483	2.9713e-05	Oxoglutarate/iron-dependent dioxygenase||Isopenicillin N synthase-like
PGSC0003DMG400001428					0.48366	0.013496	RNA ligase/cyclic nucleotide phosphodiesterase||Protein kinase A anchor protein, nuclear localisation signal domain
PGSC0003DMG400024357					0.48486	0.0088063	Heat shock protein DnaJ, conserved site||Heat shock protein DnaJ, N-terminal
PGSC0003DMG400021861					0.48536	0.0010679	P-loop containing nucleoside triphosphate hydrolase||NB-ARC
PGSC0003DMG400001454					0.48586	6.4611e-06	Exo70 exocyst complex subunit||Cullin repeat-like-containing domain
PGSC0003DMG402027811					0.48625	0.0013864	Protein kinase-like domain||Concanavalin A-like lectin/glucanase, subgroup||Protein kinase, ATP binding site||Protein kinase, catalytic domain||Serine-threonine/tyrosine-protein kinase catalytic domain
PGSC0003DMG400009958					0.48654	0.00057428	Mitochondrial import protein TIM15||Zinc finger, DNL-type
PGSC0003DMG400007867					0.48678	0.028661	P-loop containing nucleoside triphosphate hydrolase||NB-ARC
PGSC0003DMG400008354					0.48891	0.00020441	Conserved gene of unknown function
PGSC0003DMG401009727					0.48924	0.041955	Caleosin
PGSC0003DMG400031420					0.48924	0.025338	Cytokinin dehydrogenase 1, FAD/cytokinin binding domain||FAD-binding, type 2, subdomain 1||FAD linked oxidase, N-terminal||FAD-linked oxidase-like, C-terminal||Vanillyl-alcohol oxidase/Cytokinin dehydrogenase C-terminal domain||CO dehydrogenase flavoprotein-like, FAD-binding, subdomain 2||FAD-binding, type 2
PGSC0003DMG400016962					0.49092	1.4079e-06	No apical meristem (NAM) protein
PGSC0003DMG400027035	0.73243	5.6156e-05			0.49102	0.0024487	Nucleotide-binding, alpha-beta plait||RNA recognition motif domain
PGSC0003DMG400025879					0.49148	0.013824	Cystathionine beta-synthase, core
PGSC0003DMG400029237					0.49203	0.029429	Tify||CO/COL/TOC1, conserved site
PGSC0003DMG400030564	0.55063	0.0049812			0.49425	0.001205	Phosphatidyl serine synthase
PGSC0003DMG400011719					0.49441	0.019126	HSP20-like chaperone||Alpha crystallin/Hsp20 domain
PGSC0003DMG400007233					0.49458	3.512e-05	Alpha/beta hydrolase fold-3||Alpha/Beta hydrolase fold
PGSC0003DMG400011093					0.49459	0.0066776	Zinc finger, RING-type, conserved site||Zinc finger, RING/FYVE/PHD-type||Zinc finger, RING-type
PGSC0003DMG400028643					0.49538	0.0022612	Zinc finger, RING/FYVE/PHD-type||Protein of unknown function DUF1644
PGSC0003DMG400002570					0.49643	0.032041	Conserved gene of unknown function
PGSC0003DMG400020384					0.49664	0.00042561	Conserved gene of unknown function
PGSC0003DMG400033123					0.49719	9.0591e-05	Peptidase aspartic||Peptidase A1
PGSC0003DMG400001072	0.84592	0.024839			0.4972	1.9773e-05	Leucine-rich repeat||Leucine-rich repeat-containing N-terminal, type 2
PGSC0003DMG400024980	0.47306	0.03402	0.50852	0.03923	0.4973	0.0010588	Polyprotein
PGSC0003DMG400027477	0.76462	2.0817e-10			0.49783	8.0206e-08	Xylose isomerase, bacterial-type||Xylose isomerase-like, TIM barrel domain||Xylose isomerase
PGSC0003DMG400011864					0.49835	3.6578e-05	F-box domain, cyclin-like||Leucine-rich repeat, cysteine-containing subtype
PGSC0003DMG400007832					0.49948	0.011995	Conserved gene of unknown function
PGSC0003DMG400014566					0.49952	1.0161e-05	CCT domain||Zinc finger, B-box
PGSC0003DMG400025626					0.50026	0.0015515	Drought induced 19/ RING finger protein 114||Protein dehydration-induced 19, C-terminal
PGSC0003DMG400033583					0.50056	0.0032677	Isochorismatase-like
PGSC0003DMG400008386					0.50062	0.0017875	Ubiquitin E2 variant, N-terminal||Steadiness box||Ubiquitin-conjugating enzyme/RWD-like
PGSC0003DMG400024853	0.55465	0.0001338	0.45826	0.0084143	0.50076	5.6186e-08	Transcription factor GRAS
PGSC0003DMG400002608					0.50164	4.4343e-07	AUX/IAA protein||Aux/IAA-ARF-dimerisation
Novel00236			0.63539	0.0084143	0.50184	0.0072802	PREDICTED: protein ECERIFERUM 1-like [Solanum tuberosum]
PGSC0003DMG400002943					0.50259	0.023327	Fatty acid desaturase, type 1||Protein of unknown function DUF3474
PGSC0003DMG400018884					0.50271	0.00035944	EF-Hand 1, calcium-binding site||Calcium-binding EF-hand||EF-hand-like domain
PGSC0003DMG400025798					0.50364	1.1686e-05	Vacuolar import/degradation, Vid27-related||WD40/YVTN repeat-like-containing domain
PGSC0003DMG400028662					0.50381	0.00031314	No apical meristem (NAM) protein
PGSC0003DMG400008056					0.50411	0.0030944	Gene of unknown function
PGSC0003DMG402031484					0.50433	0.010725	Gene of unknown function
PGSC0003DMG400013887	0.62628	0.0060466			0.5044	0.00053217	S-receptor-like serine/threonine-protein kinase||Protein kinase-like domain||Concanavalin A-like lectin/glucanase, subgroup||Serine/threonine-protein kinase, active site||Protein kinase, catalytic domain||Zinc finger, SWIM-type||Apple-like||PAN-2 domain||Bulb-type lectin domain||Epidermal growth factor-like domain||Serine-threonine/tyrosine-protein kinase catalytic domain||S-locus glycoprotein
PGSC0003DMG400021076					0.50462	0.00063387	Gene of unknown function
Novel00384					0.50507	0.0010486	PREDICTED: exportin-7-like [Solanum tuberosum]
PGSC0003DMG400031405					0.5053	1.5967e-06	P-loop containing nucleoside triphosphate hydrolase||NB-ARC
PGSC0003DMG400010509			0.78607	0.0070989	0.50623	0.026214	GDP-fucose protein O-fucosyltransferase||O-fucosyltransferase, plant
PGSC0003DMG400017115					0.50803	0.00029116	Major facilitator superfamily domain, general substrate transporter||Nodulin-like
PGSC0003DMG400030761					0.50871	5.6806e-05	Alpha/Beta hydrolase fold||Lipase, class 3
PGSC0003DMG400022262					0.50885	0.0024584	Domain of unknown function DUF2431
PGSC0003DMG400007759			0.6737	0.0033701	0.50895	0.0034086	C2 calcium-dependent membrane targeting
PGSC0003DMG400042814					0.50911	0.0013806	Serine/threonine-protein kinase, active site||Protein kinase, catalytic domain||Concanavalin A-like lectin/glucanase, subgroup||Protein kinase-like domain||S-receptor-like serine/threonine-protein kinase||S-locus glycoprotein||Bulb-type lectin domain||PAN-2 domain||Protein kinase, ATP binding site||Apple-like
PGSC0003DMG400025126			0.5855	0.0018478	0.50916	1.3586e-05	ATPase, P-type, K/Mg/Cd/Cu/Zn/Na/Ca/Na/H-transporter||ATPase, P-type, ATPase-associated domain||ATPase, P-type phosphorylation site||HAD-like domain||ATPase, P-type, cytoplasmic domain N||ATPase, P-type, phospholipid-translocating, flippase
PGSC0003DMG400035478					0.50954	1.8401e-05	Conserved gene of unknown function
PGSC0003DMG400021446					0.51014	0.011221	Adenylylsulphate kinase||P-loop containing nucleoside triphosphate hydrolase
PGSC0003DMG400018184	0.46311	0.0070868			0.51017	1.6092e-05	Legume lectin domain||Concanavalin A-like lectin/glucanase, subgroup||Protein kinase-like domain||Protein kinase, catalytic domain||Serine/threonine-protein kinase, active site||Protein kinase, ATP binding site||Legume lectin, beta chain, Mn/Ca-binding site||Concanavalin A-like lectin/glucanases superfamily
PGSC0003DMG400008353					0.51056	0.00044303	Mannose-binding lectin
PGSC0003DMG400025885					0.51082	0.01233	PLC-like phosphodiesterase, TIM beta/alpha-barrel domain||Phospholipase C, phosphatidylinositol-specific , X domain
PGSC0003DMG400007365					0.51087	0.00059163	Conserved gene of unknown function
PGSC0003DMG401005720					0.5112	0.0083528	Conserved gene of unknown function
PGSC0003DMG400002515	0.7009	0.018035			0.51122	3.3613e-05	Helix-loop-helix domain
PGSC0003DMG400009509					0.51189	7.7924e-06	Ribosomal protein S5 domain 2-type fold||Heat shock protein Hsp90, conserved site||Heat shock protein Hsp90, N-terminal||ATPase-like, ATP-binding domain||Heat shock protein Hsp90
PGSC0003DMG400030134					0.51275	0.0023136	Mlo-related protein
PGSC0003DMG400026513					0.51312	0.0007056	F-box domain, cyclin-like||Kelch-type beta propeller
PGSC0003DMG400000767					0.51365	0.0045905	NAD(P)-binding domain||Short-chain dehydrogenase/reductase SDR||2,3-dihydro-2,3-dihydroxybenzoate dehydrogenase
PGSC0003DMG400022388	0.60108	6.7917e-06			0.51373	1.5865e-07	Domain of unknown function DUF3700||Nucleophile aminohydrolases, N-terminal
Novel00128					0.51499	0.010359	PREDICTED: cysteine-rich receptor-like protein kinase 2-like isoform X1 [Solanum tuberosum]>gi|565363577|ref|XP_006348511.1| PREDICTED: cysteine-rich receptor-like protein kinase 2-like isoform X2 [Solanum tuberosum]
PGSC0003DMG400012292					0.51507	0.015884	Keratin-associated protein 6-2
PGSC0003DMG400020341					0.51564	5.6207e-05	Alpha crystallin/Hsp20 domain||HSP20-like chaperone
PGSC0003DMG400023416					0.51607	0.0025871	Glutathione S-transferase, N-terminal||Glutathione S-transferase, C-terminal-like||Thioredoxin-like fold
PGSC0003DMG400004617	0.58671	0.0067125			0.51677	0.00074197	Pectinesterase inhibitor
PGSC0003DMG400000827	0.49678	0.0086583			0.51718	0.0001244	Nucleotide-diphospho-sugar transferases||Glycosyl transferase, family 8
PGSC0003DMG402016199					0.51729	0.0014715	Protein SKIP34
PGSC0003DMG400023912			0.57397	0.0035078	0.51777	0.00012443	Ankyrin repeat-containing domain||PGG domain||Ankyrin repeat
PGSC0003DMG402027248					0.51803	0.0025111	Peptidase M16, C-terminal||Metalloenzyme, LuxS/M16 peptidase-like, metal-binding||Peptidase M16, core
PGSC0003DMG400028165					0.51816	5.4264e-05	IQ motif, EF-hand binding site
PGSC0003DMG400022037					0.51873	0.0099575	Heavy metal-associated domain, HMA
PGSC0003DMG401009323					0.51965	0.0015731	Serine-threonine/tyrosine-protein kinase catalytic domain||S-locus receptor kinase, C-terminal||Bulb-type lectin domain||PAN-2 domain||Apple-like||Serine/threonine-protein kinase, active site||Protein kinase, catalytic domain||Concanavalin A-like lectin/glucanase, subgroup||Protein kinase-like domain
PGSC0003DMG400032539					0.51998	2.8009e-05	Protein of unknown function DUF3067
PGSC0003DMG400005884	0.48958	0.047052	1.0447	0.010375	0.52008	0.017542	Pollen Ole e 1 allergen/extensin
PGSC0003DMG400028505	0.84529	3.5986e-11			0.5202	0.0030611	Oxoglutarate/iron-dependent dioxygenase||Isopenicillin N synthase-like||Non-haem dioxygenase N-terminal domain
PGSC0003DMG400030991					0.52102	0.010047	HD/PDEase domain||HD domain
Novel01733					0.52137	0.0013348	PREDICTED: phosphatidylserine synthase 2-like isoform X2 [Solanum tuberosum]
PGSC0003DMG400003593	0.53294	0.0018908			0.52157	3.483e-05	Bifunctional nuclease
PGSC0003DMG400047346					0.5219	0.0026899	Peptidoglycan-binding lysin domain||Serine-threonine/tyrosine-protein kinase catalytic domain||Protein kinase, catalytic domain||Protein kinase-like domain||Concanavalin A-like lectin/glucanase, subgroup
PGSC0003DMG400003208	0.7368	1.0331e-08	0.47775	0.0093062	0.52323	1.6788e-07	Lipid-binding START||START-like domain
PGSC0003DMG400016006					0.52355	4.935e-06	AP2/ERF domain||DNA-binding, integrase-type
Novel00220					0.52375	0.027233	PREDICTED: germin-like protein subfamily 1 member 13-like [Solanum tuberosum]
PGSC0003DMG400008590					0.52443	0.011352	Modifier of rudimentary, Modr
PGSC0003DMG400017707					0.52448	1.9383e-06	4-hydroxyphenylpyruvate dioxygenase||Glyoxalase/Bleomycin resistance protein/Dihydroxybiphenyl dioxygenase||Glyoxalase/fosfomycin resistance/dioxygenase domain
PGSC0003DMG400004822					0.52701	7.2208e-05	Oxidoreductase, N-terminal||NAD(P)-binding domain||Oxidoreductase, C-terminal
PGSC0003DMG400003257					0.5273	4.4216e-06	Cytochrome P450, E-class, group I||Cytochrome P450||Cytochrome P450, conserved site
PGSC0003DMG400009986					0.52774	0.028351	Protein kinase-like domain||Concanavalin A-like lectin/glucanase, subgroup||Protein kinase, ATP binding site||Protein kinase, catalytic domain||Serine/threonine-protein kinase, active site
Novel02004	0.50601	0.024209	0.549	0.016744	0.52847	0.0010052
PGSC0003DMG400005147	0.47616	0.0060466			0.52921	1.0262e-05	Zinc finger, C2H2||Zinc finger, C2H2-like||Zinc finger C2H2-type/integrase DNA-binding domain
PGSC0003DMG400003924					0.52934	0.00049298	ACT domain
PGSC0003DMG400030000					0.53001	0.015983	WW/Rsp5/WWP
PGSC0003DMG400005046					0.53032	0.0096397	P-loop containing nucleoside triphosphate hydrolase||NB-ARC
PGSC0003DMG400027596					0.5307	0.00073333	Alpha/Beta hydrolase fold
PGSC0003DMG400010638					0.53106	5.9133e-06	S-adenosyl-L-methionine-dependent methyltransferase-like||Methyltransferase type 11
PGSC0003DMG400015653					0.53141	0.043062	RNA-dependent RNA polymerase, eukaryotic-type
PGSC0003DMG400027062	0.53713	0.0013431			0.53253	1.5835e-05	Domain of unknown function DUF2404
PGSC0003DMG400023622					0.5326	0.049427	HSP20-like chaperone||Alpha crystallin/Hsp20 domain
PGSC0003DMG400010173			0.86939	4.2918e-05	0.5334	0.0062156	GRAM
PGSC0003DMG400003711					0.53356	4.7821e-05	Zinc finger, B-box
PGSC0003DMG402024074	0.69204	0.0045706			0.53405	8.7961e-07	Conserved gene of unknown function
PGSC0003DMG400000606					0.53463	0.024855	F-box domain, cyclin-like||Galactose oxidase, beta-propeller||F-box associated interaction domain
Novel02188					0.53591	0.01794	PREDICTED: respiratory burst oxidase homolog protein E-like [Solanum tuberosum]
PGSC0003DMG400024759					0.53607	7.229e-07	RNA recognition motif domain||Nucleotide-binding, alpha-beta plait
PGSC0003DMG400026883					0.53698	0.016804	Gene of unknown function
PGSC0003DMG400006376	0.50877	0.041363	0.61087	0.0095945	0.53761	0.0021725	Gene of unknown function
PGSC0003DMG400030219					0.53788	0.012403	NAD(P)-binding domain||-||Glucose/ribitol dehydrogenase||Short-chain dehydrogenase/reductase SDR
PGSC0003DMG400037844					0.53806	0.0012572	Cytochrome P450, E-class, group I||Cytochrome P450||Cytochrome P450, conserved site
PGSC0003DMG400014224					0.5382	4.9137e-08	ACT domain
PGSC0003DMG400017341	0.61289	6.8452e-05	0.49616	0.012321	0.53933	0.00021275	Nucleotide-diphospho-sugar transferases||Glycosyl transferase, family 8
PGSC0003DMG400011754					0.53987	1.5065e-05	Pyridoxal phosphate-dependent transferase, major domain||Pyridoxal phosphate-dependent transferase, major region, subdomain 2||Pyridoxal phosphate-dependent transferase, major region, subdomain 1||Aminotransferase class-III
PGSC0003DMG400028622					0.54009	0.04904	Phospholipase/carboxylesterase/thioesterase||Alpha/Beta hydrolase fold
PGSC0003DMG401013731					0.54042	0.038774	Protein kinase-like domain||Concanavalin A-like lectin/glucanase, subgroup||Serine/threonine-protein kinase, active site||Protein kinase, catalytic domain||Malectin
PGSC0003DMG400006797					0.54068	0.0057357	Sodium/sulphate symporter
PGSC0003DMG400000555			0.59597	0.0002295	0.54136	2.4419e-08	No apical meristem (NAM) protein
PGSC0003DMG400001659			0.72346	9.683e-07	0.54253	1.1539e-08	Basic-leucine zipper domain
PGSC0003DMG400008382					0.54293	0.0028015	Conserved gene of unknown function
PGSC0003DMG400034307	0.47168	0.0006789			0.54395	4.2978e-09	Signal transduction histidine kinase, homodimeric||CHASE||Signal transduction histidine kinase, core||ATPase-like, ATP-binding domain||Signal transduction histidine kinase, subgroup 1, dimerisation/phosphoacceptor domain
PGSC0003DMG400001596					0.54536	0.027329	Glycosyl hydrolase family 100||Six-hairpin glycosidase-like
PGSC0003DMG400006631					0.54563	0.0010176	Ribosomal protein L34Ae
PGSC0003DMG400006640			0.44338	0.019439	0.54573	4.2307e-08	Armadillo-type fold||Zinc finger, RING/FYVE/PHD-type||Armadillo-like helical||Armadillo||U box domain
PGSC0003DMG400000181					0.54618	0.00036785	Protein of unknown function DUF3522||EGF-like, conserved site
PGSC0003DMG400026225					0.54659	1.0993e-05	Monooxygenase, FAD-binding||Aromatic-ring hydroxylase-like
PGSC0003DMG400005713			0.54431	0.0097133	0.5475	0.00011086	Aluminum-activated malate transporter
PGSC0003DMG400013512	0.78145	0.028218	0.80299	0.0094665	0.5476	0.043932	Conserved hypothetical protein CHP01589, plant
PGSC0003DMG400001842	0.56087	1.3779e-05			0.54846	7.654e-10	Lon protease homologue 2, peroxisomal||PUA-like domain||Peptidase S16, lon N-terminal||ATPase, AAA-type, core||Peptidase S16, Lon C-terminal||Peptidase S16, ATP-dependent protease La||Peptidase S16, active site||AAA+ ATPase domain||Ribosomal protein S5 domain 2-type fold, subgroup||Ribosomal protein S5 domain 2-type fold||P-loop containing nucleoside triphosphate hydrolase||Lon protease
PGSC0003DMG400022372	0.70182	0.0031809			0.54874	0.0067647	Conserved gene of unknown function
PGSC0003DMG400000091					0.54892	0.0053582	AP2/ERF domain||DNA-binding, integrase-type
PGSC0003DMG400022578					0.54904	0.0013709	Helix-loop-helix domain
PGSC0003DMG400024934					0.54924	0.0091833	Protein of unknown function DUF2419
PGSC0003DMG400013098	0.50566	0.024517			0.54955	0.0003341	NB-ARC||AAA+ ATPase domain||Leucine-rich repeat||P-loop containing nucleoside triphosphate hydrolase||Toll/interleukin-1 receptor homology (TIR) domain
PGSC0003DMG400027507	0.39331	0.0070331	0.39814	0.028521	0.54958	7.5362e-10	Ethylene insensitive 3-like protein, DNA-binding domain
PGSC0003DMG400022711	0.41637	0.035222			0.54966	4.6293e-08	Serine/threonine-protein kinase, active site||Protein kinase, catalytic domain||KA1 domain/Ssp2 C-terminal domain||Protein kinase-like domain||Serine/threonine- / dual-specificity protein kinase, catalytic domain||NAF/FISL domain||Protein kinase, ATP binding site||NAF domain
PGSC0003DMG400032820	0.49047	0.0012356	0.54993	0.016994	0.54991	7.5296e-08	Protein phosphatase 2C||Protein phosphatase 2C-like
PGSC0003DMG401002514					0.55	0.0029992	K Homology domain||Ribonuclease H-like domain||K Homology domain, type 1||3'-5' exonuclease domain
PGSC0003DMG400014168			0.72638	5.1622e-05	0.55043	8.4277e-08	Riboflavin synthase-like beta-barrel||Ferredoxin reductase-type FAD-binding domain||EF-Hand 1, calcium-binding site||EF-hand-like domain||Calcium-binding EF-hand||Ferric reductase, NAD binding||Ferric reductase transmembrane component-like domain||Cytochrome b245, heavy chain||FAD-binding 8||NADPH oxidase Respiratory burst
PGSC0003DMG400008223	0.61434	0.00016452	0.6562	0.0064485	0.55046	1.6792e-05	Heat shock transcription factor family||Winged helix-turn-helix transcription repressor DNA-binding||Heat shock factor (HSF)-type, DNA-binding||Heat shock transcription factor, plant
PGSC0003DMG400029518			0.80342	0.0029366	0.55082	0.0093332	Uncharacterised protein family Cys-rich
PGSC0003DMG400012822					0.55108	0.015171	Domain of unknown function DUF3700||Nucleophile aminohydrolases, N-terminal
PGSC0003DMG400004114	0.80163	2.7536e-11			0.55126	1.0486e-07	HAD-superfamily hydrolase, subfamily IIB||HAD-like domain||Trehalose-phosphatase||Glycosyl transferase, family 20
PGSC0003DMG400008936					0.55137	2.7335e-05	B3 DNA binding domain||DNA-binding pseudobarrel domain
Novel01941			0.76693	0.0097568	0.5514	0.039742
PGSC0003DMG400015492					0.55158	0.022293	P-loop containing nucleoside triphosphate hydrolase||ATPase, AAA-type, core||ATPase, AAA-type, conserved site||AAA+ ATPase domain||AAA-type ATPase, N-terminal domain
PGSC0003DMG400016290	0.47973	0.00169	0.44191	0.024264	0.55168	6.2107e-08	Metallo-dependent phosphatase-like||Serine/threonine-specific protein phosphatase/bis(5-nucleosyl)-tetraphosphatase||Metallophosphoesterase domain
PGSC0003DMG400008761					0.5518	0.0057182	SANT/Myb domain||Myb domain||Homeodomain-like
PGSC0003DMG401013782					0.55181	0.00067559	DNA-binding, integrase-type||AP2/ERF domain
PGSC0003DMG400033928			0.57722	0.00033532	0.55229	1.1763e-08	C-terminal-processing peptidase S41A||Interphotoreceptor retinol-binding||ClpP/crotonase-like domain||PDZ domain
PGSC0003DMG400009062					0.55242	0.00043418	Glycosyl hydrolase family 43, five-bladed beta-propellor domain||Glycoside hydrolase, family 43
PGSC0003DMG400033651					0.55259	0.023213	Leucine-rich repeat||NB-ARC||Leucine rich repeats (2 copies)||P-loop containing nucleoside triphosphate hydrolase
PGSC0003DMG402031322					0.55344	0.00034132	Nonaspanin (TM9SF)
PGSC0003DMG400018305					0.55395	0.00023309	Ubiquitin-conjugating enzyme, E2||Ubiquitin-conjugating enzyme/RWD-like
PGSC0003DMG400012483					0.55406	0.013777	Protein of unknown function DUF1442||S-adenosyl-L-methionine-dependent methyltransferase-like
PGSC0003DMG401024348					0.55565	0.0027295	Hypothetical plant protein
PGSC0003DMG403019589					0.55608	0.00067138	Conserved gene of unknown function
PGSC0003DMG400029074					0.55619	0.042334	Xanthine/uracil/vitamin C permease
PGSC0003DMG400022655					0.5566	0.00073277	Lipase, class 3||Alpha/Beta hydrolase fold
PGSC0003DMG400022188					0.55743	0.008503	Protein kinase-like domain||Protein kinase, catalytic domain
PGSC0003DMG400020550	0.50007	0.0079412	0.47757	0.033585	0.55802	1.0953e-05	NAF/FISL domain||Protein kinase, ATP binding site||NAF domain||Calcium/calmodulin-dependent/calcium-dependent protein kinase||Serine/threonine-protein kinase, active site||Protein kinase, catalytic domain||KA1 domain/Ssp2 C-terminal domain||Protein kinase-like domain||Serine/threonine- / dual-specificity protein kinase, catalytic domain
PGSC0003DMG402008726	0.47885	0.048576			0.55867	0.00060059	Protein of unknown function DUF760
PGSC0003DMG400025878					0.55903	0.0001902	UDP-glucuronosyl/UDP-glucosyltransferase
PGSC0003DMG400023880	0.60029	0.00054576	0.51234	0.024571	0.55915	3.763e-05	Senescence/spartin-associated
PGSC0003DMG400018605			0.58413	0.00093173	0.55917	5.8145e-07	Tetratricopeptide-like helical||Tetratricopeptide repeat||Tetratricopeptide repeat-containing domain
PGSC0003DMG400010577					0.55919	0.017718	Protein kinase-like domain||Malectin-like carbohydrate-binding domain||Concanavalin A-like lectin/glucanase, subgroup||Serine/threonine- / dual-specificity protein kinase, catalytic domain||Serine/threonine-protein kinase, active site||Protein kinase, catalytic domain||Serine-threonine/tyrosine-protein kinase catalytic domain||Protein kinase, ATP binding site
PGSC0003DMG400004958					0.55949	0.0083952	Inositol-tetrakisphosphate 1-kinase||Inositol-tetrakisphosphate 1-kinase, plant
Novel00880					0.56008	6.7782e-05	PREDICTED: uncharacterized protein LOC102594342 [Solanum tuberosum]
PGSC0003DMG402000674			0.53161	0.006622	0.56045	2.0988e-06	Protein kinase, catalytic domain||Serine/threonine-protein kinase, active site||Protein kinase, ATP binding site||Concanavalin A-like lectin/glucanase, subgroup||Protein kinase-like domain||Peptidoglycan-binding lysin domain||Serine-threonine/tyrosine-protein kinase catalytic domain
PGSC0003DMG400018060	0.49194	0.0008509	0.59729	0.00025059	0.56078	2.1849e-08	Zinc finger, RING-type||Zinc finger, RING/FYVE/PHD-type
PGSC0003DMG400019326					0.56216	7.7037e-07	Kelch repeat type 1||F-box domain, cyclin-like||Galactose oxidase, beta-propeller
PGSC0003DMG400028688	0.85442	1.2467e-09			0.56222	4.0963e-05	Leucine rich repeats (2 copies)||Protein kinase, ATP binding site||Leucine-rich repeat-containing N-terminal, type 2||Leucine-rich repeat, typical subtype||Protein kinase-like domain||Concanavalin A-like lectin/glucanase, subgroup||Protein kinase, catalytic domain||Serine/threonine-protein kinase, active site||Leucine-rich repeat
Novel00083					0.5623	0.0057006	acidic class II 1,3-beta-glucanase precursor [Solanum tuberosum]
PGSC0003DMG400009982	0.623	5.1253e-07			0.56309	4.6293e-08	BTB/POZ-like||Farnesoic acid O-methyl transferase||BTB/POZ||BTB/Kelch-associated||Galactose-binding domain-like||BTB/POZ fold||Coagulation factor 5/8 C-terminal type domain
PGSC0003DMG400010840					0.56317	4.0003e-08	Aminotransferases, class-I, pyridoxal-phosphate-binding site||Pyridoxal phosphate-dependent transferase, major region, subdomain 2||Aminotransferase, class I/classII||Aspartate/other aminotransferase||Pyridoxal phosphate-dependent transferase, major domain||Pyridoxal phosphate-dependent transferase, major region, subdomain 1
PGSC0003DMG400029107			0.42926	0.04513	0.56326	2.2077e-07	Rubber elongation factor
PGSC0003DMG400019913					0.56382	0.0061034	P-loop containing nucleoside triphosphate hydrolase||NB-ARC||AAA+ ATPase domain
PGSC0003DMG400031832					0.56429	0.0079397	General substrate transporter||Major facilitator superfamily domain, general substrate transporter||Sugar/inositol transporter||Sugar transporter, conserved site||Major facilitator superfamily domain
PGSC0003DMG400023040					0.56497	0.010952	Ankyrin repeat-containing domain||Caskin/Ankyrin repeat-containing protein||Ankyrin repeat
PGSC0003DMG400005056					0.56515	0.00012173	ATP-NAD kinase, PpnK-type||Diacylglycerol kinase, catalytic domain
PGSC0003DMG400026100	0.82384	8.1258e-05			0.56522	2.6629e-10	Conserved gene of unknown function
PGSC0003DMG400024440					0.56531	0.036306	Terpenoid synthase||Terpene synthase, metal-binding domain
PGSC0003DMG400002596					0.5655	1.3442e-08	Snf7
PGSC0003DMG400019578	0.52921	0.00032005			0.56561	3.6611e-06	Cysteine-rich transmembrane CYSTM domain
PGSC0003DMG402018257			1.1038	9.5814e-08	0.56648	0.0001531	NB-ARC||P-loop containing nucleoside triphosphate hydrolase||Toll/interleukin-1 receptor homology (TIR) domain
PGSC0003DMG400025481					0.56721	0.00097098	DNA-binding WRKY||Zn-cluster domain
PGSC0003DMG400027128	0.49211	0.0014261			0.56741	4.8467e-08	Tetratricopeptide-like helical||Tetratricopeptide repeat-containing domain
PGSC0003DMG400014248					0.56906	0.0068556	UVR domain||AAA+ ATPase domain||Chaperonin ClpA/B, conserved site||P-loop containing nucleoside triphosphate hydrolase||ClpA/B, conserved site 2||Clp, N-terminal||Double Clp-N motif||ATPase, AAA-type, core||Clp ATPase, C-terminal||Chaperonin ClpA/B
PGSC0003DMG400009238			0.52917	0.012409	0.56909	1.1161e-05	Leucine-rich repeat||Serine-threonine/tyrosine-protein kinase catalytic domain||Protein kinase, catalytic domain||Leucine-rich repeat-containing N-terminal, type 2||Protein kinase-like domain
PGSC0003DMG400020215	0.56851	0.0010991			0.57034	1.8032e-05	Chloride channel, core||Cystathionine beta-synthase, core||Chloride channel ClC-plant||Chloride channel, voltage gated
PGSC0003DMG400007293					0.57102	5.0772e-06	ATP-NAD kinase, PpnK-type||Diacylglycerol kinase, accessory domain
PGSC0003DMG400005612					0.57116	4.6008e-07	ADP/ATP carrier protein||Major facilitator superfamily domain, general substrate transporter
PGSC0003DMG400015473					0.5719	2.765e-05	F-box domain, cyclin-like||F-box associated interaction domain
PGSC0003DMG400000521			0.61851	0.040716	0.57266	0.0059812	3-beta hydroxysteroid dehydrogenase/isomerase||NAD(P)-binding domain
PGSC0003DMG400033642					0.57298	6.1252e-08	Short-chain dehydrogenase/reductase SDR||Glucose/ribitol dehydrogenase||Short-chain dehydrogenase/reductase, conserved site||NAD(P)-binding domain
PGSC0003DMG400017248					0.57351	0.035934	Chromo domain/shadow||Integrase, catalytic core||Chromo domain||Ribonuclease H-like domain||Oxoglutarate/iron-dependent dioxygenase||Non-haem dioxygenase N-terminal domain||Chromo domain-like||Isopenicillin N synthase-like
PGSC0003DMG400022660			0.64499	0.0055597	0.57365	0.00085648	F-box domain, cyclin-like
PGSC0003DMG400015241	0.63717	1.0149e-05			0.57397	1.3995e-10	Aldolase-type TIM barrel||Cystathionine beta-synthase, core
PGSC0003DMG400022413	0.34508	0.039264	0.5006	0.0032565	0.5743	3.9625e-10	Calmodulin binding protein-like
PGSC0003DMG400030663					0.57431	2.269e-05	Hydroxyproline-rich glycoprotein
PGSC0003DMG400009113					0.57498	0.022683	Gene of unknown function
PGSC0003DMG400031000					0.57529	4.0248e-10	C1-like||Thioredoxin-like fold||Thioredoxin, conserved site
Novel01710			0.7907	0.00012322	0.57627	2.3489e-09	PREDICTED: probable peptide transporter At1g52190-like [Solanum tuberosum]
PGSC0003DMG400028955			1.1772	0.039597	0.57643	0.0023785	Glycine-rich cell wall structural protein 1
PGSC0003DMG400015458			0.47623	0.008827	0.5777	4.558e-07	Leucine-rich repeat||Serine-threonine/tyrosine-protein kinase catalytic domain||Leucine-rich repeat-containing N-terminal, type 2||Protein kinase, catalytic domain||Protein kinase-like domain||Concanavalin A-like lectin/glucanase, subgroup
PGSC0003DMG402003983			0.82411	2.2439e-05	0.57804	0.0023032	Serine/threonine-protein kinase, active site||Protein kinase, catalytic domain||Concanavalin A-like lectin/glucanase, subgroup||Protein kinase-like domain||Bulb-type lectin domain||Epidermal growth factor-like domain||Protein kinase, ATP binding site||S-locus glycoprotein
PGSC0003DMG400004081					0.57857	0.033461	Transcription factor, K-box||Transcription factor, MADS-box
Novel01069					0.57883	0.01965	PREDICTED: TMV resistance protein N-like [Solanum tuberosum]
PGSC0003DMG400010582					0.57951	0.026696	Protein of unknown function DUF573
PGSC0003DMG400030673			1.019	0.0011191	0.57991	0.026749	Gene of unknown function
PGSC0003DMG400019506			0.44802	0.013676	0.58097	0.0026268	Thioredoxin-like fold||Thioredoxin domain||Thioredoxin
PGSC0003DMG400021511					0.5813	0.00033994	Small hydrophobic protein
PGSC0003DMG400013037					0.58137	0.034829	Conserved gene of unknown function
Novel00138					0.58243	0.004475	PREDICTED: uncharacterized protein C1F8.04c-like isoform X1 [Solanum tuberosum]
PGSC0003DMG400015659					0.58269	0.00078422	Helix-loop-helix domain
PGSC0003DMG400013632	0.69893	0.00090905			0.58275	2.0048e-06	Domain of unknown function DUF23
PGSC0003DMG400033687					0.5836	1.9533e-05	Alpha/beta hydrolase, N-terminal||Alpha/Beta hydrolase fold
PGSC0003DMG400030892			0.59452	0.03991	0.58454	5.4851e-05	Calcium-binding EF-hand||EF-hand-like domain||EF-Hand 1, calcium-binding site
PGSC0003DMG400016423					0.58477	0.013351	Conserved gene of unknown function
PGSC0003DMG400010099			0.63823	0.015963	0.58561	0.0029041	Protein of unknown function DUF1262
PGSC0003DMG401014997					0.58641	0.044197	Lipase, GDSL||Esterase, SGNH hydrolase-type, subgroup
PGSC0003DMG400021686					0.58674	0.0002889	Conserved gene of unknown function
PGSC0003DMG400030397					0.58679	0.004311	Homeodomain-like||Myb domain||SANT/Myb domain
PGSC0003DMG400000599	0.41511	0.018239			0.58717	1.0024e-07	Helix-loop-helix domain
PGSC0003DMG400026341	0.52207	0.035848			0.58728	0.00019935	EF-Hand 1, calcium-binding site||EF-hand-like domain||Calcium-binding EF-hand
PGSC0003DMG400010362					0.58781	0.0096397	Cysteine peptidase, cysteine active site||Peptidase C1A, papain||Peptidase C1A, papain C-terminal||Peptidase C1A, cathepsin B||Cysteine peptidase, histidine active site
PGSC0003DMG400010130					0.58793	6.4901e-08	Conserved gene of unknown function
PGSC0003DMG400008523					0.588	0.0011855	Serine-threonine/tyrosine-protein kinase catalytic domain||S-locus glycoprotein||PAN-2 domain||Apple-like||Bulb-type lectin domain||Protein kinase-like domain||Concanavalin A-like lectin/glucanase, subgroup||S-receptor-like serine/threonine-protein kinase||Serine/threonine-protein kinase, active site||Protein kinase, catalytic domain
[truncated: 1,285 more rows]
