# Supplementary material for: The TOR Pathway Is Involved in Adventitious Root Formation in Arabidopsis and Potato
Source: Front Plant Sci. 2017 May 12;8:784. doi: 10.3389/fpls.2017.00784 (PMC5427086; doi:10.3389/fpls.2017.00784)
Supplement: Table S5 — GO enrichment analysis based on the 3281 differentially expressed genes in potato BP12-OE17 treated with different TOR inhibitors and DMSO. [file Table5.XLS]

## Sheet: Table S5.GO_enrichment_result
Table S5 GO enrichment analysis based on the 3281 differentially expressed genes in potato BP12-OE17 treated with different TOR inhibitors and DMSO
GO_accession	Description	Term_type	Over_represented_pValue	Corrected_pValue	DEG_item	DEG_list	Bg_item	Bg_list	Gene_names
GO:0004601	peroxidase activity	molecular_function	8.0059e-12	1.6716e-08	49	2420	181	24895	PGSC0003DMG400032199,PGSC0003DMG400011640,PGSC0003DMG400013550,PGSC0003DMG400025490,PGSC0003DMG400015035,PGSC0003DMG400022342,PGSC0003DMG401010480,PGSC0003DMG400020388,PGSC0003DMG400024329,PGSC0003DMG400013654,PGSC0003DMG400019490,Novel00201,Novel02308,PGSC0003DMG400000693,PGSC0003DMG400000511,PGSC0003DMG400005872,PGSC0003DMG400014168,Novel02830,PGSC0003DMG400005279,PGSC0003DMG400020795,PGSC0003D…
GO:0016684	oxidoreductase activity, acting on peroxide as acceptor	molecular_function	8.0059e-12	1.6716e-08	49	2420	181	24895	PGSC0003DMG400022541,PGSC0003DMG400009950,PGSC0003DMG400021801,PGSC0003DMG400011948,PGSC0003DMG400024330,PGSC0003DMG402024332,PGSC0003DMG400005272,PGSC0003DMG400009906,PGSC0003DMG400005738,PGSC0003DMG401024332,PGSC0003DMG400025491,PGSC0003DMG402025083,PGSC0003DMG400003748,PGSC0003DMG400029552,PGSC0003DMG400019491,PGSC0003DMG400012344,PGSC0003DMG400030764,PGSC0003DMG400000694,PGSC0003DMG400020801,…
GO:0016209	antioxidant activity	molecular_function	3.3344e-10	4.6414e-07	55	2420	237	24895	PGSC0003DMG400016477,PGSC0003DMG400019491,PGSC0003DMG402025083,PGSC0003DMG400029552,PGSC0003DMG400003748,PGSC0003DMG400025491,PGSC0003DMG400005738,PGSC0003DMG401024332,PGSC0003DMG402024332,PGSC0003DMG400009906,PGSC0003DMG400005272,PGSC0003DMG400024330,PGSC0003DMG400021801,PGSC0003DMG400011948,PGSC0003DMG400022541,PGSC0003DMG400031000,PGSC0003DMG400009950,PGSC0003DMG400023491,PGSC0003DMG400015543,…
GO:0008152	metabolic process	biological_process	2.5375e-09	2.6491e-06	1456	2420	13288	24895	PGSC0003DMG400000136,PGSC0003DMG400027012,PGSC0003DMG400021513,PGSC0003DMG400000511,PGSC0003DMG400023860,PGSC0003DMG400008847,PGSC0003DMG400016313,PGSC0003DMG400005232,PGSC0003DMG400010637,PGSC0003DMG400006381,PGSC0003DMG400025973,PGSC0003DMG400007152,PGSC0003DMG400026225,PGSC0003DMG400028959,PGSC0003DMG400007294,PGSC0003DMG400028268,PGSC0003DMG400013383,PGSC0003DMG400016004,PGSC0003DMG400003289,…
GO:0008150	biological_process	biological_process	3.3348e-09	2.7852e-06	1836	2420	17421	24895	PGSC0003DMG400003007,PGSC0003DMG400024934,PGSC0003DMG400000785,PGSC0003DMG400021769,PGSC0003DMG400002248,PGSC0003DMG400022678,PGSC0003DMG400012344,PGSC0003DMG400004640,PGSC0003DMG400012263,PGSC0003DMG400022725,PGSC0003DMG401026149,PGSC0003DMG400014155,PGSC0003DMG400030462,PGSC0003DMG400000704,PGSC0003DMG400000046,PGSC0003DMG400029825,PGSC0003DMG400018543,PGSC0003DMG400018761,PGSC0003DMG400030855,…
Novel03034,PGSC0003DMG400009822,PGSC0003DMG400029845,PGSC0003DMG400012201,PGSC0003DMG400025678,PGSC0003DMG400016089,PGSC0003DMG400030431,PGSC0003DMG400002156,PGSC0003DMG400024055,PGSC0003DMG400023142,PGSC0003DMG400018457,PGSC0003DMG400025528,PGSC0003DMG400014224,PGSC0003DMG400017110,PGSC0003DMG400016870,PGSC0003DMG400012549,PGSC0003DMG400028363,PGSC0003DMG400030407,PGSC0003DMG400007244,PGSC0003DM…
GO:0006979	response to oxidative stress	biological_process	6.0485e-09	4.2098e-06	40	2420	161	24895	PGSC0003DMG400021801,PGSC0003DMG400011948,PGSC0003DMG400022541,PGSC0003DMG400009950,PGSC0003DMG402024332,PGSC0003DMG400005272,PGSC0003DMG400024330,PGSC0003DMG400025491,PGSC0003DMG401024332,PGSC0003DMG400005738,PGSC0003DMG400019491,PGSC0003DMG400003748,PGSC0003DMG400029552,PGSC0003DMG402025083,PGSC0003DMG400012344,PGSC0003DMG400030764,PGSC0003DMG400000694,PGSC0003DMG400020801,PGSC0003DMG400023491,…
GO:0044710	single-organism metabolic process	biological_process	4.6703e-08	2.7862e-05	585	2420	4810	24895	PGSC0003DMG400023738,PGSC0003DMG400033906,PGSC0003DMG401018777,PGSC0003DMG400024910,PGSC0003DMG400008472,PGSC0003DMG400028426,PGSC0003DMG400002682,PGSC0003DMG400006368,PGSC0003DMG400032199,PGSC0003DMG400023847,PGSC0003DMG400028970,Novel00201,PGSC0003DMG400028180,PGSC0003DMG400025137,PGSC0003DMG400013633,PGSC0003DMG400008982,PGSC0003DMG400007654,PGSC0003DMG400008164,PGSC0003DMG400004259,PGSC0003DM…
GO:0016491	oxidoreductase activity	molecular_function	9.0605e-08	4.7296e-05	341	2420	2690	24895	PGSC0003DMG400027767,PGSC0003DMG400016030,PGSC0003DMG400023382,PGSC0003DMG400018141,PGSC0003DMG400002943,PGSC0003DMG400005284,PGSC0003DMG400024329,PGSC0003DMG400007188,PGSC0003DMG401008903,PGSC0003DMG400003660,PGSC0003DMG400010050,PGSC0003DMG400003340,PGSC0003DMG400017096,PGSC0003DMG400032155,PGSC0003DMG402015497,PGSC0003DMG400005258,PGSC0003DMG400008267,Novel02188,PGSC0003DMG400011704,Novel00324…
GO:0003824	catalytic activity	molecular_function	4.1107e-07	0.00019074	1365	2420	12319	24895	PGSC0003DMG400008752,PGSC0003DMG400006044,PGSC0003DMG400031473,PGSC0003DMG400010735,PGSC0003DMG400013227,PGSC0003DMG400014243,PGSC0003DMG400016450,PGSC0003DMG400004041,PGSC0003DMG402018475,PGSC0003DMG400008035,PGSC0003DMG400007854,PGSC0003DMG400017298,Novel02164,PGSC0003DMG400030351,PGSC0003DMG400027948,PGSC0003DMG400028810,PGSC0003DMG400020619,PGSC0003DMG402025083,PGSC0003DMG400022743,PGSC0003DM…
GO:0055114	oxidation-reduction process	biological_process	6.4985e-07	0.00027138	322	2420	2549	24895	PGSC0003DMG400029028,PGSC0003DMG400031836,PGSC0003DMG400007613,PGSC0003DMG400023912,PGSC0003DMG400009698,Novel01539,PGSC0003DMG401010480,PGSC0003DMG400002593,PGSC0003DMG400018914,PGSC0003DMG400017842,PGSC0003DMG400028352,PGSC0003DMG400008826,PGSC0003DMG400000693,PGSC0003DMG400017125,PGSC0003DMG401011335,PGSC0003DMG400000661,PGSC0003DMG400008590,PGSC0003DMG400012239,PGSC0003DMG400027392,PGSC0003DM…
GO:0016762	xyloglucan:xyloglucosyl transferase activity	molecular_function	9.408e-07	0.0003274	14	2420	35	24895	PGSC0003DMG400017299,Novel01105,Novel01107,PGSC0003DMG400021877,PGSC0003DMG400002309,PGSC0003DMG400007854,PGSC0003DMG400001809,PGSC0003DMG400014823,PGSC0003DMG401018740,PGSC0003DMG400031101,PGSC0003DMG400017298,PGSC0003DMG400002188,PGSC0003DMG400000408,PGSC0003DMG400003866
GO:0048046	apoplast	cellular_component	9.408e-07	0.0003274	14	2420	35	24895	PGSC0003DMG400007854,PGSC0003DMG400001809,PGSC0003DMG400014823,PGSC0003DMG401018740,PGSC0003DMG400017298,PGSC0003DMG400031101,PGSC0003DMG400002188,PGSC0003DMG400003866,PGSC0003DMG400000408,PGSC0003DMG400017299,Novel01105,PGSC0003DMG400021877,Novel01107,PGSC0003DMG400002309
GO:0005509	calcium ion binding	molecular_function	5.3967e-06	0.0017336	60	2420	339	24895	PGSC0003DMG400016665,PGSC0003DMG400005745,PGSC0003DMG400026341,PGSC0003DMG400010631,PGSC0003DMG400025022,PGSC0003DMG400010032,PGSC0003DMG400015543,PGSC0003DMG400029343,PGSC0003DMG402018380,PGSC0003DMG400002864,PGSC0003DMG400021338,PGSC0003DMG400033685,PGSC0003DMG400025888,PGSC0003DMG400030892,PGSC0003DMG400005361,PGSC0003DMG400013183,PGSC0003DMG400005540,PGSC0003DMG400010410,PGSC0003DMG400026159,…
GO:0006950	response to stress	biological_process	6.8108e-06	0.0020316	178	2420	1382	24895	PGSC0003DMG400007217,PGSC0003DMG400011072,PGSC0003DMG400005872,PGSC0003DMG400000077,PGSC0003DMG400012269,PGSC0003DMG400016713,PGSC0003DMG400003530,PGSC0003DMG400027763,PGSC0003DMG400019490,PGSC0003DMG400015035,PGSC0003DMG400020388,PGSC0003DMG400025490,PGSC0003DMG400019473,PGSC0003DMG400017588,PGSC0003DMG400023949,PGSC0003DMG400006323,PGSC0003DMG400004064,PGSC0003DMG400010479,PGSC0003DMG400016870,…
GO:0044262	cellular carbohydrate metabolic process	biological_process	9.4568e-06	0.0026328	83	2420	469	24895	PGSC0003DMG400011175,PGSC0003DMG400001596,PGSC0003DMG400033060,PGSC0003DMG403020240,PGSC0003DMG400031090,PGSC0003DMG400011502,PGSC0003DMG400028426,PGSC0003DMG401021138,PGSC0003DMG400013989,PGSC0003DMG401003156,PGSC0003DMG400003054,PGSC0003DMG400012820,PGSC0003DMG400028361,PGSC0003DMG400004114,PGSC0003DMG401000287,PGSC0003DMG400028169,Novel01105,PGSC0003DMG400024785,Novel01107,PGSC0003DMG400027771…
GO:0005199	structural constituent of cell wall	molecular_function	1.1853e-05	0.0030849	11	2420	27	24895	PGSC0003DMG400000780,PGSC0003DMG400022514,PGSC0003DMG400004676,PGSC0003DMG400025936,Novel00100,Novel01074,Novel01188,PGSC0003DMG400022515,PGSC0003DMG400000779,PGSC0003DMG400000778,PGSC0003DMG400004675
GO:0005975	carbohydrate metabolic process	biological_process	1.2558e-05	0.0030849	206	2420	1466	24895	PGSC0003DMG400024785,PGSC0003DMG400004109,PGSC0003DMG400027771,PGSC0003DMG400030891,PGSC0003DMG400028169,Novel01105,PGSC0003DMG400003123,PGSC0003DMG400007899,PGSC0003DMG400007797,PGSC0003DMG400003866,PGSC0003DMG400043373,PGSC0003DMG400028479,PGSC0003DMG400030565,PGSC0003DMG401017626,PGSC0003DMG401018740,PGSC0003DMG400028426,PGSC0003DMG400024109,PGSC0003DMG401003156,PGSC0003DMG400031090,PGSC0003DM…
GO:0050896	response to stimulus	biological_process	2.873e-05	0.0066653	339	2420	2835	24895	PGSC0003DMG400021265,PGSC0003DMG400002044,PGSC0003DMG400018104,PGSC0003DMG400007294,PGSC0003DMG400017886,PGSC0003DMG400005835,PGSC0003DMG400001858,PGSC0003DMG400002596,PGSC0003DMG400000511,PGSC0003DMG400004366,Novel02386,PGSC0003DMG400028026,PGSC0003DMG400006283,PGSC0003DMG400011640,PGSC0003DMG400016313,PGSC0003DMG400005745,PGSC0003DMG400008989,Novel01722,PGSC0003DMG400020801,PGSC0003DMG400011207…
GO:0032446	protein modification by small protein conjugation	biological_process	4.2255e-05	0.0088228	27	2420	109	24895	PGSC0003DMG400018516,PGSC0003DMG400028462,PGSC0003DMG400025884,PGSC0003DMG400001182,PGSC0003DMG400017783,PGSC0003DMG400016129,PGSC0003DMG402000674,PGSC0003DMG400011614,PGSC0003DMG400008523,PGSC0003DMG400006640,PGSC0003DMG400023857,PGSC0003DMG400027759,PGSC0003DMG400004911,PGSC0003DMG400016728,PGSC0003DMG400021325,PGSC0003DMG400007217,PGSC0003DMG400029464,PGSC0003DMG400000241,PGSC0003DMG400023862,…
GO:0070647	protein modification by small protein conjugation or removal	biological_process	4.2255e-05	0.0088228	27	2420	109	24895	PGSC0003DMG400006640,PGSC0003DMG400008523,PGSC0003DMG400023857,PGSC0003DMG400027759,PGSC0003DMG400004911,PGSC0003DMG400021325,PGSC0003DMG400007217,PGSC0003DMG400016728,PGSC0003DMG400018516,PGSC0003DMG400028462,PGSC0003DMG400025884,PGSC0003DMG400001182,PGSC0003DMG400017783,PGSC0003DMG402000674,PGSC0003DMG400016129,PGSC0003DMG400011614,PGSC0003DMG400023445,PGSC0003DMG400005987,PGSC0003DMG400009912,…
GO:0004553	hydrolase activity, hydrolyzing O-glycosyl compounds	molecular_function	5.7592e-05	0.011453	86	2420	550	24895	PGSC0003DMG400004790,PGSC0003DMG400008989,PGSC0003DMG400001549,PGSC0003DMG400020393,PGSC0003DMG400003822,PGSC0003DMG400013088,PGSC0003DMG402018380,PGSC0003DMG400003013,PGSC0003DMG400027356,PGSC0003DMG400001529,PGSC0003DMG400039856,PGSC0003DMG400000186,PGSC0003DMG400014540,PGSC0003DMG400000633,PGSC0003DMG400012574,PGSC0003DMG400021877,PGSC0003DMG400012355,PGSC0003DMG400010664,PGSC0003DMG400009062,…
GO:0005976	polysaccharide metabolic process	biological_process	7.3086e-05	0.013873	73	2420	421	24895	PGSC0003DMG400017298,PGSC0003DMG400007854,PGSC0003DMG400001809,PGSC0003DMG400014823,PGSC0003DMG400030058,PGSC0003DMG400002309,PGSC0003DMG400028666,PGSC0003DMG400014178,PGSC0003DMG400009883,PGSC0003DMG400025086,PGSC0003DMG400008108,PGSC0003DMG400000408,Novel02988,PGSC0003DMG400021338,PGSC0003DMG400017050,PGSC0003DMG400013183,PGSC0003DMG400000025,PGSC0003DMG400018504,PGSC0003DMG400028361,PGSC0003DM…
GO:0071704	organic substance metabolic process	biological_process	8.4146e-05	0.014755	1147	2420	10534	24895	PGSC0003DMG400002507,PGSC0003DMG400001147,PGSC0003DMG400010664,PGSC0003DMG400006945,PGSC0003DMG400020550,PGSC0003DMG400019413,PGSC0003DMG400011222,PGSC0003DMG400020863,PGSC0003DMG400023013,PGSC0003DMG400001557,Novel00990,PGSC0003DMG400019293,PGSC0003DMG400020393,PGSC0003DMG400017771,PGSC0003DMG400027767,PGSC0003DMG400013657,PGSC0003DMG400004593,PGSC0003DMG400019824,PGSC0003DMG401001720,PGSC0003DM…
GO:0016798	hydrolase activity, acting on glycosyl bonds	molecular_function	8.4797e-05	0.014755	89	2420	580	24895	PGSC0003DMG400008989,PGSC0003DMG400004790,PGSC0003DMG400001549,PGSC0003DMG400003013,PGSC0003DMG402018380,PGSC0003DMG400003822,PGSC0003DMG400020393,PGSC0003DMG400013088,PGSC0003DMG400027356,PGSC0003DMG400001529,PGSC0003DMG400039856,PGSC0003DMG400030715,PGSC0003DMG400014540,PGSC0003DMG400000186,PGSC0003DMG400009062,PGSC0003DMG400010664,PGSC0003DMG400012355,PGSC0003DMG400012574,PGSC0003DMG400021877,…
GO:0009664	plant-type cell wall organization	biological_process	0.00012556	0.020166	13	2420	42	24895	PGSC0003DMG400025627,PGSC0003DMG400022514,PGSC0003DMG400004676,PGSC0003DMG400000780,PGSC0003DMG400002075,Novel00100,PGSC0003DMG400025936,Novel01074,Novel01188,PGSC0003DMG400004675,PGSC0003DMG400000779,PGSC0003DMG400022515,PGSC0003DMG400000778
GO:0071669	plant-type cell wall organization or biogenesis	biological_process	0.00012556	0.020166	13	2420	42	24895	PGSC0003DMG400004675,PGSC0003DMG400000778,PGSC0003DMG400022515,PGSC0003DMG400000779,Novel01188,Novel01074,Novel00100,PGSC0003DMG400025936,PGSC0003DMG400004676,PGSC0003DMG400025627,PGSC0003DMG400022514,PGSC0003DMG400000780,PGSC0003DMG400002075
GO:0042440	pigment metabolic process	biological_process	0.00015574	0.024088	53	2420	289	24895	PGSC0003DMG400013633,PGSC0003DMG400026627,PGSC0003DMG400011238,PGSC0003DMG400023691,PGSC0003DMG400031081,PGSC0003DMG400024765,PGSC0003DMG400013098,PGSC0003DMG400012674,PGSC0003DMG400019718,PGSC0003DMG400001301,Novel03057,PGSC0003DMG400004844,PGSC0003DMG400018990,PGSC0003DMG400014243,PGSC0003DMG400023169,PGSC0003DMG400030220,PGSC0003DMG400021039,PGSC0003DMG400011311,PGSC0003DMG400030351,Novel02639…
GO:0001071	nucleic acid binding transcription factor activity	molecular_function	0.00018014	0.025941	126	2420	978	24895	PGSC0003DMG400004081,PGSC0003DMG400013493,PGSC0003DMG400009530,PGSC0003DMG400016003,PGSC0003DMG400001417,PGSC0003DMG400019944,PGSC0003DMG400006604,PGSC0003DMG400002248,PGSC0003DMG400026461,PGSC0003DMG400003887,PGSC0003DMG400017231,PGSC0003DMG400022823,PGSC0003DMG400004953,PGSC0003DMG400001916,PGSC0003DMG400021895,PGSC0003DMG400004921,PGSC0003DMG400027750,PGSC0003DMG400013255,PGSC0003DMG400018509,…
GO:0003700	sequence-specific DNA binding transcription factor activity	molecular_function	0.00018014	0.025941	126	2420	978	24895	PGSC0003DMG400001659,PGSC0003DMG400002620,PGSC0003DMG400031111,PGSC0003DMG400011652,PGSC0003DMG400002899,PGSC0003DMG400025390,PGSC0003DMG400009388,PGSC0003DMG400008538,PGSC0003DMG400000091,PGSC0003DMG400025024,PGSC0003DMG400002235,PGSC0003DMG400028424,Novel00284,PGSC0003DMG400010724,PGSC0003DMG400000811,PGSC0003DMG400020947,PGSC0003DMG400028381,PGSC0003DMG400000910,PGSC0003DMG400027513,PGSC0003DM…
GO:0046148	pigment biosynthetic process	biological_process	0.00033419	0.046519	45	2420	237	24895	PGSC0003DMG400017756,Novel02386,PGSC0003DMG400012269,PGSC0003DMG400017730,PGSC0003DMG400003660,PGSC0003DMG400008159,PGSC0003DMG400041450,Novel01539,Novel01788,PGSC0003DMG400014248,PGSC0003DMG400031271,PGSC0003DMG400010637,PGSC0003DMG400027156,PGSC0003DMG400006381,PGSC0003DMG400021265,PGSC0003DMG400018104,PGSC0003DMG400026225,PGSC0003DMG400025652,PGSC0003DMG400015492,PGSC0003DMG400000311,Novel0178…
GO:0044238	primary metabolic process	biological_process	0.00039596	0.053339	1095	2420	10101	24895	PGSC0003DMG400018060,PGSC0003DMG400011614,PGSC0003DMG400015731,PGSC0003DMG400027197,PGSC0003DMG400014379,PGSC0003DMG400031090,PGSC0003DMG401003156,PGSC0003DMG400000090,Novel01276,PGSC0003DMG400010577,PGSC0003DMG400015245,PGSC0003DMG400015492,PGSC0003DMG400004624,PGSC0003DMG400008391,PGSC0003DMG400009245,PGSC0003DMG401018530,PGSC0003DMG400029266,PGSC0003DMG401014997,PGSC0003DMG400014327,PGSC0003DM…
GO:0016567	protein ubiquitination	biological_process	0.00047114	0.061484	23	2420	100	24895	PGSC0003DMG402000674,PGSC0003DMG400016129,PGSC0003DMG400017783,PGSC0003DMG400001182,PGSC0003DMG400025884,PGSC0003DMG400028462,PGSC0003DMG400018516,PGSC0003DMG400021325,PGSC0003DMG400007217,PGSC0003DMG400004911,PGSC0003DMG400027759,PGSC0003DMG400008523,PGSC0003DMG400006640,PGSC0003DMG400021684,PGSC0003DMG400000791,PGSC0003DMG400000241,PGSC0003DMG400029464,PGSC0003DMG400006102,PGSC0003DMG400001821,…
GO:0071554	cell wall organization or biogenesis	biological_process	0.00051391	0.065033	33	2420	187	24895	PGSC0003DMG400005206,PGSC0003DMG400047346,PGSC0003DMG400026855,PGSC0003DMG400019611,PGSC0003DMG400004675,PGSC0003DMG400000780,PGSC0003DMG400002075,PGSC0003DMG400025627,PGSC0003DMG400022514,PGSC0003DMG400025936,Novel00100,PGSC0003DMG402017934,PGSC0003DMG400001193,PGSC0003DMG400004593,PGSC0003DMG400015780,PGSC0003DMG400014303,PGSC0003DMG400018037,PGSC0003DMG400022515,PGSC0003DMG400000778,PGSC0003DM…
GO:0044264	cellular polysaccharide metabolic process	biological_process	0.00053912	0.066216	65	2420	388	24895	PGSC0003DMG400026564,PGSC0003DMG400026384,PGSC0003DMG400008149,PGSC0003DMG400017299,PGSC0003DMG400019490,PGSC0003DMG400022210,PGSC0003DMG400002188,PGSC0003DMG400007152,PGSC0003DMG400017110,PGSC0003DMG400012203,PGSC0003DMG400021877,PGSC0003DMG400022019,PGSC0003DMG400012274,PGSC0003DMG400028491,PGSC0003DMG400018644,PGSC0003DMG400031101,PGSC0003DMG401000796,PGSC0003DMG400022562,PGSC0003DMG400030462,…
GO:0005618	cell wall	cellular_component	0.00055935	0.066738	25	2420	128	24895	PGSC0003DMG400002309,PGSC0003DMG400013680,PGSC0003DMG400021877,PGSC0003DMG400005206,PGSC0003DMG400017299,PGSC0003DMG400000293,PGSC0003DMG400006353,PGSC0003DMG400017298,PGSC0003DMG400031101,PGSC0003DMG400019611,PGSC0003DMG400043616,PGSC0003DMG400018038,PGSC0003DMG400007854,PGSC0003DMG400006509,PGSC0003DMG400014823,PGSC0003DMG400001809,PGSC0003DMG402017934,Novel01107,PGSC0003DMG400001193,Novel01105…
GO:0048037	cofactor binding	molecular_function	0.00061727	0.071603	108	2420	768	24895	PGSC0003DMG402018777,PGSC0003DMG400027143,PGSC0003DMG400006381,PGSC0003DMG400029897,PGSC0003DMG400010637,PGSC0003DMG400021216,PGSC0003DMG401026981,PGSC0003DMG400025134,Novel01255,PGSC0003DMG400007152,PGSC0003DMG400026225,PGSC0003DMG400002777,PGSC0003DMG400019511,PGSC0003DMG400011868,PGSC0003DMG400002612,PGSC0003DMG400031420,Novel00324,PGSC0003DMG400012322,PGSC0003DMG402025066,PGSC0003DMG400027767…
GO:0004013	adenosylhomocysteinase activity	molecular_function	0.00077103	0.080107	3	2420	3	24895	Novel03057,Novel03058,PGSC0003DMG400004572
GO:0016801	hydrolase activity, acting on ether bonds	molecular_function	0.00077103	0.080107	3	2420	3	24895	PGSC0003DMG400004572,Novel03058,Novel03057
GO:0016802	trialkylsulfonium hydrolase activity	molecular_function	0.00077103	0.080107	3	2420	3	24895	Novel03057,PGSC0003DMG400004572,Novel03058
GO:0006629	lipid metabolic process	biological_process	0.00078053	0.080107	177	2420	1331	24895	PGSC0003DMG400007152,PGSC0003DMG400026225,PGSC0003DMG400002777,PGSC0003DMG400021814,PGSC0003DMG401029824,PGSC0003DMG400012322,PGSC0003DMG400006381,PGSC0003DMG400027143,PGSC0003DMG400010637,PGSC0003DMG400005869,PGSC0003DMG400018382,PGSC0003DMG400034672,PGSC0003DMG400003660,Novel01969,Novel01788,PGSC0003DMG400019188,PGSC0003DMG400010352,PGSC0003DMG400027596,PGSC0003DMG400027767,PGSC0003DMG401013422…
GO:0006073	cellular glucan metabolic process	biological_process	0.00080567	0.080107	23	2420	110	24895	PGSC0003DMG400018504,Novel01105,Novel01107,PGSC0003DMG400003822,PGSC0003DMG400017110,PGSC0003DMG401018740,PGSC0003DMG400002188,PGSC0003DMG400003866,PGSC0003DMG400000408,PGSC0003DMG400017299,PGSC0003DMG400001596,PGSC0003DMG400021877,PGSC0003DMG400028426,PGSC0003DMG400026564,PGSC0003DMG400002309,PGSC0003DMG401003156,PGSC0003DMG400007854,PGSC0003DMG400014823,PGSC0003DMG400001809,PGSC0003DMG400019490…
GO:0044042	glucan metabolic process	biological_process	0.00080567	0.080107	23	2420	110	24895	Novel01105,PGSC0003DMG400018504,PGSC0003DMG400003822,Novel01107,PGSC0003DMG401018740,PGSC0003DMG400017110,PGSC0003DMG400000408,PGSC0003DMG400003866,PGSC0003DMG400002188,PGSC0003DMG400001596,PGSC0003DMG400017299,PGSC0003DMG400026564,PGSC0003DMG400002309,PGSC0003DMG401003156,PGSC0003DMG400028426,PGSC0003DMG400021877,PGSC0003DMG400019490,PGSC0003DMG400014823,PGSC0003DMG400001809,PGSC0003DMG400007854…
GO:0005578	proteinaceous extracellular matrix	cellular_component	0.00087223	0.084708	32	2420	200	24895	PGSC0003DMG400022562,PGSC0003DMG400016129,PGSC0003DMG400019527,PGSC0003DMG400006233,PGSC0003DMG400010410,PGSC0003DMG400005540,PGSC0003DMG400014854,PGSC0003DMG400033685,PGSC0003DMG400021338,PGSC0003DMG400013183,PGSC0003DMG400030892,PGSC0003DMG400015543,PGSC0003DMG400010631,PGSC0003DMG400005745,PGSC0003DMG400012536,PGSC0003DMG400016313,PGSC0003DMG400012820,PGSC0003DMG400022966,PGSC0003DMG400000792,…
GO:0045229	external encapsulating structure organization	biological_process	0.00091803	0.087129	24	2420	124	24895	PGSC0003DMG400004676,PGSC0003DMG400000293,PGSC0003DMG400005206,PGSC0003DMG400013680,Novel01074,Novel01188,PGSC0003DMG400012820,PGSC0003DMG400043616,PGSC0003DMG400019611,PGSC0003DMG400018038,PGSC0003DMG400004675,PGSC0003DMG400025627,PGSC0003DMG400022514,PGSC0003DMG400000780,PGSC0003DMG400002075,Novel00100,PGSC0003DMG402017934,PGSC0003DMG400001193,PGSC0003DMG400025936,PGSC0003DMG400018037,PGSC0003D…
GO:0018149	peptide cross-linking	biological_process	0.0013055	0.12115	7	2420	19	24895	PGSC0003DMG400033591,PGSC0003DMG400004676,PGSC0003DMG400006233,PGSC0003DMG400028352,PGSC0003DMG400017880,PGSC0003DMG400033590,PGSC0003DMG400004675
GO:0020037	heme binding	molecular_function	0.0013909	0.12627	96	2420	727	24895	PGSC0003DMG402009791,PGSC0003DMG401020453,PGSC0003DMG400000694,PGSC0003DMG400011706,PGSC0003DMG402018475,PGSC0003DMG400028180,PGSC0003DMG400019404,PGSC0003DMG400010304,PGSC0003DMG400020213,PGSC0003DMG400025274,PGSC0003DMG400025491,PGSC0003DMG400022893,PGSC0003DMG402025083,PGSC0003DMG400003748,PGSC0003DMG400026778,PGSC0003DMG400022743,PGSC0003DMG400009950,PGSC0003DMG400000244,PGSC0003DMG400002971,…
GO:0051186	cofactor metabolic process	biological_process	0.00145	0.12835	70	2420	460	24895	PGSC0003DMG400013633,PGSC0003DMG400025137,PGSC0003DMG400031081,PGSC0003DMG400024765,PGSC0003DMG400013098,PGSC0003DMG400023691,PGSC0003DMG400020152,PGSC0003DMG400017413,PGSC0003DMG400014243,PGSC0003DMG400010973,PGSC0003DMG400030220,PGSC0003DMG400011311,PGSC0003DMG400030351,PGSC0003DMG400004259,Novel02639,PGSC0003DMG400022936,PGSC0003DMG400018292,PGSC0003DMG400004572,PGSC0003DMG400014225,PGSC0003DM…
GO:0006778	porphyrin-containing compound metabolic process	biological_process	0.0014753	0.12835	45	2420	261	24895	PGSC0003DMG400017730,PGSC0003DMG400041450,Novel01539,PGSC0003DMG400017756,Novel02386,PGSC0003DMG400012269,PGSC0003DMG400031844,PGSC0003DMG400021814,PGSC0003DMG400018104,PGSC0003DMG400000311,PGSC0003DMG400015492,PGSC0003DMG400025652,PGSC0003DMG400031479,PGSC0003DMG400012322,PGSC0003DMG400031271,PGSC0003DMG400014248,PGSC0003DMG400006381,PGSC0003DMG400007233,PGSC0003DMG400027156,PGSC0003DMG400031845…
GO:0006730	one-carbon metabolic process	biological_process	0.0016427	0.14	4	2420	6	24895	Novel03057,Novel03058,PGSC0003DMG400022782,PGSC0003DMG400004572
GO:1901576	organic substance biosynthetic process	biological_process	0.0017091	0.14274	575	2420	5278	24895	PGSC0003DMG400001631,PGSC0003DMG400027958,PGSC0003DMG400007488,PGSC0003DMG400028222,PGSC0003DMG400024700,PGSC0003DMG400019110,PGSC0003DMG400021574,PGSC0003DMG400014417,PGSC0003DMG400016534,PGSC0003DMG400000348,PGSC0003DMG402025066,PGSC0003DMG400024501,PGSC0003DMG400023620,PGSC0003DMG402022374,PGSC0003DMG400016480,PGSC0003DMG400020064,PGSC0003DMG400006489,PGSC0003DMG400018516,PGSC0003DMG400023345,…
GO:0051252	regulation of RNA metabolic process	biological_process	0.0019151	0.1538	243	2420	2113	24895	Novel01722,PGSC0003DMG400001417,PGSC0003DMG400013493,PGSC0003DMG400016003,PGSC0003DMG400022860,PGSC0003DMG400009530,PGSC0003DMG400004081,PGSC0003DMG400028580,PGSC0003DMG400019293,PGSC0003DMG400003822,PGSC0003DMG400010847,PGSC0003DMG400005213,PGSC0003DMG400004921,PGSC0003DMG400027750,PGSC0003DMG400013255,PGSC0003DMG400004953,PGSC0003DMG400022823,PGSC0003DMG400001916,PGSC0003DMG400006604,PGSC0003DM…
GO:2001141	regulation of RNA biosynthetic process	biological_process	0.0019151	0.1538	243	2420	2113	24895	PGSC0003DMG400005150,PGSC0003DMG400011196,PGSC0003DMG400028666,PGSC0003DMG400022134,PGSC0003DMG400015241,PGSC0003DMG400007506,PGSC0003DMG400018886,PGSC0003DMG400009245,PGSC0003DMG400028144,PGSC0003DMG400025481,PGSC0003DMG400016450,PGSC0003DMG400011633,PGSC0003DMG400014452,PGSC0003DMG400003701,PGSC0003DMG400013633,PGSC0003DMG400022063,PGSC0003DMG400009475,PGSC0003DMG400008035,PGSC0003DMG400024961,…
GO:0044249	cellular biosynthetic process	biological_process	0.0019991	0.15752	561	2420	5152	24895	PGSC0003DMG400021039,PGSC0003DMG400034307,PGSC0003DMG400016530,PGSC0003DMG400002921,PGSC0003DMG400021422,PGSC0003DMG400012203,PGSC0003DMG402002771,PGSC0003DMG400030737,Novel03155,PGSC0003DMG400033684,PGSC0003DMG400018644,PGSC0003DMG400009530,PGSC0003DMG400016003,PGSC0003DMG400013493,PGSC0003DMG400027269,PGSC0003DMG400004081,PGSC0003DMG400005213,PGSC0003DMG400001444,PGSC0003DMG400004921,PGSC0003DM…
GO:0004332	fructose-bisphosphate aldolase activity	molecular_function	0.0021476	0.16106	5	2420	10	24895	PGSC0003DMG400030565,PGSC0003DMG400003548,PGSC0003DMG400012012,PGSC0003DMG400003123,PGSC0003DMG400002675
GO:0071555	cell wall organization	biological_process	0.0021562	0.16106	22	2420	117	24895	PGSC0003DMG400000778,PGSC0003DMG400022515,PGSC0003DMG400000779,PGSC0003DMG400018037,PGSC0003DMG400001193,PGSC0003DMG402017934,Novel00100,PGSC0003DMG400025936,PGSC0003DMG400022514,PGSC0003DMG400025627,PGSC0003DMG400000780,PGSC0003DMG400002075,PGSC0003DMG400004675,Novel01188,Novel01074,PGSC0003DMG400018038,PGSC0003DMG400019611,PGSC0003DMG400043616,PGSC0003DMG400013680,PGSC0003DMG400000293,PGSC0003D…
GO:0050664	oxidoreductase activity, acting on NAD(P)H, oxygen as acceptor	molecular_function	0.0021718	0.16106	5	2420	9	24895	PGSC0003DMG400030390,PGSC0003DMG400013550,PGSC0003DMG400015543,Novel02188,PGSC0003DMG400014168
GO:0006355	regulation of transcription, DNA-dependent	biological_process	0.0021984	0.16106	242	2420	2110	24895	PGSC0003DMG400023622,PGSC0003DMG400024186,PGSC0003DMG400009479,PGSC0003DMG400017730,PGSC0003DMG400002620,PGSC0003DMG400038305,PGSC0003DMG400029804,PGSC0003DMG400001659,PGSC0003DMG400002899,PGSC0003DMG400020947,PGSC0003DMG400028381,PGSC0003DMG400022660,PGSC0003DMG400011765,PGSC0003DMG400000910,PGSC0003DMG400021887,PGSC0003DMG400030511,PGSC0003DMG400002235,PGSC0003DMG400010724,PGSC0003DMG400037029,…
GO:0010556	regulation of macromolecule biosynthetic process	biological_process	0.0023357	0.16487	245	2420	2139	24895	PGSC0003DMG400014225,PGSC0003DMG402027023,PGSC0003DMG400001591,PGSC0003DMG400028662,PGSC0003DMG401020784,PGSC0003DMG400009509,PGSC0003DMG402022640,PGSC0003DMG400017640,PGSC0003DMG400000088,PGSC0003DMG402023696,PGSC0003DMG400015015,PGSC0003DMG400029542,PGSC0003DMG400018249,PGSC0003DMG400014309,PGSC0003DMG400001232,PGSC0003DMG402008726,PGSC0003DMG400030220,PGSC0003DMG400017249,PGSC0003DMG400014854,…
GO:0031326	regulation of cellular biosynthetic process	biological_process	0.0023357	0.16487	245	2420	2139	24895	PGSC0003DMG400028662,PGSC0003DMG400009509,PGSC0003DMG401020784,PGSC0003DMG402022640,PGSC0003DMG400014225,PGSC0003DMG402027023,PGSC0003DMG400001591,PGSC0003DMG400029542,PGSC0003DMG400018249,PGSC0003DMG400014309,PGSC0003DMG402023696,PGSC0003DMG400017640,PGSC0003DMG400000088,PGSC0003DMG400015015,PGSC0003DMG400008223,PGSC0003DMG400001232,PGSC0003DMG400030220,PGSC0003DMG402008726,PGSC0003DMG400017249,…
GO:0051188	cofactor biosynthetic process	biological_process	0.0023859	0.16487	55	2420	348	24895	PGSC0003DMG400010485,PGSC0003DMG400017756,PGSC0003DMG400013511,PGSC0003DMG400037250,PGSC0003DMG401030325,PGSC0003DMG400012269,Novel02386,PGSC0003DMG400041450,PGSC0003DMG400017730,Novel01539,PGSC0003DMG400006381,PGSC0003DMG400027156,PGSC0003DMG400031271,PGSC0003DMG400014248,PGSC0003DMG401026981,PGSC0003DMG400021265,PGSC0003DMG400018104,PGSC0003DMG400031479,PGSC0003DMG400032183,PGSC0003DMG400012322…
GO:0009889	regulation of biosynthetic process	biological_process	0.0024084	0.16487	245	2420	2140	24895	PGSC0003DMG400021452,PGSC0003DMG400016812,PGSC0003DMG402019343,PGSC0003DMG400036566,PGSC0003DMG400001688,PGSC0003DMG400031072,PGSC0003DMG400000555,PGSC0003DMG400030318,PGSC0003DMG400010246,PGSC0003DMG400027117,PGSC0003DMG400002728,PGSC0003DMG400001565,PGSC0003DMG400040046,PGSC0003DMG400008391,PGSC0003DMG400004624,PGSC0003DMG400003897,PGSC0003DMG400024785,PGSC0003DMG400022620,PGSC0003DMG400027197,…
GO:0044237	cellular metabolic process	biological_process	0.0025131	0.16927	1018	2420	9557	24895	PGSC0003DMG400019515,PGSC0003DMG400025316,PGSC0003DMG400001809,PGSC0003DMG400029237,PGSC0003DMG400000521,PGSC0003DMG400015391,PGSC0003DMG400012557,PGSC0003DMG400014225,PGSC0003DMG402003983,PGSC0003DMG400000429,PGSC0003DMG400003228,PGSC0003DMG400022918,PGSC0003DMG400023146,PGSC0003DMG400029110,PGSC0003DMG400018184,PGSC0003DMG402023696,PGSC0003DMG400008223,PGSC0003DMG400028688,PGSC0003DMG400011132,…
GO:2000112	regulation of cellular macromolecule biosynthetic process	biological_process	0.0026736	0.17722	244	2420	2136	24895	PGSC0003DMG400003663,PGSC0003DMG400012289,PGSC0003DMG400006381,PGSC0003DMG401013782,PGSC0003DMG400014182,PGSC0003DMG400005835,PGSC0003DMG400019294,PGSC0003DMG400001858,PGSC0003DMG400000375,PGSC0003DMG400007387,PGSC0003DMG400024310,PGSC0003DMG400018104,PGSC0003DMG401004023,PGSC0003DMG400016148,PGSC0003DMG400023360,PGSC0003DMG400019824,PGSC0003DMG400014311,PGSC0003DMG400019810,PGSC0003DMG400006093,…
GO:0046906	tetrapyrrole binding	molecular_function	0.0027623	0.18024	96	2420	746	24895	PGSC0003DMG400005272,PGSC0003DMG400011042,PGSC0003DMG400009906,PGSC0003DMG400012795,PGSC0003DMG400024330,PGSC0003DMG400022541,PGSC0003DMG400009822,PGSC0003DMG400019491,PGSC0003DMG400015421,PGSC0003DMG400028268,PGSC0003DMG401009791,PGSC0003DMG400014328,PGSC0003DMG400003289,PGSC0003DMG400005738,PGSC0003DMG401024332,PGSC0003DMG400014954,PGSC0003DMG400030764,PGSC0003DMG400021157,PGSC0003DMG400025823,…
GO:0019219	regulation of nucleobase-containing compound metabolic process	biological_process	0.0031435	0.1989	251	2420	2202	24895	PGSC0003DMG400025481,PGSC0003DMG400028144,PGSC0003DMG400009245,PGSC0003DMG400028666,PGSC0003DMG400011196,PGSC0003DMG400005150,PGSC0003DMG400018886,PGSC0003DMG400007506,PGSC0003DMG400028746,PGSC0003DMG400015241,PGSC0003DMG400022134,PGSC0003DMG400004898,Novel02341,PGSC0003DMG400031494,PGSC0003DMG400008164,PGSC0003DMG400022063,PGSC0003DMG400013633,PGSC0003DMG400003701,PGSC0003DMG400011633,PGSC0003DM…
GO:0051171	regulation of nitrogen compound metabolic process	biological_process	0.0031435	0.1989	251	2420	2202	24895	PGSC0003DMG400002899,PGSC0003DMG400038305,PGSC0003DMG400029804,PGSC0003DMG400002620,PGSC0003DMG400001659,PGSC0003DMG400009479,PGSC0003DMG400024186,PGSC0003DMG400017730,PGSC0003DMG400023622,PGSC0003DMG400037029,PGSC0003DMG400010724,PGSC0003DMG400002947,Novel00284,PGSC0003DMG400018291,PGSC0003DMG400023800,PGSC0003DMG400021887,PGSC0003DMG400002235,PGSC0003DMG400030511,PGSC0003DMG400011765,PGSC0003DM…
GO:0031012	extracellular matrix	cellular_component	0.0032563	0.20296	32	2420	216	24895	PGSC0003DMG400021338,PGSC0003DMG400033685,PGSC0003DMG400030892,PGSC0003DMG400013183,PGSC0003DMG400005540,PGSC0003DMG400014854,PGSC0003DMG400005745,PGSC0003DMG400010631,PGSC0003DMG400012536,PGSC0003DMG400015543,PGSC0003DMG400016129,PGSC0003DMG400019527,PGSC0003DMG400022562,PGSC0003DMG400006233,PGSC0003DMG400010410,PGSC0003DMG400014858,PGSC0003DMG400017886,PGSC0003DMG400029773,PGSC0003DMG400008163,…
GO:0009058	biosynthetic process	biological_process	0.0033064	0.20305	602	2420	5577	24895	PGSC0003DMG400008016,PGSC0003DMG400029727,PGSC0003DMG400009479,PGSC0003DMG400012820,PGSC0003DMG400017730,PGSC0003DMG400028361,PGSC0003DMG400002899,PGSC0003DMG400033060,PGSC0003DMG400037250,PGSC0003DMG400011765,PGSC0003DMG400021887,PGSC0003DMG400002235,PGSC0003DMG400006869,PGSC0003DMG400020323,PGSC0003DMG400015271,PGSC0003DMG401021138,PGSC0003DMG400037029,PGSC0003DMG400010724,PGSC0003DMG400000272,…
GO:0080090	regulation of primary metabolic process	biological_process	0.0036038	0.21811	256	2420	2254	24895	PGSC0003DMG400000311,PGSC0003DMG400000272,PGSC0003DMG400003084,PGSC0003DMG400037737,PGSC0003DMG400012436,PGSC0003DMG400014248,PGSC0003DMG400030000,PGSC0003DMG400029804,PGSC0003DMG400002899,PGSC0003DMG400023622,PGSC0003DMG400017730,PGSC0003DMG400009479,PGSC0003DMG400024186,PGSC0003DMG400002235,PGSC0003DMG400021887,PGSC0003DMG400018291,Novel00284,PGSC0003DMG400010724,PGSC0003DMG400037029,PGSC0003DM…
GO:0000045	autophagic vacuole assembly	biological_process	0.0043279	0.25079	4	2420	10	24895	PGSC0003DMG400004802,PGSC0003DMG402022314,PGSC0003DMG400014422,PGSC0003DMG402012477
GO:0016236	macroautophagy	biological_process	0.0043279	0.25079	4	2420	10	24895	PGSC0003DMG402022314,PGSC0003DMG400004802,PGSC0003DMG400014422,PGSC0003DMG402012477
GO:0008483	transaminase activity	molecular_function	0.0044407	0.25079	6	2420	15	24895	PGSC0003DMG400011868,PGSC0003DMG400025228,PGSC0003DMG400024281,PGSC0003DMG400011754,PGSC0003DMG400021866,PGSC0003DMG400032546
GO:0016769	transferase activity, transferring nitrogenous groups	molecular_function	0.0044407	0.25079	6	2420	15	24895	PGSC0003DMG400011868,PGSC0003DMG400025228,PGSC0003DMG400032546,PGSC0003DMG400011754,PGSC0003DMG400024281,PGSC0003DMG400021866
GO:0050794	regulation of cellular process	biological_process	0.0044441	0.25079	402	2420	3697	24895	PGSC0003DMG400007506,PGSC0003DMG400018886,PGSC0003DMG400015241,PGSC0003DMG400023235,PGSC0003DMG400011196,PGSC0003DMG400028666,PGSC0003DMG400026226,PGSC0003DMG400014339,PGSC0003DMG400019506,PGSC0003DMG400005150,PGSC0003DMG400028144,PGSC0003DMG400024961,PGSC0003DMG400013633,PGSC0003DMG400022063,PGSC0003DMG400004596,PGSC0003DMG400010080,PGSC0003DMG402018257,PGSC0003DMG400031494,PGSC0003DMG400013183,…
GO:1901362	organic cyclic compound biosynthetic process	biological_process	0.0045138	0.25133	364	2420	3308	24895	PGSC0003DMG400002824,PGSC0003DMG400011287,PGSC0003DMG400008276,PGSC0003DMG400009656,PGSC0003DMG400005798,PGSC0003DMG400000799,PGSC0003DMG400017771,PGSC0003DMG400025096,PGSC0003DMG400027767,PGSC0003DMG400012655,PGSC0003DMG400021345,PGSC0003DMG400014311,PGSC0003DMG400002153,PGSC0003DMG400002484,PGSC0003DMG400006093,PGSC0003DMG400030472,PGSC0003DMG400007387,PGSC0003DMG400023360,PGSC0003DMG400019824,…
GO:0034637	cellular carbohydrate biosynthetic process	biological_process	0.0048416	0.26427	60	2420	381	24895	PGSC0003DMG400027449,PGSC0003DMG400003054,PGSC0003DMG400019490,PGSC0003DMG400012820,PGSC0003DMG400028361,PGSC0003DMG400004114,PGSC0003DMG400013857,PGSC0003DMG400011175,PGSC0003DMG400033060,PGSC0003DMG400031090,PGSC0003DMG400026384,PGSC0003DMG400028426,PGSC0003DMG400011502,PGSC0003DMG400008149,PGSC0003DMG401021138,PGSC0003DMG400013989,PGSC0003DMG400026564,PGSC0003DMG401003156,PGSC0003DMG400007152,…
GO:0060255	regulation of macromolecule metabolic process	biological_process	0.0049073	0.26427	251	2420	2227	24895	PGSC0003DMG400016450,PGSC0003DMG400014452,PGSC0003DMG400011633,PGSC0003DMG400003701,PGSC0003DMG400013633,PGSC0003DMG400022063,PGSC0003DMG400008035,PGSC0003DMG400009475,PGSC0003DMG400024961,PGSC0003DMG400006622,PGSC0003DMG400008164,PGSC0003DMG400031494,PGSC0003DMG400004898,Novel02341,PGSC0003DMG400005150,PGSC0003DMG400028666,PGSC0003DMG400011196,PGSC0003DMG400022134,PGSC0003DMG400015241,PGSC0003DM…
GO:0016881	acid-amino acid ligase activity	molecular_function	0.004936	0.26427	71	2420	531	24895	PGSC0003DMG400016395,PGSC0003DMG400009919,Novel01501,PGSC0003DMG400022828,PGSC0003DMG400000791,PGSC0003DMG400027759,PGSC0003DMG400021325,PGSC0003DMG400028819,PGSC0003DMG400018516,PGSC0003DMG400001182,PGSC0003DMG400022555,PGSC0003DMG400016129,PGSC0003DMG400020819,PGSC0003DMG400015361,PGSC0003DMG400005987,PGSC0003DMG400000389,PGSC0003DMG400030407,PGSC0003DMG400001821,PGSC0003DMG402018777,PGSC0003DM…
GO:0031323	regulation of cellular metabolic process	biological_process	0.0051654	0.26993	261	2420	2327	24895	PGSC0003DMG400030472,PGSC0003DMG400002484,PGSC0003DMG400006093,PGSC0003DMG400014311,PGSC0003DMG400021345,PGSC0003DMG400025096,PGSC0003DMG400017771,PGSC0003DMG400000799,PGSC0003DMG400005798,PGSC0003DMG400009656,PGSC0003DMG400002824,PGSC0003DMG400003663,PGSC0003DMG400014182,PGSC0003DMG400019294,PGSC0003DMG400019824,PGSC0003DMG400023360,PGSC0003DMG400007387,PGSC0003DMG400021278,PGSC0003DMG400016317,…
GO:1901564	organonitrogen compound metabolic process	biological_process	0.0051887	0.26993	201	2420	1632	24895	PGSC0003DMG400022918,PGSC0003DMG400030564,PGSC0003DMG400002495,PGSC0003DMG400001516,PGSC0003DMG400014225,PGSC0003DMG400022936,PGSC0003DMG400013098,PGSC0003DMG400031081,PGSC0003DMG400045338,PGSC0003DMG400024765,PGSC0003DMG400015745,PGSC0003DMG401023061,PGSC0003DMG400030220,PGSC0003DMG400024478,PGSC0003DMG400017413,PGSC0003DMG400014854,PGSC0003DMG400029085,PGSC0003DMG400010973,PGSC0003DMG400026382,…
GO:0006779	porphyrin-containing compound biosynthetic process	biological_process	0.0052356	0.26993	36	2420	208	24895	PGSC0003DMG400013098,PGSC0003DMG400031081,PGSC0003DMG400023691,PGSC0003DMG400026627,PGSC0003DMG400013633,PGSC0003DMG400030220,PGSC0003DMG400023169,PGSC0003DMG400014243,Novel03057,PGSC0003DMG400001301,PGSC0003DMG400027602,PGSC0003DMG400030351,PGSC0003DMG400021039,PGSC0003DMG400014225,PGSC0003DMG402018143,PGSC0003DMG400004572,Novel03155,Novel02639,PGSC0003DMG400022936,PGSC0003DMG400021265,PGSC0003D…
GO:0000272	polysaccharide catabolic process	biological_process	0.0056017	0.28528	9	2420	32	24895	PGSC0003DMG400005339,PGSC0003DMG400001855,PGSC0003DMG400017050,PGSC0003DMG400000025,PGSC0003DMG400006048,PGSC0003DMG400003822,PGSC0003DMG400010664,PGSC0003DMG400001596,PGSC0003DMG400001549
GO:0016682	oxidoreductase activity, acting on diphenols and related substances as donors, oxygen as acceptor	molecular_function	0.0060567	0.30314	8	2420	26	24895	PGSC0003DMG400010231,PGSC0003DMG400007613,PGSC0003DMG400025777,PGSC0003DMG400007614,PGSC0003DMG400019274,PGSC0003DMG400018914,PGSC0003DMG400018917,PGSC0003DMG400018913
GO:0009415	response to water stimulus	biological_process	0.0060977	0.30314	4	2420	10	24895	PGSC0003DMG400009968,PGSC0003DMG400003530,PGSC0003DMG400027197,PGSC0003DMG400011822
GO:0016874	ligase activity	molecular_function	0.0061726	0.30326	120	2420	939	24895	PGSC0003DMG402029299,PGSC0003DMG400021325,PGSC0003DMG400027759,PGSC0003DMG400021039,PGSC0003DMG400032146,PGSC0003DMG400001182,PGSC0003DMG400023861,PGSC0003DMG400018516,PGSC0003DMG400026168,PGSC0003DMG400028819,PGSC0003DMG402018143,PGSC0003DMG400022555,PGSC0003DMG400016129,PGSC0003DMG400020819,PGSC0003DMG400006489,PGSC0003DMG400027276,Novel00990,Novel02507,PGSC0003DMG400026627,PGSC0003DMG400016395…
GO:0006820	anion transport	biological_process	0.0065568	0.31838	32	2420	192	24895	PGSC0003DMG400011135,PGSC0003DMG400017298,PGSC0003DMG400032771,PGSC0003DMG400019315,PGSC0003DMG401015894,PGSC0003DMG400027088,PGSC0003DMG400011000,PGSC0003DMG400023146,PGSC0003DMG400033634,PGSC0003DMG400008270,PGSC0003DMG400007597,PGSC0003DMG400013962,PGSC0003DMG402017902,PGSC0003DMG400020427,PGSC0003DMG400000025,PGSC0003DMG400018761,PGSC0003DMG400025523,PGSC0003DMG400011639,PGSC0003DMG400022262,…
GO:0007033	vacuole organization	biological_process	0.0067668	0.32481	4	2420	11	24895	PGSC0003DMG400014422,PGSC0003DMG402012477,PGSC0003DMG400004802,PGSC0003DMG402022314
GO:0050789	regulation of biological process	biological_process	0.0070132	0.33281	419	2420	3868	24895	PGSC0003DMG400016089,PGSC0003DMG400018509,PGSC0003DMG400024055,PGSC0003DMG400015880,PGSC0003DMG400010753,PGSC0003DMG400024059,PGSC0003DMG400018190,PGSC0003DMG400035938,Novel03034,PGSC0003DMG402018380,PGSC0003DMG400012234,PGSC0003DMG400023322,PGSC0003DMG400004332,PGSC0003DMG400022431,PGSC0003DMG400008182,PGSC0003DMG400036103,PGSC0003DMG400029463,PGSC0003DMG400021895,PGSC0003DMG400014310,PGSC0003DM…
GO:0010468	regulation of gene expression	biological_process	0.0071123	0.33372	246	2420	2198	24895	PGSC0003DMG400002899,PGSC0003DMG400038305,PGSC0003DMG400001659,PGSC0003DMG400002620,PGSC0003DMG400029804,PGSC0003DMG400017730,PGSC0003DMG400009479,PGSC0003DMG400024186,PGSC0003DMG400023622,PGSC0003DMG400002947,Novel00284,PGSC0003DMG400023800,PGSC0003DMG400010724,PGSC0003DMG400037029,PGSC0003DMG400002235,PGSC0003DMG400021887,PGSC0003DMG400030511,PGSC0003DMG400011765,PGSC0003DMG400000910,PGSC0003DM…
GO:0006814	sodium ion transport	biological_process	0.0073252	0.33644	14	2420	64	24895	PGSC0003DMG400009113,PGSC0003DMG400012543,PGSC0003DMG400030407,PGSC0003DMG400017580,PGSC0003DMG401030325,PGSC0003DMG400013282,PGSC0003DMG400027958,PGSC0003DMG400007359,PGSC0003DMG400006797,PGSC0003DMG400029074,PGSC0003DMG400016530,PGSC0003DMG401019352,PGSC0003DMG400029804,PGSC0003DMG400006905
GO:0042132	fructose 1,6-bisphosphate 1-phosphatase activity	molecular_function	0.0073315	0.33644	4	2420	8	24895	PGSC0003DMG400027125,PGSC0003DMG400024109,PGSC0003DMG400019188,PGSC0003DMG400019189
GO:0050662	coenzyme binding	molecular_function	0.0075546	0.34291	77	2420	565	24895	PGSC0003DMG400022796,PGSC0003DMG400014178,PGSC0003DMG400022918,PGSC0003DMG400000480,PGSC0003DMG400021627,PGSC0003DMG400022343,PGSC0003DMG400000521,PGSC0003DMG400002146,PGSC0003DMG400023691,PGSC0003DMG400025137,PGSC0003DMG400001100,PGSC0003DMG401021138,PGSC0003DMG400028352,PGSC0003DMG400017842,PGSC0003DMG400002682,PGSC0003DMG400023847,PGSC0003DMG400008159,PGSC0003DMG400003054,PGSC0003DMG400013779,…
GO:1901566	organonitrogen compound biosynthetic process	biological_process	0.0078493	0.35246	115	2420	895	24895	PGSC0003DMG400000736,PGSC0003DMG400001858,PGSC0003DMG400032183,PGSC0003DMG400012322,PGSC0003DMG400023620,PGSC0003DMG400012345,PGSC0003DMG400018104,Novel01833,PGSC0003DMG400012549,PGSC0003DMG400021265,PGSC0003DMG400030470,PGSC0003DMG400028363,PGSC0003DMG400006381,PGSC0003DMG400024700,PGSC0003DMG400004170,PGSC0003DMG400005994,PGSC0003DMG401026981,PGSC0003DMG400008847,PGSC0003DMG400011287,PGSC0003DM…
GO:0033013	tetrapyrrole metabolic process	biological_process	0.0080799	0.35896	50	2420	331	24895	PGSC0003DMG400031271,PGSC0003DMG400014248,PGSC0003DMG400006381,PGSC0003DMG400024700,PGSC0003DMG400007233,PGSC0003DMG400027156,PGSC0003DMG400031845,PGSC0003DMG400021265,PGSC0003DMG400031844,PGSC0003DMG400008590,PGSC0003DMG400018104,PGSC0003DMG400021814,Novel01833,PGSC0003DMG400000311,PGSC0003DMG400015492,PGSC0003DMG400025652,PGSC0003DMG400031479,PGSC0003DMG400012322,PGSC0003DMG400017756,PGSC0003DM…
GO:0019222	regulation of metabolic process	biological_process	0.0090271	0.39681	276	2420	2479	24895	PGSC0003DMG400014417,PGSC0003DMG400027030,PGSC0003DMG400024501,PGSC0003DMG402022374,PGSC0003DMG400022143,PGSC0003DMG400027264,PGSC0003DMG400021574,PGSC0003DMG401031196,PGSC0003DMG400016790,PGSC0003DMG400003550,PGSC0003DMG400026232,PGSC0003DMG400023397,PGSC0003DMG400001631,PGSC0003DMG400000386,PGSC0003DMG400022725,PGSC0003DMG400017642,PGSC0003DMG400026461,PGSC0003DMG400017231,PGSC0003DMG400006198,…
GO:1901700	response to oxygen-containing compound	biological_process	0.0091554	0.39796	4	2420	11	24895	PGSC0003DMG400027197,PGSC0003DMG400011822,PGSC0003DMG400009968,PGSC0003DMG400003530
GO:0065007	biological regulation	biological_process	0.0092438	0.39796	438	2420	4074	24895	PGSC0003DMG400017689,PGSC0003DMG400014182,PGSC0003DMG400005258,PGSC0003DMG400003663,PGSC0003DMG400030608,PGSC0003DMG400007387,PGSC0003DMG400019824,PGSC0003DMG400023360,Novel02562,PGSC0003DMG400019294,PGSC0003DMG400036369,PGSC0003DMG400025096,PGSC0003DMG400016030,PGSC0003DMG400017771,PGSC0003DMG400021345,Novel00710,PGSC0003DMG400002484,PGSC0003DMG400006093,PGSC0003DMG400007400,PGSC0003DMG400008149…
GO:0044271	cellular nitrogen compound biosynthetic process	biological_process	0.0093931	0.40026	346	2420	3180	24895	PGSC0003DMG400000386,PGSC0003DMG400001631,PGSC0003DMG400026232,PGSC0003DMG400023397,PGSC0003DMG401031196,PGSC0003DMG400016790,PGSC0003DMG400003550,PGSC0003DMG400027264,PGSC0003DMG400024700,PGSC0003DMG400022143,PGSC0003DMG400021574,PGSC0003DMG400014417,PGSC0003DMG400016480,PGSC0003DMG400024501,PGSC0003DMG400023620,PGSC0003DMG402022374,PGSC0003DMG400027030,PGSC0003DMG400020064,PGSC0003DMG400009142,…
GO:0005984	disaccharide metabolic process	biological_process	0.0096998	0.40916	11	2420	46	24895	PGSC0003DMG400027449,PGSC0003DMG400013546,PGSC0003DMG400004114,PGSC0003DMG400028467,PGSC0003DMG400013857,PGSC0003DMG400023995,PGSC0003DMG400026428,PGSC0003DMG400020619,PGSC0003DMG400022778,PGSC0003DMG400024785,PGSC0003DMG400013282
GO:0015994	chlorophyll metabolic process	biological_process	0.010152	0.42393	31	2420	181	24895	PGSC0003DMG400012269,Novel02386,PGSC0003DMG400030351,PGSC0003DMG400017756,PGSC0003DMG400021039,PGSC0003DMG400011311,PGSC0003DMG400014225,PGSC0003DMG402018143,PGSC0003DMG400041450,PGSC0003DMG400012964,PGSC0003DMG400022936,PGSC0003DMG400017730,PGSC0003DMG400021265,PGSC0003DMG400031081,PGSC0003DMG400013098,PGSC0003DMG400024765,PGSC0003DMG400031845,PGSC0003DMG400026627,PGSC0003DMG400007233,PGSC0003DM…
GO:0016879	ligase activity, forming carbon-nitrogen bonds	molecular_function	0.011067	0.45058	78	2420	606	24895	PGSC0003DMG400025973,PGSC0003DMG400023620,PGSC0003DMG401001720,PGSC0003DMG400021684,PGSC0003DMG400000389,PGSC0003DMG400005987,PGSC0003DMG400015361,PGSC0003DMG400030407,PGSC0003DMG400004170,PGSC0003DMG400001821,PGSC0003DMG402018777,PGSC0003DMG400025884,PGSC0003DMG400009025,PGSC0003DMG400007806,PGSC0003DMG400029544,PGSC0003DMG400001631,PGSC0003DMG400027763,PGSC0003DMG400002153,PGSC0003DMG400019398,…
GO:0016052	carbohydrate catabolic process	biological_process	0.011073	0.45058	29	2420	173	24895	PGSC0003DMG401000287,PGSC0003DMG400006381,PGSC0003DMG400001549,PGSC0003DMG400030509,PGSC0003DMG400025137,PGSC0003DMG400019605,PGSC0003DMG400003822,PGSC0003DMG400012012,PGSC0003DMG400000025,PGSC0003DMG400017050,PGSC0003DMG400016726,PGSC0003DMG400030565,PGSC0003DMG400029309,PGSC0003DMG400043373,PGSC0003DMG400022118,PGSC0003DMG400017413,PGSC0003DMG400023169,PGSC0003DMG400005339,PGSC0003DMG400003123,…
GO:0004827	proline-tRNA ligase activity	molecular_function	0.011221	0.45058	4	2420	9	24895	PGSC0003DMG400006488,PGSC0003DMG400023861,PGSC0003DMG400011599,PGSC0003DMG400006489
GO:0006433	prolyl-tRNA aminoacylation	biological_process	0.011221	0.45058	4	2420	9	24895	PGSC0003DMG400006488,PGSC0003DMG400011599,PGSC0003DMG400023861,PGSC0003DMG400006489
GO:0018130	heterocycle biosynthetic process	biological_process	0.011505	0.45756	343	2420	3167	24895	PGSC0003DMG400017731,PGSC0003DMG400017334,PGSC0003DMG400027240,PGSC0003DMG400005245,PGSC0003DMG400009975,Novel03004,PGSC0003DMG400032797,PGSC0003DMG400028363,PGSC0003DMG400006323,PGSC0003DMG400016962,PGSC0003DMG400012345,PGSC0003DMG400000736,PGSC0003DMG400025801,PGSC0003DMG400031140,PGSC0003DMG400017756,PGSC0003DMG400007951,PGSC0003DMG401019343,PGSC0003DMG400021818,PGSC0003DMG400030918,PGSC0003DM…
GO:0019438	aromatic compound biosynthetic process	biological_process	0.011832	0.46613	340	2420	3137	24895	PGSC0003DMG400005994,PGSC0003DMG400014182,PGSC0003DMG400030608,PGSC0003DMG400003663,PGSC0003DMG400023360,PGSC0003DMG400019824,PGSC0003DMG400007387,PGSC0003DMG400019294,PGSC0003DMG400032183,PGSC0003DMG400012322,PGSC0003DMG400021345,PGSC0003DMG400012655,PGSC0003DMG400025096,PGSC0003DMG400017771,PGSC0003DMG400030472,PGSC0003DMG400006093,PGSC0003DMG400002484,PGSC0003DMG400002153,PGSC0003DMG400014311,…
GO:0005992	trehalose biosynthetic process	biological_process	0.012014	0.46888	8	2420	30	24895	PGSC0003DMG400004114,PGSC0003DMG400027449,PGSC0003DMG400022778,PGSC0003DMG400024785,PGSC0003DMG400020619,PGSC0003DMG400028467,PGSC0003DMG400023995,PGSC0003DMG400013857
GO:0009607	response to biotic stimulus	biological_process	0.012312	0.47433	32	2420	254	24895	PGSC0003DMG400012155,PGSC0003DMG400009483,PGSC0003DMG400016068,PGSC0003DMG400019437,PGSC0003DMG400009817,PGSC0003DMG400011055,PGSC0003DMG400008101,PGSC0003DMG400007233,PGSC0003DMG400012436,PGSC0003DMG400025626,PGSC0003DMG400023949,PGSC0003DMG400003897,PGSC0003DMG400024501,PGSC0003DMG400013143,PGSC0003DMG400001858,PGSC0003DMG400023235,PGSC0003DMG400008794,PGSC0003DMG400025487,PGSC0003DMG400015897,…
GO:0016667	oxidoreductase activity, acting on a sulfur group of donors	molecular_function	0.012706	0.47433	25	2420	175	24895	PGSC0003DMG400016573,PGSC0003DMG400036103,PGSC0003DMG400023416,PGSC0003DMG400007654,PGSC0003DMG400021589,PGSC0003DMG400009399,PGSC0003DMG400004304,PGSC0003DMG400031370,PGSC0003DMG400012263,PGSC0003DMG400003115,PGSC0003DMG400023691,PGSC0003DMG400006323,PGSC0003DMG400045338,PGSC0003DMG401002164,PGSC0003DMG400019671,PGSC0003DMG400009882,PGSC0003DMG400008224,PGSC0003DMG400031310,PGSC0003DMG400000521,…
GO:0045116	protein neddylation	biological_process	0.012776	0.47433	4	2420	9	24895	PGSC0003DMG400023857,PGSC0003DMG400023862,PGSC0003DMG400011614,PGSC0003DMG400016728
GO:0030312	external encapsulating structure	cellular_component	0.012842	0.47433	26	2420	184	24895	PGSC0003DMG400001193,PGSC0003DMG402017934,Novel01107,Novel01105,PGSC0003DMG400003866,PGSC0003DMG400000408,PGSC0003DMG400002188,PGSC0003DMG401018740,PGSC0003DMG400018037,PGSC0003DMG400002309,PGSC0003DMG400013680,PGSC0003DMG400021877,PGSC0003DMG400030918,PGSC0003DMG400005206,PGSC0003DMG400000293,PGSC0003DMG400017299,PGSC0003DMG400006353,PGSC0003DMG400017298,PGSC0003DMG400031101,PGSC0003DMG400019611…
GO:0005991	trehalose metabolic process	biological_process	0.01308	0.47433	9	2420	36	24895	PGSC0003DMG400024785,PGSC0003DMG400013282,PGSC0003DMG400022778,PGSC0003DMG400023995,PGSC0003DMG400013857,PGSC0003DMG400028467,PGSC0003DMG400020619,PGSC0003DMG400004114,PGSC0003DMG400027449
GO:0006464	cellular protein modification process	biological_process	0.013234	0.47433	239	2420	1888	24895	PGSC0003DMG400021551,PGSC0003DMG400028066,PGSC0003DMG400022562,PGSC0003DMG400029617,PGSC0003DMG400016129,PGSC0003DMG400005689,PGSC0003DMG400031310,PGSC0003DMG402005726,PGSC0003DMG400018644,PGSC0003DMG400028491,PGSC0003DMG400009238,PGSC0003DMG400021325,PGSC0003DMG400022019,PGSC0003DMG400005734,PGSC0003DMG400029885,PGSC0003DMG400012203,PGSC0003DMG400013383,PGSC0003DMG400025472,PGSC0003DMG400020594,…
GO:0036211	protein modification process	biological_process	0.013234	0.47433	239	2420	1888	24895	PGSC0003DMG400017728,PGSC0003DMG400012143,PGSC0003DMG400023057,PGSC0003DMG400025076,PGSC0003DMG400004667,PGSC0003DMG400023862,PGSC0003DMG400004860,PGSC0003DMG400008386,PGSC0003DMG401013876,PGSC0003DMG400000241,PGSC0003DMG400033060,PGSC0003DMG400000910,PGSC0003DMG400008146,PGSC0003DMG400016728,PGSC0003DMG400002593,PGSC0003DMG400011175,PGSC0003DMG400013989,PGSC0003DMG400023857,PGSC0003DMG400011502,…
GO:0016773	phosphotransferase activity, alcohol group as acceptor	molecular_function	0.013241	0.47433	224	2420	1750	24895	PGSC0003DMG400025023,PGSC0003DMG400012169,PGSC0003DMG400009078,PGSC0003DMG400029520,PGSC0003DMG400012594,PGSC0003DMG400031090,PGSC0003DMG400013511,Novel00271,PGSC0003DMG402005729,Novel01011,PGSC0003DMG400004409,PGSC0003DMG400030625,PGSC0003DMG400022787,PGSC0003DMG400017186,PGSC0003DMG400027771,PGSC0003DMG400012367,PGSC0003DMG402008032,PGSC0003DMG400025030,PGSC0003DMG400028169,PGSC0003DMG400009147…
GO:0046351	disaccharide biosynthetic process	biological_process	0.013508	0.47433	8	2420	31	24895	PGSC0003DMG400020619,PGSC0003DMG400013857,PGSC0003DMG400023995,PGSC0003DMG400028467,PGSC0003DMG400022778,PGSC0003DMG400024785,PGSC0003DMG400027449,PGSC0003DMG400004114
GO:0009084	glutamine family amino acid biosynthetic process	biological_process	0.013603	0.47433	7	2420	25	24895	PGSC0003DMG400009698,Novel01539,PGSC0003DMG400023620,PGSC0003DMG400004355,PGSC0003DMG400010050,PGSC0003DMG400013235,PGSC0003DMG400002593
GO:0030246	carbohydrate binding	molecular_function	0.01418	0.47433	42	2420	275	24895	PGSC0003DMG400020895,PGSC0003DMG402027811,PGSC0003DMG400009114,PGSC0003DMG402005729,PGSC0003DMG400004401,PGSC0003DMG400019725,PGSC0003DMG400024344,PGSC0003DMG400008897,PGSC0003DMG400034672,PGSC0003DMG400033031,PGSC0003DMG400020326,PGSC0003DMG400018677,PGSC0003DMG400002590,PGSC0003DMG400038305,PGSC0003DMG400002075,PGSC0003DMG400030713,PGSC0003DMG400029735,PGSC0003DMG401029824,PGSC0003DMG400024950,…
GO:0031423	hexon binding	molecular_function	0.014235	0.47433	3	2420	6	24895	PGSC0003DMG400000792,PGSC0003DMG400037737,PGSC0003DMG400003701
GO:1901617	organic hydroxy compound biosynthetic process	biological_process	0.014273	0.47433	3	2420	6	24895	PGSC0003DMG400018990,PGSC0003DMG400027916,PGSC0003DMG400021831
GO:0006658	phosphatidylserine metabolic process	biological_process	0.014316	0.47433	2	2420	2	24895	Novel01733,PGSC0003DMG400030564
GO:0006659	phosphatidylserine biosynthetic process	biological_process	0.014316	0.47433	2	2420	2	24895	PGSC0003DMG400030564,Novel01733
GO:0007154	cell communication	biological_process	0.014419	0.47433	172	2420	1470	24895	PGSC0003DMG400026627,PGSC0003DMG400023322,PGSC0003DMG400013887,PGSC0003DMG400030462,PGSC0003DMG402018380,PGSC0003DMG400029463,PGSC0003DMG400017642,PGSC0003DMG400030209,PGSC0003DMG400002248,PGSC0003DMG400026461,PGSC0003DMG400024055,PGSC0003DMG400018457,PGSC0003DMG400019527,Novel03034,PGSC0003DMG400018190,PGSC0003DMG400035938,PGSC0003DMG400008163,PGSC0003DMG400006323,PGSC0003DMG401028367,PGSC0003DM…
GO:0007098	centrosome cycle	biological_process	0.015107	0.47433	2	2420	2	24895	PGSC0003DMG400006353,PGSC0003DMG400028580
GO:0010824	regulation of centrosome duplication	biological_process	0.015107	0.47433	2	2420	2	24895	PGSC0003DMG400006353,PGSC0003DMG400028580
GO:0010826	negative regulation of centrosome duplication	biological_process	0.015107	0.47433	2	2420	2	24895	PGSC0003DMG400028580,PGSC0003DMG400006353
GO:0031513	nonmotile primary cilium	cellular_component	0.015107	0.47433	2	2420	2	24895	PGSC0003DMG400028580,PGSC0003DMG400006353
GO:0035869	ciliary transition zone	cellular_component	0.015107	0.47433	2	2420	2	24895	PGSC0003DMG400028580,PGSC0003DMG400006353
GO:0036038	TCTN-B9D complex	cellular_component	0.015107	0.47433	2	2420	2	24895	PGSC0003DMG400028580,PGSC0003DMG400006353
GO:0046605	regulation of centrosome cycle	biological_process	0.015107	0.47433	2	2420	2	24895	PGSC0003DMG400028580,PGSC0003DMG400006353
GO:0051297	centrosome organization	biological_process	0.015107	0.47433	2	2420	2	24895	PGSC0003DMG400028580,PGSC0003DMG400006353
GO:0051298	centrosome duplication	biological_process	0.015107	0.47433	2	2420	2	24895	PGSC0003DMG400006353,PGSC0003DMG400028580
GO:0072372	primary cilium	cellular_component	0.015107	0.47433	2	2420	2	24895	PGSC0003DMG400006353,PGSC0003DMG400028580
GO:0004143	diacylglycerol kinase activity	molecular_function	0.015439	0.47868	7	2420	25	24895	PGSC0003DMG400010485,PGSC0003DMG401018380,PGSC0003DMG400007293,PGSC0003DMG400005056,PGSC0003DMG402018380,PGSC0003DMG400012169,Novel01011
GO:0030908	protein splicing	biological_process	0.01566	0.47868	3	2420	7	24895	PGSC0003DMG400006323,PGSC0003DMG400000328,PGSC0003DMG400005664
GO:0004371	glycerone kinase activity	molecular_function	0.015681	0.47868	2	2420	2	24895	PGSC0003DMG400026957,PGSC0003DMG400018191
GO:0016832	aldehyde-lyase activity	molecular_function	0.015945	0.47868	6	2420	20	24895	PGSC0003DMG400003548,PGSC0003DMG400030565,PGSC0003DMG400002675,PGSC0003DMG400029645,PGSC0003DMG400003123,PGSC0003DMG400012012
GO:0008509	anion transmembrane transporter activity	molecular_function	0.016158	0.47868	20	2420	111	24895	PGSC0003DMG400017298,PGSC0003DMG400022262,PGSC0003DMG400011639,PGSC0003DMG400025523,PGSC0003DMG400019315,PGSC0003DMG400023146,PGSC0003DMG400027763,PGSC0003DMG401015894,PGSC0003DMG400005760,PGSC0003DMG400029074,PGSC0003DMG400033634,PGSC0003DMG400020215,PGSC0003DMG400028215,PGSC0003DMG400029153,PGSC0003DMG400007597,PGSC0003DMG400006975,PGSC0003DMG400009468,PGSC0003DMG400020427,PGSC0003DMG400018761,…
GO:1901605	alpha-amino acid metabolic process	biological_process	0.016215	0.47868	38	2420	257	24895	Novel03057,PGSC0003DMG400026382,PGSC0003DMG400022678,PGSC0003DMG400012395,PGSC0003DMG400022181,PGSC0003DMG400028127,PGSC0003DMG400000152,PGSC0003DMG400015745,PGSC0003DMG400016444,PGSC0003DMG400018605,PGSC0003DMG400018190,PGSC0003DMG400015330,PGSC0003DMG400032146,PGSC0003DMG400004572,PGSC0003DMG400014622,PGSC0003DMG400007066,PGSC0003DMG400002227,PGSC0003DMG400022918,PGSC0003DMG400017433,PGSC0003DM…
GO:0016903	oxidoreductase activity, acting on the aldehyde or oxo group of donors	molecular_function	0.016942	0.47868	17	2420	97	24895	PGSC0003DMG400006381,PGSC0003DMG400009882,PGSC0003DMG400029406,PGSC0003DMG400008590,PGSC0003DMG400019511,PGSC0003DMG400022678,PGSC0003DMG400007113,PGSC0003DMG400010739,PGSC0003DMG400002921,PGSC0003DMG400022796,PGSC0003DMG400002682,PGSC0003DMG400030991,PGSC0003DMG400007019,PGSC0003DMG400022918,PGSC0003DMG400017433,PGSC0003DMG400017730,PGSC0003DMG400018644
GO:0000079	regulation of cyclin-dependent protein serine/threonine kinase activity	biological_process	0.016985	0.47868	4	2420	11	24895	PGSC0003DMG400031310,PGSC0003DMG400031168,PGSC0003DMG400012345,PGSC0003DMG400026023
GO:0071900	regulation of protein serine/threonine kinase activity	biological_process	0.016985	0.47868	4	2420	11	24895	PGSC0003DMG400012345,PGSC0003DMG400026023,PGSC0003DMG400031310,PGSC0003DMG400031168
GO:0004842	ubiquitin-protein ligase activity	molecular_function	0.017067	0.47868	56	2420	424	24895	PGSC0003DMG400008523,PGSC0003DMG400005558,PGSC0003DMG400021325,Novel02595,PGSC0003DMG400004911,PGSC0003DMG400027759,PGSC0003DMG400001182,PGSC0003DMG400018516,PGSC0003DMG400028819,PGSC0003DMG400012196,PGSC0003DMG400016129,PGSC0003DMG402000674,PGSC0003DMG400001708,PGSC0003DMG400020819,PGSC0003DMG400023445,PGSC0003DMG400006102,PGSC0003DMG400025731,PGSC0003DMG400007954,PGSC0003DMG400009919,PGSC0003DM…
GO:0019787	small conjugating protein ligase activity	molecular_function	0.017067	0.47868	56	2420	424	24895	PGSC0003DMG400006044,PGSC0003DMG400000791,Novel01501,PGSC0003DMG400020384,PGSC0003DMG400029464,PGSC0003DMG400029790,PGSC0003DMG400022828,PGSC0003DMG400009919,PGSC0003DMG400006102,PGSC0003DMG400007954,PGSC0003DMG400025731,PGSC0003DMG400023445,PGSC0003DMG400012196,PGSC0003DMG400016129,PGSC0003DMG400020819,PGSC0003DMG402000674,PGSC0003DMG400001708,PGSC0003DMG400028819,PGSC0003DMG400018516,PGSC0003DM…
GO:0019751	polyol metabolic process	biological_process	0.017111	0.47868	8	2420	33	24895	PGSC0003DMG403020240,PGSC0003DMG401000287,PGSC0003DMG400026957,PGSC0003DMG400004958,PGSC0003DMG400018191,PGSC0003DMG400021831,PGSC0003DMG400007188,PGSC0003DMG400027916
GO:0007205	protein kinase C-activating G-protein coupled receptor signaling pathway	biological_process	0.017157	0.47868	6	2420	20	24895	PGSC0003DMG400007293,PGSC0003DMG401018380,PGSC0003DMG400010485,Novel01011,PGSC0003DMG402018380,PGSC0003DMG400005056
GO:0006458	'de novo' protein folding	biological_process	0.017194	0.47868	7	2420	26	24895	PGSC0003DMG400030220,PGSC0003DMG400014225,Novel02386,PGSC0003DMG400000311,PGSC0003DMG400019149,PGSC0003DMG400014248,PGSC0003DMG400021039
GO:0051084	'de novo' posttranslational protein folding	biological_process	0.017194	0.47868	7	2420	26	24895	PGSC0003DMG400019149,PGSC0003DMG400021039,PGSC0003DMG400014248,PGSC0003DMG400014225,PGSC0003DMG400030220,Novel02386,PGSC0003DMG400000311
GO:0051085	chaperone mediated protein folding requiring cofactor	biological_process	0.017194	0.47868	7	2420	26	24895	PGSC0003DMG400000311,Novel02386,PGSC0003DMG400014225,PGSC0003DMG400030220,PGSC0003DMG400021039,PGSC0003DMG400014248,PGSC0003DMG400019149
GO:0061077	chaperone-mediated protein folding	biological_process	0.017194	0.47868	7	2420	26	24895	PGSC0003DMG400019149,PGSC0003DMG400021039,PGSC0003DMG400014248,PGSC0003DMG400014225,PGSC0003DMG400030220,PGSC0003DMG400000311,Novel02386
GO:0009349	riboflavin synthase complex	cellular_component	0.017751	0.49093	2	2420	3	24895	PGSC0003DMG400029273,PGSC0003DMG400026895
GO:0052689	carboxylic ester hydrolase activity	molecular_function	0.018148	0.49795	43	2420	331	24895	PGSC0003DMG400031844,PGSC0003DMG400018037,PGSC0003DMG400027617,PGSC0003DMG400021814,PGSC0003DMG400012017,PGSC0003DMG400026257,PGSC0003DMG400007233,PGSC0003DMG400004016,PGSC0003DMG400004617,PGSC0003DMG400021574,PGSC0003DMG400031845,PGSC0003DMG402017934,PGSC0003DMG400001193,PGSC0003DMG400028622,PGSC0003DMG400019611,Novel00143,PGSC0003DMG400004735,PGSC0003DMG400019873,PGSC0003DMG400004616,PGSC0003DM…
GO:0006468	protein phosphorylation	biological_process	0.018244	0.49795	179	2420	1370	24895	PGSC0003DMG400009380,PGSC0003DMG400020550,PGSC0003DMG400021186,PGSC0003DMG400019241,PGSC0003DMG400003213,PGSC0003DMG400000372,PGSC0003DMG400020907,PGSC0003DMG401005047,PGSC0003DMG400023742,Novel02719,PGSC0003DMG400003822,PGSC0003DMG400021551,PGSC0003DMG400028066,PGSC0003DMG400022562,PGSC0003DMG400029617,PGSC0003DMG400016129,PGSC0003DMG400005689,PGSC0003DMG400031310,PGSC0003DMG400018644,PGSC0003DM…
GO:0016301	kinase activity	molecular_function	0.018641	0.50548	238	2420	1880	24895	PGSC0003DMG400002596,PGSC0003DMG400019963,PGSC0003DMG400017291,PGSC0003DMG400007294,PGSC0003DMG400029735,PGSC0003DMG400016726,PGSC0003DMG400018104,PGSC0003DMG400005103,PGSC0003DMG400025613,PGSC0003DMG401008483,PGSC0003DMG400015458,PGSC0003DMG400018382,PGSC0003DMG400017645,PGSC0003DMG400030035,PGSC0003DMG400000273,PGSC0003DMG400021446,PGSC0003DMG400012392,PGSC0003DMG400007188,PGSC0003DMG400022632,…
GO:0004097	catechol oxidase activity	molecular_function	0.019323	0.52059	5	2420	15	24895	PGSC0003DMG400018914,PGSC0003DMG400019274,PGSC0003DMG400018917,PGSC0003DMG400025777,PGSC0003DMG400018913
GO:0009987	cellular process	biological_process	0.019498	0.52194	1324	2420	12801	24895	PGSC0003DMG400017176,PGSC0003DMG400014622,PGSC0003DMG400014628,PGSC0003DMG402020091,Novel00683,PGSC0003DMG400021877,PGSC0003DMG400026895,PGSC0003DMG400006704,PGSC0003DMG400012538,PGSC0003DMG400024111,PGSC0003DMG400022732,PGSC0003DMG402031484,PGSC0003DMG400016808,PGSC0003DMG400032146,PGSC0003DMG400025527,Novel01722,PGSC0003DMG400003138,PGSC0003DMG400020907,PGSC0003DMG400017248,PGSC0003DMG400016482…
GO:0000151	ubiquitin ligase complex	cellular_component	0.019918	0.52979	54	2420	405	24895	PGSC0003DMG400029790,PGSC0003DMG400022828,Novel01501,PGSC0003DMG400029464,PGSC0003DMG400006044,PGSC0003DMG400000791,PGSC0003DMG400023445,PGSC0003DMG400006102,PGSC0003DMG400025731,PGSC0003DMG400007954,PGSC0003DMG400009919,PGSC0003DMG400001182,PGSC0003DMG400028819,PGSC0003DMG400018516,PGSC0003DMG400012196,PGSC0003DMG400016129,PGSC0003DMG402000674,PGSC0003DMG400020819,PGSC0003DMG400001708,PGSC0003DM…
GO:0005853	eukaryotic translation elongation factor 1 complex	cellular_component	0.020235	0.53483	4	2420	12	24895	PGSC0003DMG400009775,PGSC0003DMG400015731,PGSC0003DMG400025527,PGSC0003DMG400027388
GO:0008652	cellular amino acid biosynthetic process	biological_process	0.020368	0.53494	35	2420	233	24895	PGSC0003DMG400011238,PGSC0003DMG400000152,PGSC0003DMG401028903,PGSC0003DMG400022181,PGSC0003DMG400012395,PGSC0003DMG400028127,PGSC0003DMG400022678,Novel03057,PGSC0003DMG400022918,PGSC0003DMG400017433,PGSC0003DMG400030564,PGSC0003DMG400004259,PGSC0003DMG400022796,PGSC0003DMG400014622,PGSC0003DMG400032146,PGSC0003DMG400018190,PGSC0003DMG400004572,PGSC0003DMG400018292,Novel03155,PGSC0003DMG400018605…
GO:0006793	phosphorus metabolic process	biological_process	0.020559	0.53659	273	2420	2249	24895	PGSC0003DMG400030509,PGSC0003DMG400023057,PGSC0003DMG400004667,PGSC0003DMG400033060,PGSC0003DMG400010485,PGSC0003DMG400008146,PGSC0003DMG400018291,PGSC0003DMG400006869,PGSC0003DMG400010230,PGSC0003DMG400027683,Novel00143,PGSC0003DMG401004013,PGSC0003DMG400010032,PGSC0003DMG400004958,PGSC0003DMG401013731,PGSC0003DMG400047327,PGSC0003DMG400019604,PGSC0003DMG400016709,PGSC0003DMG400012223,PGSC0003DM…
GO:0016160	amylase activity	molecular_function	0.020992	0.53973	6	2420	20	24895	PGSC0003DMG401017626,PGSC0003DMG400017050,PGSC0003DMG400001549,PGSC0003DMG400001855,PGSC0003DMG400010664,PGSC0003DMG402018380
GO:0015035	protein disulfide oxidoreductase activity	molecular_function	0.021067	0.53973	13	2420	84	24895	PGSC0003DMG400008224,PGSC0003DMG400016030,PGSC0003DMG400005335,PGSC0003DMG400023691,PGSC0003DMG401002164,PGSC0003DMG400019671,PGSC0003DMG400031370,PGSC0003DMG400010770,PGSC0003DMG400012263,PGSC0003DMG400009399,PGSC0003DMG400000521,PGSC0003DMG400023416,PGSC0003DMG400016573
GO:0015036	disulfide oxidoreductase activity	molecular_function	0.021067	0.53973	13	2420	84	24895	PGSC0003DMG400010770,PGSC0003DMG400031370,PGSC0003DMG400012263,PGSC0003DMG400016573,PGSC0003DMG400023416,PGSC0003DMG400000521,PGSC0003DMG400009399,PGSC0003DMG400016030,PGSC0003DMG400008224,PGSC0003DMG400023691,PGSC0003DMG400005335,PGSC0003DMG400019671,PGSC0003DMG401002164
GO:0043648	dicarboxylic acid metabolic process	biological_process	0.021492	0.5466	11	2420	51	24895	PGSC0003DMG400022918,PGSC0003DMG400017433,PGSC0003DMG400002593,PGSC0003DMG400023738,PGSC0003DMG400006381,PGSC0003DMG400009698,Novel01539,PGSC0003DMG400012395,PGSC0003DMG400018190,PGSC0003DMG400010050,PGSC0003DMG400022678
GO:0072348	sulfur compound transport	biological_process	0.02178	0.5466	6	2420	20	24895	PGSC0003DMG400014540,PGSC0003DMG400017689,PGSC0003DMG400029074,PGSC0003DMG400019315,PGSC0003DMG400005760,PGSC0003DMG400009468
GO:1901682	sulfur compound transmembrane transporter activity	molecular_function	0.02178	0.5466	6	2420	20	24895	PGSC0003DMG400014540,PGSC0003DMG400017689,PGSC0003DMG400029074,PGSC0003DMG400019315,PGSC0003DMG400005760,PGSC0003DMG400009468
GO:0044723	single-organism carbohydrate metabolic process	biological_process	0.022051	0.5466	113	2420	869	24895	PGSC0003DMG400003123,PGSC0003DMG400007899,PGSC0003DMG400020640,PGSC0003DMG400043373,PGSC0003DMG400028479,PGSC0003DMG401011335,PGSC0003DMG400030565,PGSC0003DMG400024785,PGSC0003DMG400019605,PGSC0003DMG400027771,PGSC0003DMG401000287,PGSC0003DMG400030509,PGSC0003DMG400028169,PGSC0003DMG400038305,PGSC0003DMG400028361,PGSC0003DMG400004114,PGSC0003DMG400033031,PGSC0003DMG400008016,PGSC0003DMG400024344,…
GO:0000096	sulfur amino acid metabolic process	biological_process	0.022164	0.5466	7	2420	27	24895	PGSC0003DMG400016168,PGSC0003DMG400001313,PGSC0003DMG400028127,PGSC0003DMG400014379,PGSC0003DMG400002227,PGSC0003DMG400045338,PGSC0003DMG400022181
GO:0006796	phosphate-containing compound metabolic process	biological_process	0.022373	0.5466	272	2420	2245	24895	PGSC0003DMG400009078,PGSC0003DMG400031090,PGSC0003DMG400007131,PGSC0003DMG400022787,PGSC0003DMG400027771,PGSC0003DMG400012367,PGSC0003DMG400004624,PGSC0003DMG402008032,PGSC0003DMG400025030,PGSC0003DMG400009147,PGSC0003DMG400043373,PGSC0003DMG400000305,PGSC0003DMG400001302,PGSC0003DMG400024149,PGSC0003DMG400015448,PGSC0003DMG400001368,PGSC0003DMG400010577,PGSC0003DMG400031752,Novel01276,PGSC0003DM…
GO:0009267	cellular response to starvation	biological_process	0.022644	0.5466	4	2420	14	24895	PGSC0003DMG402012477,PGSC0003DMG400014422,PGSC0003DMG400004802,PGSC0003DMG402022314
GO:0031667	response to nutrient levels	biological_process	0.022644	0.5466	4	2420	14	24895	PGSC0003DMG402022314,PGSC0003DMG400004802,PGSC0003DMG402012477,PGSC0003DMG400014422
GO:0031669	cellular response to nutrient levels	biological_process	0.022644	0.5466	4	2420	14	24895	PGSC0003DMG402012477,PGSC0003DMG400014422,PGSC0003DMG402022314,PGSC0003DMG400004802
GO:0042594	response to starvation	biological_process	0.022644	0.5466	4	2420	14	24895	PGSC0003DMG400004802,PGSC0003DMG402022314,PGSC0003DMG400014422,PGSC0003DMG402012477
GO:0019203	carbohydrate phosphatase activity	molecular_function	0.02341	0.55661	4	2420	11	24895	PGSC0003DMG400027125,PGSC0003DMG400019188,PGSC0003DMG400024109,PGSC0003DMG400019189
GO:0050308	sugar-phosphatase activity	molecular_function	0.02341	0.55661	4	2420	11	24895	PGSC0003DMG400019188,PGSC0003DMG400024109,PGSC0003DMG400027125,PGSC0003DMG400019189
GO:0034654	nucleobase-containing compound biosynthetic process	biological_process	0.023531	0.55661	303	2420	2840	24895	PGSC0003DMG400006489,PGSC0003DMG400009142,PGSC0003DMG400018516,PGSC0003DMG401027812,PGSC0003DMG400026168,PGSC0003DMG400023345,PGSC0003DMG400020064,PGSC0003DMG400017642,PGSC0003DMG400017231,PGSC0003DMG400026461,PGSC0003DMG400002248,PGSC0003DMG401028184,PGSC0003DMG400019944,PGSC0003DMG400001072,PGSC0003DMG400026627,Novel01149,PGSC0003DMG401031196,PGSC0003DMG400003550,PGSC0003DMG400016790,PGSC0003DM…
GO:0008610	lipid biosynthetic process	biological_process	0.023691	0.55661	87	2420	644	24895	PGSC0003DMG400025878,PGSC0003DMG400003660,PGSC0003DMG400026308,Novel01788,PGSC0003DMG400027767,PGSC0003DMG400023860,PGSC0003DMG400008149,PGSC0003DMG400026384,PGSC0003DMG400019511,PGSC0003DMG400007152,PGSC0003DMG400026225,PGSC0003DMG400012322,PGSC0003DMG400022210,PGSC0003DMG402025066,PGSC0003DMG400019110,PGSC0003DMG400010637,PGSC0003DMG400030713,PGSC0003DMG400022562,PGSC0003DMG401000796,PGSC0003DM…
GO:0006783	heme biosynthetic process	biological_process	0.024043	0.55661	12	2420	61	24895	PGSC0003DMG400031479,PGSC0003DMG400023169,PGSC0003DMG400012322,PGSC0003DMG400004572,Novel01539,Novel03155,Novel03057,Novel02639,PGSC0003DMG400001301,PGSC0003DMG400023691,PGSC0003DMG400006381,PGSC0003DMG400027156
GO:0009069	serine family amino acid metabolic process	biological_process	0.024609	0.55661	10	2420	50	24895	PGSC0003DMG400016444,PGSC0003DMG400029938,PGSC0003DMG400002227,PGSC0003DMG401023454,PGSC0003DMG400015745,PGSC0003DMG400001313,PGSC0003DMG400014379,PGSC0003DMG400012239,PGSC0003DMG401019352,PGSC0003DMG400022181
GO:0033014	tetrapyrrole biosynthetic process	biological_process	0.024611	0.55661	41	2420	277	24895	PGSC0003DMG400013633,PGSC0003DMG400026627,PGSC0003DMG400023691,PGSC0003DMG400013098,PGSC0003DMG400031081,PGSC0003DMG400001301,PGSC0003DMG400027602,Novel03057,PGSC0003DMG400014243,PGSC0003DMG400023169,PGSC0003DMG400030220,PGSC0003DMG400021039,PGSC0003DMG400030351,Novel02639,PGSC0003DMG400022936,Novel03155,PGSC0003DMG402018143,PGSC0003DMG400004572,PGSC0003DMG400014225,PGSC0003DMG400014248,PGSC0003D…
GO:0019354	siroheme biosynthetic process	biological_process	0.024846	0.55661	11	2420	54	24895	PGSC0003DMG400023691,PGSC0003DMG400027156,PGSC0003DMG400006381,Novel01539,PGSC0003DMG400004572,PGSC0003DMG400012322,PGSC0003DMG400031479,PGSC0003DMG400023169,Novel02639,Novel03155,Novel03057
GO:0043115	precorrin-2 dehydrogenase activity	molecular_function	0.024846	0.55661	11	2420	54	24895	PGSC0003DMG400023691,PGSC0003DMG400027156,PGSC0003DMG400006381,Novel01539,PGSC0003DMG400004572,PGSC0003DMG400012322,PGSC0003DMG400031479,PGSC0003DMG400023169,Novel02639,Novel03057,Novel03155
GO:0046156	siroheme metabolic process	biological_process	0.024846	0.55661	11	2420	54	24895	PGSC0003DMG400023691,PGSC0003DMG400006381,PGSC0003DMG400027156,PGSC0003DMG400031479,PGSC0003DMG400023169,PGSC0003DMG400012322,PGSC0003DMG400004572,Novel01539,Novel03057,Novel03155,Novel02639
GO:0016851	magnesium chelatase activity	molecular_function	0.024857	0.55661	22	2420	121	24895	PGSC0003DMG400021039,PGSC0003DMG400030351,Novel02386,PGSC0003DMG400012269,PGSC0003DMG400017730,PGSC0003DMG400022936,PGSC0003DMG400041450,PGSC0003DMG402018143,PGSC0003DMG400014225,PGSC0003DMG400014248,PGSC0003DMG400031271,PGSC0003DMG400013633,PGSC0003DMG400026627,PGSC0003DMG400031081,PGSC0003DMG400013098,PGSC0003DMG400027276,PGSC0003DMG400021265,PGSC0003DMG400018104,PGSC0003DMG400015492,PGSC0003DM…
GO:0051002	ligase activity, forming nitrogen-metal bonds	molecular_function	0.024857	0.55661	22	2420	121	24895	PGSC0003DMG400026627,PGSC0003DMG400031271,PGSC0003DMG400014248,PGSC0003DMG400013633,PGSC0003DMG400031081,PGSC0003DMG400013098,PGSC0003DMG400027276,PGSC0003DMG400021265,PGSC0003DMG400018104,PGSC0003DMG400030220,PGSC0003DMG400025652,PGSC0003DMG400015492,PGSC0003DMG400000311,PGSC0003DMG400030351,PGSC0003DMG400021039,PGSC0003DMG400012269,Novel02386,PGSC0003DMG400041450,PGSC0003DMG400017730,PGSC0003DM…
GO:0051003	ligase activity, forming nitrogen-metal bonds, forming coordination complexes	molecular_function	0.024857	0.55661	22	2420	121	24895	PGSC0003DMG400014225,PGSC0003DMG402018143,PGSC0003DMG400041450,PGSC0003DMG400017730,PGSC0003DMG400022936,PGSC0003DMG400012269,Novel02386,PGSC0003DMG400030351,PGSC0003DMG400021039,PGSC0003DMG400030220,PGSC0003DMG400025652,PGSC0003DMG400015492,PGSC0003DMG400000311,PGSC0003DMG400018104,PGSC0003DMG400031081,PGSC0003DMG400013098,PGSC0003DMG400027276,PGSC0003DMG400021265,PGSC0003DMG400026627,PGSC0003DM…
GO:1901565	organonitrogen compound catabolic process	biological_process	0.025305	0.55661	37	2420	253	24895	PGSC0003DMG400026855,PGSC0003DMG400010050,PGSC0003DMG401019352,PGSC0003DMG400030560,PGSC0003DMG400007131,PGSC0003DMG400018291,Novel02386,PGSC0003DMG400010577,PGSC0003DMG400004593,PGSC0003DMG400031844,PGSC0003DMG400014345,PGSC0003DMG400021814,PGSC0003DMG400012239,PGSC0003DMG400005994,PGSC0003DMG400007233,PGSC0003DMG400000628,PGSC0003DMG400031845,PGSC0003DMG400004624,PGSC0003DMG401023454,PGSC0003DM…
GO:0009856	pollination	biological_process	0.025418	0.55661	16	2420	78	24895	PGSC0003DMG400013887,PGSC0003DMG401005047,PGSC0003DMG400003999,PGSC0003DMG400018452,Novel01276,PGSC0003DMG400022426,PGSC0003DMG400030209,PGSC0003DMG400019241,PGSC0003DMG401013876,PGSC0003DMG400018457,PGSC0003DMG402003983,PGSC0003DMG400008523,PGSC0003DMG400019237,PGSC0003DMG400042814,PGSC0003DMG400022787,PGSC0003DMG400042886
GO:0009875	pollen-pistil interaction	biological_process	0.025418	0.55661	16	2420	78	24895	PGSC0003DMG402003983,PGSC0003DMG400018457,PGSC0003DMG400008523,PGSC0003DMG400042886,PGSC0003DMG400022787,PGSC0003DMG400042814,PGSC0003DMG400019237,PGSC0003DMG400013887,PGSC0003DMG401005047,Novel01276,PGSC0003DMG400022426,PGSC0003DMG400018452,PGSC0003DMG400003999,PGSC0003DMG401013876,PGSC0003DMG400019241,PGSC0003DMG400030209
GO:0048544	recognition of pollen	biological_process	0.025418	0.55661	16	2420	78	24895	PGSC0003DMG400003999,PGSC0003DMG400018452,Novel01276,PGSC0003DMG400022426,PGSC0003DMG400030209,PGSC0003DMG400019241,PGSC0003DMG401013876,PGSC0003DMG400013887,PGSC0003DMG401005047,PGSC0003DMG400019237,PGSC0003DMG400042814,PGSC0003DMG400042886,PGSC0003DMG400022787,PGSC0003DMG400018457,PGSC0003DMG402003983,PGSC0003DMG400008523
GO:0044267	cellular protein metabolic process	biological_process	0.025584	0.55661	360	2420	3185	24895	PGSC0003DMG400022555,PGSC0003DMG400017763,PGSC0003DMG400006489,PGSC0003DMG400030113,PGSC0003DMG400029652,PGSC0003DMG400018516,PGSC0003DMG400026168,PGSC0003DMG402029299,PGSC0003DMG400019149,PGSC0003DMG400015814,PGSC0003DMG400003187,PGSC0003DMG400009986,PGSC0003DMG400004640,PGSC0003DMG400008285,PGSC0003DMG401026149,PGSC0003DMG400003007,PGSC0003DMG401028184,Novel01460,PGSC0003DMG400020173,PGSC0003DM…
GO:0006534	cysteine metabolic process	biological_process	0.025591	0.55661	4	2420	12	24895	PGSC0003DMG400022181,PGSC0003DMG400002227,PGSC0003DMG400014379,PGSC0003DMG400001313
GO:0019236	response to pheromone	biological_process	0.026282	0.56866	4	2420	11	24895	PGSC0003DMG400004366,PGSC0003DMG400021889,PGSC0003DMG400010298,PGSC0003DMG400011055
GO:0006546	glycine catabolic process	biological_process	0.026589	0.5694	5	2420	18	24895	PGSC0003DMG400012239,PGSC0003DMG401019352,PGSC0003DMG401023454,PGSC0003DMG400016444,PGSC0003DMG400029938
GO:0009071	serine family amino acid catabolic process	biological_process	0.026589	0.5694	5	2420	18	24895	PGSC0003DMG400029938,PGSC0003DMG400016444,PGSC0003DMG401023454,PGSC0003DMG401019352,PGSC0003DMG400012239
GO:0004512	inositol-3-phosphate synthase activity	molecular_function	0.02786	0.58759	2	2420	3	24895	PGSC0003DMG400021831,PGSC0003DMG400027916
GO:0006021	inositol biosynthetic process	biological_process	0.02786	0.58759	2	2420	3	24895	PGSC0003DMG400021831,PGSC0003DMG400027916
GO:0046173	polyol biosynthetic process	biological_process	0.02786	0.58759	2	2420	3	24895	PGSC0003DMG400021831,PGSC0003DMG400027916
GO:0016051	carbohydrate biosynthetic process	biological_process	0.028114	0.58996	64	2420	455	24895	PGSC0003DMG400022778,PGSC0003DMG400019604,PGSC0003DMG400028467,PGSC0003DMG400018504,PGSC0003DMG400008108,PGSC0003DMG400009883,PGSC0003DMG400025086,PGSC0003DMG400027916,PGSC0003DMG400021338,Novel02988,PGSC0003DMG400013183,PGSC0003DMG400020619,PGSC0003DMG400028666,PGSC0003DMG400014178,PGSC0003DMG400005749,PGSC0003DMG400021831,PGSC0003DMG400030058,PGSC0003DMG400024785,PGSC0003DMG400027771,PGSC0003DM…
GO:0016813	hydrolase activity, acting on carbon-nitrogen (but not peptide) bonds, in linear amidines	molecular_function	0.028949	0.60445	4	2420	13	24895	PGSC0003DMG400005869,Novel00246,Novel00245,PGSC0003DMG400007216
GO:0006020	inositol metabolic process	biological_process	0.029686	0.61675	3	2420	7	24895	PGSC0003DMG401000287,PGSC0003DMG400027916,PGSC0003DMG400021831
GO:0008898	homocysteine S-methyltransferase activity	molecular_function	0.030188	0.62409	2	2420	3	24895	PGSC0003DMG400027596,PGSC0003DMG400019316
GO:0006351	transcription, DNA-dependent	biological_process	0.031283	0.63906	265	2420	2485	24895	PGSC0003DMG400016317,PGSC0003DMG400021278,PGSC0003DMG400002507,PGSC0003DMG400021533,PGSC0003DMG400026181,PGSC0003DMG400028819,PGSC0003DMG400027855,PGSC0003DMG400014607,PGSC0003DMG400010847,PGSC0003DMG400019293,PGSC0003DMG400028580,PGSC0003DMG400022860,PGSC0003DMG400001417,PGSC0003DMG400033029,PGSC0003DMG400020550,PGSC0003DMG400013255,PGSC0003DMG400014311,PGSC0003DMG400006093,PGSC0003DMG400002484,…
GO:0046872	metal ion binding	molecular_function	0.031328	0.63906	378	2420	3554	24895	PGSC0003DMG400017125,PGSC0003DMG400008826,PGSC0003DMG400020698,PGSC0003DMG400002947,PGSC0003DMG400023800,PGSC0003DMG400025755,PGSC0003DMG400031836,PGSC0003DMG400019605,PGSC0003DMG400026112,PGSC0003DMG400033135,PGSC0003DMG400014232,PGSC0003DMG401000287,PGSC0003DMG400019526,PGSC0003DMG400009881,PGSC0003DMG400018407,PGSC0003DMG400025126,PGSC0003DMG400022918,PGSC0003DMG400025274,PGSC0003DMG400025001,…
GO:0017137	Rab GTPase binding	molecular_function	0.031372	0.63906	6	2420	22	24895	PGSC0003DMG401013639,PGSC0003DMG400023883,PGSC0003DMG400025024,PGSC0003DMG400028426,PGSC0003DMG401023061,PGSC0003DMG400009147
GO:1901607	alpha-amino acid biosynthetic process	biological_process	0.031655	0.64038	25	2420	163	24895	PGSC0003DMG400004355,PGSC0003DMG400012395,PGSC0003DMG400022181,PGSC0003DMG400023620,PGSC0003DMG400028127,Novel03057,PGSC0003DMG400022678,PGSC0003DMG400006381,PGSC0003DMG400004170,PGSC0003DMG401026981,PGSC0003DMG400000152,PGSC0003DMG400018190,PGSC0003DMG400032146,PGSC0003DMG400004572,PGSC0003DMG400009698,Novel01539,PGSC0003DMG400014379,PGSC0003DMG400010050,PGSC0003DMG400013235,PGSC0003DMG400018605…
GO:0015995	chlorophyll biosynthetic process	biological_process	0.031743	0.64038	23	2420	133	24895	PGSC0003DMG400017730,PGSC0003DMG400022936,PGSC0003DMG400041450,PGSC0003DMG402018143,PGSC0003DMG400014225,PGSC0003DMG400021039,PGSC0003DMG400017756,PGSC0003DMG400030351,Novel02386,PGSC0003DMG400012269,PGSC0003DMG400018104,PGSC0003DMG400025652,PGSC0003DMG400015492,PGSC0003DMG400014243,PGSC0003DMG400000311,PGSC0003DMG400030220,PGSC0003DMG400014248,PGSC0003DMG400031271,PGSC0003DMG400013633,PGSC0003DM…
GO:0007186	G-protein coupled receptor signaling pathway	biological_process	0.032136	0.64519	29	2420	201	24895	Novel03034,PGSC0003DMG400011055,PGSC0003DMG400035938,Novel01011,PGSC0003DMG400000606,PGSC0003DMG400017298,PGSC0003DMG400029804,PGSC0003DMG400025001,PGSC0003DMG400001147,PGSC0003DMG400004366,PGSC0003DMG400021443,PGSC0003DMG400010485,PGSC0003DMG401019343,PGSC0003DMG400010298,PGSC0003DMG400026226,PGSC0003DMG400013180,PGSC0003DMG400007294,PGSC0003DMG400021889,PGSC0003DMG400006044,PGSC0003DMG401018380…
GO:0043549	regulation of kinase activity	biological_process	0.032498	0.64624	4	2420	13	24895	PGSC0003DMG400031168,PGSC0003DMG400031310,PGSC0003DMG400012345,PGSC0003DMG400026023
GO:0045859	regulation of protein kinase activity	biological_process	0.032498	0.64624	4	2420	13	24895	PGSC0003DMG400012345,PGSC0003DMG400026023,PGSC0003DMG400031168,PGSC0003DMG400031310
GO:0043169	cation binding	molecular_function	0.032764	0.64845	380	2420	3575	24895	PGSC0003DMG400013184,PGSC0003DMG400000241,PGSC0003DMG400000311,PGSC0003DMG400017730,PGSC0003DMG400017931,PGSC0003DMG400012820,PGSC0003DMG400013550,PGSC0003DMG400029804,PGSC0003DMG400034322,PGSC0003DMG400010485,PGSC0003DMG400011765,PGSC0003DMG400005909,PGSC0003DMG400014275,PGSC0003DMG400006869,PGSC0003DMG400013417,PGSC0003DMG400007972,PGSC0003DMG400006803,PGSC0003DMG400033685,PGSC0003DMG400013416,…
GO:0015711	organic anion transport	biological_process	0.03352	0.65989	19	2420	115	24895	PGSC0003DMG400005713,PGSC0003DMG400001474,PGSC0003DMG400013962,PGSC0003DMG400029153,PGSC0003DMG400028215,PGSC0003DMG400007597,PGSC0003DMG400000025,PGSC0003DMG400020427,PGSC0003DMG400032771,PGSC0003DMG400011135,PGSC0003DMG400011639,PGSC0003DMG400022262,PGSC0003DMG400017298,PGSC0003DMG400025523,PGSC0003DMG400010469,PGSC0003DMG400008270,PGSC0003DMG400033634,PGSC0003DMG400011000,PGSC0003DMG400027763
GO:0032886	regulation of microtubule-based process	biological_process	0.034071	0.65989	2	2420	3	24895	PGSC0003DMG400028580,PGSC0003DMG400006353
GO:0070507	regulation of microtubule cytoskeleton organization	biological_process	0.034071	0.65989	2	2420	3	24895	PGSC0003DMG400028580,PGSC0003DMG400006353
GO:0003724	RNA helicase activity	molecular_function	0.034252	0.65989	29	2420	189	24895	PGSC0003DMG400007399,PGSC0003DMG400014248,PGSC0003DMG400031271,PGSC0003DMG400026627,PGSC0003DMG400023322,PGSC0003DMG400021265,PGSC0003DMG400013098,PGSC0003DMG400031081,PGSC0003DMG400007294,PGSC0003DMG400018104,PGSC0003DMG400002427,PGSC0003DMG400015492,PGSC0003DMG400025652,PGSC0003DMG400001842,PGSC0003DMG400003526,PGSC0003DMG400021039,PGSC0003DMG400001147,PGSC0003DMG400019392,Novel02386,PGSC0003DM…
GO:0042168	heme metabolic process	biological_process	0.034427	0.65989	12	2420	64	24895	Novel03057,Novel03155,Novel02639,PGSC0003DMG400001301,PGSC0003DMG400031479,PGSC0003DMG400023169,PGSC0003DMG400012322,PGSC0003DMG400004572,Novel01539,PGSC0003DMG400006381,PGSC0003DMG400027156,PGSC0003DMG400023691
GO:0016747	transferase activity, transferring acyl groups other than amino-acyl groups	molecular_function	0.034469	0.65989	52	2420	406	24895	PGSC0003DMG401028367,PGSC0003DMG400002049,PGSC0003DMG400011330,PGSC0003DMG400015918,PGSC0003DMG400001075,PGSC0003DMG400019110,PGSC0003DMG400009902,PGSC0003DMG400007155,PGSC0003DMG400007373,PGSC0003DMG400007400,PGSC0003DMG400004448,PGSC0003DMG400014770,PGSC0003DMG400026366,PGSC0003DMG400012571,PGSC0003DMG400008311,PGSC0003DMG400024362,PGSC0003DMG400025523,PGSC0003DMG400014379,PGSC0003DMG400010352,…
GO:0003854	3-beta-hydroxy-delta5-steroid dehydrogenase activity	molecular_function	0.034814	0.65989	19	2420	115	24895	PGSC0003DMG400003054,PGSC0003DMG400012274,PGSC0003DMG400027767,PGSC0003DMG400007658,PGSC0003DMG400023715,PGSC0003DMG401021138,PGSC0003DMG400017842,PGSC0003DMG400008389,PGSC0003DMG400022678,PGSC0003DMG400019511,PGSC0003DMG400007152,PGSC0003DMG401011335,PGSC0003DMG400033906,PGSC0003DMG402025066,Novel00352,PGSC0003DMG400007816,PGSC0003DMG400007113,PGSC0003DMG400012395,PGSC0003DMG400011222
GO:0016229	steroid dehydrogenase activity	molecular_function	0.034814	0.65989	19	2420	115	24895	PGSC0003DMG400012274,PGSC0003DMG400003054,PGSC0003DMG400017842,PGSC0003DMG401021138,PGSC0003DMG400023715,PGSC0003DMG400007658,PGSC0003DMG400027767,PGSC0003DMG400012395,PGSC0003DMG400007816,PGSC0003DMG400007113,Novel00352,PGSC0003DMG402025066,PGSC0003DMG400033906,PGSC0003DMG400019511,PGSC0003DMG400007152,PGSC0003DMG401011335,PGSC0003DMG400022678,PGSC0003DMG400008389,PGSC0003DMG400011222
GO:0033764	steroid dehydrogenase activity, acting on the CH-OH group of donors, NAD or NADP as acceptor	molecular_function	0.034814	0.65989	19	2420	115	24895	PGSC0003DMG400011222,PGSC0003DMG400007816,Novel00352,PGSC0003DMG400007113,PGSC0003DMG400012395,PGSC0003DMG400033906,PGSC0003DMG402025066,PGSC0003DMG400022678,PGSC0003DMG400019511,PGSC0003DMG400007152,PGSC0003DMG401011335,PGSC0003DMG400008389,PGSC0003DMG401021138,PGSC0003DMG400017842,PGSC0003DMG400023715,PGSC0003DMG400027767,PGSC0003DMG400007658,PGSC0003DMG400012274,PGSC0003DMG400003054
GO:0043230	extracellular organelle	cellular_component	0.035009	0.65989	1	2420	1	24895	PGSC0003DMG400021837
GO:0006535	cysteine biosynthetic process from serine	biological_process	0.035554	0.65989	2	2420	3	24895	PGSC0003DMG400022181,PGSC0003DMG400014379
GO:0009001	serine O-acetyltransferase activity	molecular_function	0.035554	0.65989	2	2420	3	24895	PGSC0003DMG400022181,PGSC0003DMG400014379
GO:0016412	serine O-acyltransferase activity	molecular_function	0.035554	0.65989	2	2420	3	24895	PGSC0003DMG400014379,PGSC0003DMG400022181
GO:0019344	cysteine biosynthetic process	biological_process	0.035554	0.65989	2	2420	3	24895	PGSC0003DMG400022181,PGSC0003DMG400014379
GO:0044706	multi-multicellular organism process	biological_process	0.0359	0.66119	17	2420	90	24895	PGSC0003DMG400018457,PGSC0003DMG402003983,PGSC0003DMG400008523,PGSC0003DMG400042886,PGSC0003DMG400022787,PGSC0003DMG400019237,PGSC0003DMG400042814,PGSC0003DMG400014504,PGSC0003DMG400013887,PGSC0003DMG401005047,Novel01276,PGSC0003DMG400022426,PGSC0003DMG400003999,PGSC0003DMG400018452,PGSC0003DMG400019241,PGSC0003DMG401013876,PGSC0003DMG400030209
GO:0016620	oxidoreductase activity, acting on the aldehyde or oxo group of donors, NAD or NADP as acceptor	molecular_function	0.035941	0.66119	13	2420	76	24895	PGSC0003DMG400019511,PGSC0003DMG400022678,PGSC0003DMG400008590,PGSC0003DMG400007113,PGSC0003DMG400006381,PGSC0003DMG400009882,PGSC0003DMG400022796,PGSC0003DMG400010739,PGSC0003DMG400017433,PGSC0003DMG400022918,PGSC0003DMG400002682,PGSC0003DMG400029406,PGSC0003DMG400030991
GO:0009108	coenzyme biosynthetic process	biological_process	0.036293	0.6612	20	2420	129	24895	PGSC0003DMG400010973,PGSC0003DMG400016535,PGSC0003DMG400017413,PGSC0003DMG401028184,PGSC0003DMG400032183,PGSC0003DMG400001444,PGSC0003DMG400020152,Novel03057,PGSC0003DMG400007614,PGSC0003DMG402018380,PGSC0003DMG401026981,PGSC0003DMG400000152,PGSC0003DMG400004572,PGSC0003DMG400032146,PGSC0003DMG400018292,PGSC0003DMG400004259,PGSC0003DMG401030325,PGSC0003DMG400013511,PGSC0003DMG400037250,PGSC0003DM…
GO:0044036	cell wall macromolecule metabolic process	biological_process	0.036309	0.6612	11	2420	65	24895	PGSC0003DMG402000674,PGSC0003DMG400015780,PGSC0003DMG400014303,PGSC0003DMG400001529,PGSC0003DMG400004593,PGSC0003DMG400026855,PGSC0003DMG400039856,PGSC0003DMG400010847,PGSC0003DMG400000025,PGSC0003DMG400047346,PGSC0003DMG400006088
GO:0016161	beta-amylase activity	molecular_function	0.036416	0.6612	4	2420	12	24895	PGSC0003DMG400001855,PGSC0003DMG400010664,PGSC0003DMG400017050,PGSC0003DMG400001549
GO:0019538	protein metabolic process	biological_process	0.037286	0.67405	441	2420	3974	24895	PGSC0003DMG400011175,PGSC0003DMG400002593,PGSC0003DMG401017153,PGSC0003DMG400011502,PGSC0003DMG400028352,PGSC0003DMG400013989,PGSC0003DMG400031811,PGSC0003DMG400029645,Novel01865,PGSC0003DMG400000328,PGSC0003DMG400023441,PGSC0003DMG400017783,PGSC0003DMG400008897,PGSC0003DMG400024665,PGSC0003DMG400023912,PGSC0003DMG400026643,Novel02580,PGSC0003DMG400012143,PGSC0003DMG400017728,PGSC0003DMG400024719…
GO:0016998	cell wall macromolecule catabolic process	biological_process	0.037657	0.67782	10	2420	57	24895	PGSC0003DMG400047346,PGSC0003DMG400006088,PGSC0003DMG400010847,PGSC0003DMG400026855,PGSC0003DMG400004593,PGSC0003DMG400001529,PGSC0003DMG400014303,PGSC0003DMG400015780,PGSC0003DMG402000674,PGSC0003DMG400039856
GO:0044441	cilium part	cellular_component	0.038146	0.68233	2	2420	3	24895	PGSC0003DMG400006353,PGSC0003DMG400028580
GO:0030170	pyridoxal phosphate binding	molecular_function	0.038403	0.68233	21	2420	135	24895	PGSC0003DMG400032546,PGSC0003DMG400021276,PGSC0003DMG400019810,PGSC0003DMG400003918,PGSC0003DMG400029938,PGSC0003DMG400022929,PGSC0003DMG400024281,PGSC0003DMG400018110,Novel02221,PGSC0003DMG400025228,PGSC0003DMG400025134,PGSC0003DMG400000704,PGSC0003DMG400021866,PGSC0003DMG400029897,PGSC0003DMG400000284,PGSC0003DMG400000785,PGSC0003DMG400012239,PGSC0003DMG400011754,PGSC0003DMG400010840,PGSC0003DM…
GO:0044255	cellular lipid metabolic process	biological_process	0.03849	0.68233	107	2420	841	24895	PGSC0003DMG401029824,PGSC0003DMG400002777,PGSC0003DMG400026225,PGSC0003DMG400022210,PGSC0003DMG400012322,PGSC0003DMG400005869,PGSC0003DMG400018382,PGSC0003DMG400006381,PGSC0003DMG400027143,PGSC0003DMG400010637,PGSC0003DMG400004016,PGSC0003DMG400019110,PGSC0003DMG400030713,PGSC0003DMG401028367,PGSC0003DMG400003660,PGSC0003DMG400025878,PGSC0003DMG400034672,PGSC0003DMG400019188,PGSC0003DMG400027596,…
GO:0008037	cell recognition	biological_process	0.038561	0.68233	16	2420	83	24895	PGSC0003DMG400008523,PGSC0003DMG402003983,PGSC0003DMG400018457,PGSC0003DMG400042886,PGSC0003DMG400022787,PGSC0003DMG400042814,PGSC0003DMG400019237,PGSC0003DMG401005047,PGSC0003DMG400013887,PGSC0003DMG401013876,PGSC0003DMG400019241,PGSC0003DMG400030209,Novel01276,PGSC0003DMG400022426,PGSC0003DMG400018452,PGSC0003DMG400003999
GO:0016679	oxidoreductase activity, acting on diphenols and related substances as donors	molecular_function	0.039559	0.69661	10	2420	50	24895	PGSC0003DMG400018913,PGSC0003DMG400018917,PGSC0003DMG400019274,PGSC0003DMG400007614,PGSC0003DMG400018914,PGSC0003DMG402020784,PGSC0003DMG400014458,PGSC0003DMG400025777,PGSC0003DMG400007613,PGSC0003DMG400010231
GO:0005971	ribonucleoside-diphosphate reductase complex	cellular_component	0.039702	0.69661	2	2420	4	24895	PGSC0003DMG400006488,PGSC0003DMG400023861
GO:0016310	phosphorylation	biological_process	0.040325	0.69972	184	2420	1461	24895	PGSC0003DMG400029735,PGSC0003DMG400005103,PGSC0003DMG400017291,PGSC0003DMG400017645,PGSC0003DMG400030035,PGSC0003DMG401008483,PGSC0003DMG400025613,PGSC0003DMG400015458,PGSC0003DMG400012392,PGSC0003DMG400019188,PGSC0003DMG400000273,PGSC0003DMG400009114,PGSC0003DMG400022632,PGSC0003DMG400002943,PGSC0003DMG400008149,PGSC0003DMG400009380,PGSC0003DMG400019241,PGSC0003DMG400021186,PGSC0003DMG400020550,…
GO:0006721	terpenoid metabolic process	biological_process	0.040381	0.69972	14	2420	74	24895	PGSC0003DMG400003897,PGSC0003DMG400011238,PGSC0003DMG400002947,PGSC0003DMG400027156,PGSC0003DMG400010637,PGSC0003DMG400002921,PGSC0003DMG400012322,Novel01788,Novel01789,PGSC0003DMG400004844,PGSC0003DMG400008159,PGSC0003DMG400026225,PGSC0003DMG400019718,PGSC0003DMG400003660
GO:0016114	terpenoid biosynthetic process	biological_process	0.040381	0.69972	14	2420	74	24895	PGSC0003DMG400002947,PGSC0003DMG400003897,PGSC0003DMG400011238,PGSC0003DMG400010637,PGSC0003DMG400027156,PGSC0003DMG400002921,Novel01789,Novel01788,PGSC0003DMG400012322,PGSC0003DMG400019718,PGSC0003DMG400003660,PGSC0003DMG400008159,PGSC0003DMG400004844,PGSC0003DMG400026225
GO:0044421	extracellular region part	cellular_component	0.040776	0.70363	55	2420	488	24895	PGSC0003DMG400020335,PGSC0003DMG400021452,PGSC0003DMG400000348,PGSC0003DMG400017886,PGSC0003DMG400014858,PGSC0003DMG400019773,PGSC0003DMG400030608,PGSC0003DMG400031405,PGSC0003DMG400022620,PGSC0003DMG400031256,PGSC0003DMG400029773,PGSC0003DMG400008163,PGSC0003DMG400022734,Novel02206,PGSC0003DMG400016313,PGSC0003DMG400029804,PGSC0003DMG400012820,PGSC0003DMG400022966,PGSC0003DMG400024604,PGSC0003DM…
GO:0016628	oxidoreductase activity, acting on the CH-CH group of donors, NAD or NADP as acceptor	molecular_function	0.041237	0.70819	15	2420	86	24895	PGSC0003DMG400017433,PGSC0003DMG400022918,PGSC0003DMG400023691,PGSC0003DMG400027156,PGSC0003DMG400006381,Novel01539,PGSC0003DMG400004572,PGSC0003DMG400012322,PGSC0003DMG400023169,PGSC0003DMG400031479,PGSC0003DMG400012395,Novel02639,PGSC0003DMG400022678,Novel03057,Novel03155
GO:0000271	polysaccharide biosynthetic process	biological_process	0.041379	0.70819	51	2420	353	24895	PGSC0003DMG400028479,PGSC0003DMG400022210,PGSC0003DMG400007899,PGSC0003DMG400017110,PGSC0003DMG401011335,PGSC0003DMG400007152,PGSC0003DMG400027771,PGSC0003DMG400028169,PGSC0003DMG400028361,PGSC0003DMG400012820,PGSC0003DMG400003054,PGSC0003DMG400019490,PGSC0003DMG400026564,PGSC0003DMG401003156,PGSC0003DMG400013989,PGSC0003DMG401021138,PGSC0003DMG400028426,PGSC0003DMG400011502,PGSC0003DMG400026384,…
GO:0004672	protein kinase activity	molecular_function	0.041636	0.70968	189	2420	1499	24895	PGSC0003DMG400000273,PGSC0003DMG400012392,PGSC0003DMG400022632,PGSC0003DMG400008149,PGSC0003DMG400009114,PGSC0003DMG400002596,PGSC0003DMG400017291,PGSC0003DMG400029735,PGSC0003DMG400005103,PGSC0003DMG400025613,PGSC0003DMG401008483,PGSC0003DMG400015458,PGSC0003DMG400017645,PGSC0003DMG400030035,PGSC0003DMG402005726,PGSC0003DMG400018644,PGSC0003DMG400028491,PGSC0003DMG400021551,PGSC0003DMG400022562,…
GO:0016616	oxidoreductase activity, acting on the CH-OH group of donors, NAD or NADP as acceptor	molecular_function	0.042568	0.71771	51	2420	378	24895	PGSC0003DMG400011238,PGSC0003DMG400025137,PGSC0003DMG400011222,PGSC0003DMG401028903,PGSC0003DMG400007816,PGSC0003DMG400007113,PGSC0003DMG400023169,PGSC0003DMG400012395,PGSC0003DMG400003461,PGSC0003DMG400017413,PGSC0003DMG400000767,PGSC0003DMG400022678,Novel03057,PGSC0003DMG400017433,PGSC0003DMG400023715,PGSC0003DMG400007658,PGSC0003DMG400014178,PGSC0003DMG400012274,PGSC0003DMG400022343,PGSC0003DM…
GO:0032774	RNA biosynthetic process	biological_process	0.043104	0.71771	267	2420	2524	24895	PGSC0003DMG400002608,PGSC0003DMG400019344,PGSC0003DMG400012017,PGSC0003DMG400014858,PGSC0003DMG400031795,PGSC0003DMG400038305,PGSC0003DMG400001659,PGSC0003DMG400002620,PGSC0003DMG400030511,PGSC0003DMG400002947,PGSC0003DMG400023800,PGSC0003DMG400022660,PGSC0003DMG400028381,PGSC0003DMG400014854,PGSC0003DMG400017249,PGSC0003DMG400008223,PGSC0003DMG400016906,PGSC0003DMG401023061,PGSC0003DMG400011822,…
GO:0044703	multi-organism reproductive process	biological_process	0.043245	0.71771	18	2420	100	24895	PGSC0003DMG400030209,PGSC0003DMG400019241,PGSC0003DMG400021264,PGSC0003DMG401013876,PGSC0003DMG400003999,PGSC0003DMG400018452,PGSC0003DMG400022426,Novel01276,PGSC0003DMG401005047,PGSC0003DMG400013887,PGSC0003DMG400014504,PGSC0003DMG400019237,PGSC0003DMG400042814,PGSC0003DMG400042886,PGSC0003DMG400022787,PGSC0003DMG400008523,PGSC0003DMG400018457,PGSC0003DMG402003983
GO:0003857	3-hydroxyacyl-CoA dehydrogenase activity	molecular_function	0.043779	0.71771	12	2420	68	24895	Novel02639,PGSC0003DMG400003054,PGSC0003DMG400002777,PGSC0003DMG400000767,PGSC0003DMG400043373,PGSC0003DMG400023169,PGSC0003DMG400027143,PGSC0003DMG400006381,PGSC0003DMG400004630,PGSC0003DMG400027767,PGSC0003DMG400027156,PGSC0003DMG400011238
GO:0004867	serine-type endopeptidase inhibitor activity	molecular_function	0.044231	0.71771	8	2420	56	24895	Novel03048,PGSC0003DMG400017587,PGSC0003DMG400025775,PGSC0003DMG400025774,PGSC0003DMG400009268,PGSC0003DMG400017588,PGSC0003DMG400004064,PGSC0003DMG400011009
GO:0005637	nuclear inner membrane	cellular_component	0.044281	0.71771	3	2420	9	24895	PGSC0003DMG401015894,PGSC0003DMG400016906,PGSC0003DMG400030970
GO:0005639	integral to nuclear inner membrane	cellular_component	0.044281	0.71771	3	2420	9	24895	PGSC0003DMG400016906,PGSC0003DMG400030970,PGSC0003DMG401015894
GO:0031229	intrinsic to nuclear inner membrane	cellular_component	0.044281	0.71771	3	2420	9	24895	PGSC0003DMG400016906,PGSC0003DMG400030970,PGSC0003DMG401015894
GO:0044453	nuclear membrane part	cellular_component	0.044281	0.71771	3	2420	9	24895	PGSC0003DMG400016906,PGSC0003DMG400030970,PGSC0003DMG401015894
GO:0007166	cell surface receptor signaling pathway	biological_process	0.04444	0.71771	35	2420	256	24895	PGSC0003DMG400007399,PGSC0003DMG400007293,PGSC0003DMG400004596,PGSC0003DMG400013406,PGSC0003DMG402018380,PGSC0003DMG400006044,PGSC0003DMG400021889,PGSC0003DMG401018380,PGSC0003DMG400010080,PGSC0003DMG400026461,PGSC0003DMG400019324,PGSC0003DMG400005056,PGSC0003DMG400018490,PGSC0003DMG400001147,PGSC0003DMG400028666,PGSC0003DMG400010298,PGSC0003DMG400026226,PGSC0003DMG400021443,PGSC0003DMG400013180,…
GO:0006096	glycolysis	biological_process	0.044878	0.71771	11	2420	57	24895	PGSC0003DMG400003548,PGSC0003DMG400012012,PGSC0003DMG400019605,PGSC0003DMG400030565,PGSC0003DMG400029309,PGSC0003DMG400016726,PGSC0003DMG402002721,PGSC0003DMG400003123,PGSC0003DMG400017413,PGSC0003DMG400002675,PGSC0003DMG400022118
GO:0006542	glutamine biosynthetic process	biological_process	0.044903	0.71771	3	2420	9	24895	PGSC0003DMG400013235,PGSC0003DMG400023620,PGSC0003DMG400004355
GO:0016108	tetraterpenoid metabolic process	biological_process	0.045024	0.71771	11	2420	55	24895	Novel01789,PGSC0003DMG400012322,Novel01788,PGSC0003DMG400019718,PGSC0003DMG400003660,PGSC0003DMG400026225,PGSC0003DMG400004844,PGSC0003DMG400008159,PGSC0003DMG400011238,PGSC0003DMG400027156,PGSC0003DMG400010637
GO:0016109	tetraterpenoid biosynthetic process	biological_process	0.045024	0.71771	11	2420	55	24895	PGSC0003DMG400003660,PGSC0003DMG400019718,PGSC0003DMG400026225,PGSC0003DMG400008159,PGSC0003DMG400004844,Novel01789,Novel01788,PGSC0003DMG400012322,PGSC0003DMG400010637,PGSC0003DMG400027156,PGSC0003DMG400011238
GO:0016116	carotenoid metabolic process	biological_process	0.045024	0.71771	11	2420	55	24895	PGSC0003DMG400011238,PGSC0003DMG400010637,PGSC0003DMG400027156,PGSC0003DMG400012322,Novel01788,Novel01789,PGSC0003DMG400026225,PGSC0003DMG400004844,PGSC0003DMG400008159,PGSC0003DMG400019718,PGSC0003DMG400003660
GO:0016117	carotenoid biosynthetic process	biological_process	0.045024	0.71771	11	2420	55	24895	PGSC0003DMG400019718,PGSC0003DMG400003660,PGSC0003DMG400008159,PGSC0003DMG400004844,PGSC0003DMG400026225,Novel01789,PGSC0003DMG400012322,Novel01788,PGSC0003DMG400027156,PGSC0003DMG400010637,PGSC0003DMG400011238
GO:0008381	mechanically-gated ion channel activity	molecular_function	0.045201	0.71771	3	2420	8	24895	PGSC0003DMG400012594,PGSC0003DMG400004143,PGSC0003DMG400007966
GO:0022833	mechanically gated channel activity	molecular_function	0.045201	0.71771	3	2420	8	24895	PGSC0003DMG400012594,PGSC0003DMG400004143,PGSC0003DMG400007966
GO:0033692	cellular polysaccharide biosynthetic process	biological_process	0.045993	0.72753	50	2420	347	24895	PGSC0003DMG400023742,PGSC0003DMG400030462,PGSC0003DMG400003822,PGSC0003DMG400018504,PGSC0003DMG400011222,PGSC0003DMG400000372,PGSC0003DMG400007113,PGSC0003DMG400007816,PGSC0003DMG400009883,PGSC0003DMG400025086,PGSC0003DMG400020550,PGSC0003DMG400026970,PGSC0003DMG400008108,PGSC0003DMG400022678,Novel02988,PGSC0003DMG400021338,PGSC0003DMG400013183,PGSC0003DMG400012203,PGSC0003DMG400022019,PGSC0003DM…
GO:0003746	translation elongation factor activity	molecular_function	0.046259	0.72896	7	2420	34	24895	PGSC0003DMG400003138,PGSC0003DMG400027388,PGSC0003DMG400025527,PGSC0003DMG400023622,PGSC0003DMG400015731,PGSC0003DMG400001313,PGSC0003DMG400009775
GO:0008514	organic anion transmembrane transporter activity	molecular_function	0.047681	0.74676	11	2420	59	24895	PGSC0003DMG400020427,PGSC0003DMG400027763,PGSC0003DMG400029074,PGSC0003DMG400033634,PGSC0003DMG400029153,PGSC0003DMG400022262,PGSC0003DMG400017298,PGSC0003DMG400028215,PGSC0003DMG400011639,PGSC0003DMG400007597,PGSC0003DMG400025523
GO:0009063	cellular amino acid catabolic process	biological_process	0.047746	0.74676	8	2420	39	24895	PGSC0003DMG400012239,PGSC0003DMG400015330,PGSC0003DMG401019352,PGSC0003DMG400010050,PGSC0003DMG400016444,PGSC0003DMG400029938,PGSC0003DMG401023454,PGSC0003DMG400045338
GO:0015718	monocarboxylic acid transport	biological_process	0.04929	0.76805	4	2420	16	24895	PGSC0003DMG400032771,PGSC0003DMG400008270,PGSC0003DMG400011000,PGSC0003DMG400027763
GO:0009056	catabolic process	biological_process	0.050251	0.77747	118	2420	1031	24895	PGSC0003DMG400000628,PGSC0003DMG400006381,PGSC0003DMG400005994,PGSC0003DMG400012012,PGSC0003DMG400028271,PGSC0003DMG401032194,PGSC0003DMG400014303,PGSC0003DMG400015780,PGSC0003DMG400021814,PGSC0003DMG400014345,PGSC0003DMG400016726,PGSC0003DMG400000348,PGSC0003DMG400004593,PGSC0003DMG400031844,PGSC0003DMG400016767,PGSC0003DMG400047346,Novel02386,PGSC0003DMG400028622,PGSC0003DMG400000935,PGSC0003DM…
GO:0045454	cell redox homeostasis	biological_process	0.050267	0.77747	21	2420	156	24895	PGSC0003DMG400004150,PGSC0003DMG400031000,PGSC0003DMG400010770,PGSC0003DMG400005335,PGSC0003DMG400016477,PGSC0003DMG400016030,PGSC0003DMG400019506,PGSC0003DMG400016573,PGSC0003DMG400023416,PGSC0003DMG400009399,PGSC0003DMG400002777,PGSC0003DMG400031370,PGSC0003DMG400012263,PGSC0003DMG400000661,PGSC0003DMG400023691,PGSC0003DMG400019671,PGSC0003DMG401002164,PGSC0003DMG400027143,PGSC0003DMG400009882,…
GO:0004089	carbonate dehydratase activity	molecular_function	0.051581	0.79225	2	2420	4	24895	PGSC0003DMG400006956,PGSC0003DMG400030984
GO:0004576	oligosaccharyl transferase activity	molecular_function	0.05168	0.79225	4	2420	15	24895	PGSC0003DMG400023272,PGSC0003DMG400020772,PGSC0003DMG400004259,Novel02609
GO:0016614	oxidoreductase activity, acting on CH-OH group of donors	molecular_function	0.051792	0.79225	53	2420	398	24895	PGSC0003DMG400012395,PGSC0003DMG400023169,PGSC0003DMG400007816,PGSC0003DMG400007113,PGSC0003DMG400000767,PGSC0003DMG400017413,PGSC0003DMG400003461,Novel03057,PGSC0003DMG400004844,PGSC0003DMG400022678,PGSC0003DMG400011238,PGSC0003DMG400025137,PGSC0003DMG400011222,PGSC0003DMG401028903,PGSC0003DMG400012274,PGSC0003DMG400022343,PGSC0003DMG400004572,Novel03155,PGSC0003DMG400004822,PGSC0003DMG400029845…
GO:0016999	antibiotic metabolic process	biological_process	0.052731	0.79784	2	2420	4	24895	PGSC0003DMG400015278,PGSC0003DMG400007771
GO:0017000	antibiotic biosynthetic process	biological_process	0.052731	0.79784	2	2420	4	24895	PGSC0003DMG400007771,PGSC0003DMG400015278
GO:0017144	drug metabolic process	biological_process	0.052731	0.79784	2	2420	4	24895	PGSC0003DMG400015278,PGSC0003DMG400007771
GO:0006200	ATP catabolic process	biological_process	0.052992	0.7989	3	2420	8	24895	PGSC0003DMG400030560,PGSC0003DMG400005994,PGSC0003DMG401004423
GO:0007165	signal transduction	biological_process	0.053343	0.80049	150	2420	1340	24895	PGSC0003DMG400020947,PGSC0003DMG400010485,PGSC0003DMG400011175,PGSC0003DMG400021887,PGSC0003DMG400013989,PGSC0003DMG400010724,PGSC0003DMG400018291,PGSC0003DMG400007743,PGSC0003DMG400012820,PGSC0003DMG400011374,PGSC0003DMG400029804,PGSC0003DMG400004675,PGSC0003DMG400020935,PGSC0003DMG400011395,PGSC0003DMG400012017,PGSC0003DMG400004738,PGSC0003DMG400003084,PGSC0003DMG400041767,PGSC0003DMG400029542,…
GO:0006537	glutamate biosynthetic process	biological_process	0.053673	0.80049	4	2420	13	24895	Novel01539,PGSC0003DMG400009698,PGSC0003DMG400010050,PGSC0003DMG400002593
GO:0043650	dicarboxylic acid biosynthetic process	biological_process	0.053673	0.80049	4	2420	13	24895	PGSC0003DMG400010050,PGSC0003DMG400002593,Novel01539,PGSC0003DMG400009698
GO:0006520	cellular amino acid metabolic process	biological_process	0.054308	0.80709	71	2420	562	24895	PGSC0003DMG400006381,PGSC0003DMG401026981,PGSC0003DMG400016168,PGSC0003DMG400004170,PGSC0003DMG400025134,PGSC0003DMG400012549,PGSC0003DMG400000348,PGSC0003DMG400023620,PGSC0003DMG400006488,PGSC0003DMG400022992,PGSC0003DMG400021276,PGSC0003DMG400001313,PGSC0003DMG400010050,PGSC0003DMG402028776,PGSC0003DMG400011599,PGSC0003DMG400000799,PGSC0003DMG400000152,PGSC0003DMG401028903,PGSC0003DMG400011238,…
GO:0030212	hyaluronan metabolic process	biological_process	0.054563	0.80799	2	2420	4	24895	PGSC0003DMG400025775,PGSC0003DMG400025774
GO:0016053	organic acid biosynthetic process	biological_process	0.056108	0.82502	47	2420	357	24895	PGSC0003DMG400023620,PGSC0003DMG400004355,PGSC0003DMG400012549,PGSC0003DMG400028363,PGSC0003DMG400004170,PGSC0003DMG401026981,PGSC0003DMG400006381,PGSC0003DMG400019110,Novel01539,PGSC0003DMG400009698,PGSC0003DMG400014379,PGSC0003DMG400010050,PGSC0003DMG400013235,PGSC0003DMG400007373,PGSC0003DMG400015278,PGSC0003DMG400028426,PGSC0003DMG400023860,PGSC0003DMG400037250,Novel01733,PGSC0003DMG400002593…
GO:0046394	carboxylic acid biosynthetic process	biological_process	0.056108	0.82502	47	2420	357	24895	PGSC0003DMG400004170,PGSC0003DMG401026981,PGSC0003DMG400019110,PGSC0003DMG400006381,PGSC0003DMG400028363,PGSC0003DMG400012549,PGSC0003DMG400023620,PGSC0003DMG400004355,PGSC0003DMG400023860,PGSC0003DMG400037250,PGSC0003DMG400002593,Novel01733,PGSC0003DMG400015278,PGSC0003DMG400007373,PGSC0003DMG400028426,PGSC0003DMG400010050,PGSC0003DMG400013235,Novel01539,PGSC0003DMG400009698,PGSC0003DMG400014379…
GO:0044260	cellular macromolecule metabolic process	biological_process	0.058125	0.84995	761	2420	7276	24895	PGSC0003DMG400000272,PGSC0003DMG400003084,PGSC0003DMG400000241,PGSC0003DMG400000311,PGSC0003DMG400012436,PGSC0003DMG400030000,PGSC0003DMG400014248,PGSC0003DMG400037737,PGSC0003DMG400029727,PGSC0003DMG400008016,PGSC0003DMG400009479,PGSC0003DMG400027683,PGSC0003DMG400017730,PGSC0003DMG400012820,PGSC0003DMG400004675,PGSC0003DMG400028361,PGSC0003DMG400002899,PGSC0003DMG400011395,PGSC0003DMG400033060,…
GO:0042325	regulation of phosphorylation	biological_process	0.058398	0.84995	5	2420	21	24895	PGSC0003DMG400031310,PGSC0003DMG400031168,Novel00880,PGSC0003DMG400026023,PGSC0003DMG400012345
GO:0008272	sulfate transport	biological_process	0.058618	0.84995	5	2420	19	24895	PGSC0003DMG400009468,PGSC0003DMG400005760,PGSC0003DMG400019315,PGSC0003DMG400029074,PGSC0003DMG400017689
GO:0015116	sulfate transmembrane transporter activity	molecular_function	0.058618	0.84995	5	2420	19	24895	PGSC0003DMG400009468,PGSC0003DMG400005760,PGSC0003DMG400019315,PGSC0003DMG400029074,PGSC0003DMG400017689
GO:0005576	extracellular region	cellular_component	0.059461	0.8592	120	2420	1138	24895	PGSC0003DMG400021877,PGSC0003DMG400023859,Novel01391,Novel00321,PGSC0003DMG400031101,PGSC0003DMG400011951,PGSC0003DMG400035938,PGSC0003DMG400022562,Novel03034,PGSC0003DMG400019527,PGSC0003DMG400016129,PGSC0003DMG400046804,PGSC0003DMG400014607,PGSC0003DMG400015543,Novel00880,PGSC0003DMG400003138,Novel02609,PGSC0003DMG400017457,PGSC0003DMG400010631,PGSC0003DMG400005745,PGSC0003DMG400012536,PGSC0003…
GO:0008172	S-methyltransferase activity	molecular_function	0.060321	0.86863	7	2420	34	24895	PGSC0003DMG400027596,PGSC0003DMG400014854,PGSC0003DMG400019316,PGSC0003DMG400028127,PGSC0003DMG400030407,PGSC0003DMG400000896,PGSC0003DMG400016530
GO:0004797	thymidine kinase activity	molecular_function	0.061202	0.87005	5	2420	21	24895	PGSC0003DMG400021818,PGSC0003DMG400024459,PGSC0003DMG400030390,PGSC0003DMG400022342,PGSC0003DMG400019963
GO:0019136	deoxynucleoside kinase activity	molecular_function	0.061202	0.87005	5	2420	21	24895	PGSC0003DMG400024459,PGSC0003DMG400021818,PGSC0003DMG400030390,PGSC0003DMG400022342,PGSC0003DMG400019963
GO:0019206	nucleoside kinase activity	molecular_function	0.061202	0.87005	5	2420	21	24895	PGSC0003DMG400021818,PGSC0003DMG400024459,PGSC0003DMG400030390,PGSC0003DMG400022342,PGSC0003DMG400019963
GO:0051338	regulation of transferase activity	biological_process	0.061253	0.87005	4	2420	16	24895	PGSC0003DMG400012345,PGSC0003DMG400026023,PGSC0003DMG400031168,PGSC0003DMG400031310
GO:0005198	structural molecule activity	molecular_function	0.062291	0.88179	113	2420	1054	24895	PGSC0003DMG401020509,PGSC0003DMG400024719,Novel02580,PGSC0003DMG400013890,PGSC0003DMG400004109,Novel00100,PGSC0003DMG401022197,PGSC0003DMG400008386,PGSC0003DMG400000778,PGSC0003DMG400001688,PGSC0003DMG400015245,PGSC0003DMG400041029,PGSC0003DMG400009011,PGSC0003DMG400002593,PGSC0003DMG402003567,PGSC0003DMG400019645,PGSC0003DMG400016727,PGSC0003DMG400015992,PGSC0003DMG400015271,PGSC0003DMG400020323…
GO:0070925	organelle assembly	biological_process	0.063175	0.89127	13	2420	90	24895	PGSC0003DMG402012477,PGSC0003DMG400028580,Novel01391,PGSC0003DMG400003701,PGSC0003DMG400008989,PGSC0003DMG400011581,PGSC0003DMG402022314,PGSC0003DMG400022676,PGSC0003DMG400014422,PGSC0003DMG400026168,PGSC0003DMG400006353,PGSC0003DMG400004802,PGSC0003DMG400027750
GO:0005516	calmodulin binding	molecular_function	0.063541	0.89238	7	2420	33	24895	PGSC0003DMG400021421,PGSC0003DMG400001352,PGSC0003DMG400029280,PGSC0003DMG400013022,PGSC0003DMG400025001,PGSC0003DMG400023397,PGSC0003DMG400003550
GO:0050660	flavin adenine dinucleotide binding	molecular_function	0.063681	0.89238	28	2420	195	24895	PGSC0003DMG400027156,PGSC0003DMG400010637,PGSC0003DMG400027143,PGSC0003DMG400021216,PGSC0003DMG400011238,PGSC0003DMG400023691,Novel01255,PGSC0003DMG400002703,PGSC0003DMG400004844,PGSC0003DMG400026225,PGSC0003DMG400002777,PGSC0003DMG400019718,PGSC0003DMG400012322,PGSC0003DMG400031420,Novel00324,Novel01789,PGSC0003DMG401021138,PGSC0003DMG400000480,PGSC0003DMG400008159,Novel03155,PGSC0003DMG40001357…
GO:1901606	alpha-amino acid catabolic process	biological_process	0.065038	0.89858	7	2420	35	24895	PGSC0003DMG400029938,PGSC0003DMG400016444,PGSC0003DMG401023454,PGSC0003DMG401019352,PGSC0003DMG400015330,PGSC0003DMG400012239,PGSC0003DMG400010050
GO:0044724	single-organism carbohydrate catabolic process	biological_process	0.065074	0.89858	22	2420	145	24895	PGSC0003DMG400000935,PGSC0003DMG400004822,PGSC0003DMG402002721,PGSC0003DMG400002675,PGSC0003DMG400001596,PGSC0003DMG400003548,PGSC0003DMG400013282,PGSC0003DMG400029309,PGSC0003DMG400030565,PGSC0003DMG400016726,PGSC0003DMG400003123,PGSC0003DMG400023169,PGSC0003DMG400017413,PGSC0003DMG400022118,PGSC0003DMG400043373,PGSC0003DMG400030509,PGSC0003DMG400006381,PGSC0003DMG401000287,PGSC0003DMG400012012,…
GO:0004375	glycine dehydrogenase (decarboxylating) activity	molecular_function	0.065321	0.89858	2	2420	4	24895	PGSC0003DMG400029938,PGSC0003DMG400012239
GO:0016642	oxidoreductase activity, acting on the CH-NH2 group of donors, disulfide as acceptor	molecular_function	0.065321	0.89858	2	2420	4	24895	PGSC0003DMG400029938,PGSC0003DMG400012239
GO:0023052	signaling	biological_process	0.065414	0.89858	150	2420	1350	24895	PGSC0003DMG400008163,PGSC0003DMG400004100,PGSC0003DMG400010899,PGSC0003DMG400006323,PGSC0003DMG401028367,Novel02727,PGSC0003DMG400000348,PGSC0003DMG400025931,PGSC0003DMG400002427,PGSC0003DMG400025528,PGSC0003DMG400011180,PGSC0003DMG401019343,PGSC0003DMG400017965,PGSC0003DMG400005902,PGSC0003DMG400022966,PGSC0003DMG400026433,PGSC0003DMG400026627,PGSC0003DMG400023322,PGSC0003DMG400030462,PGSC0003DM…
GO:0044700	single organism signaling	biological_process	0.065414	0.89858	150	2420	1350	24895	Novel01069,PGSC0003DMG400006622,PGSC0003DMG400004596,PGSC0003DMG400007293,PGSC0003DMG400018490,PGSC0003DMG400019324,PGSC0003DMG400010080,PGSC0003DMG400002482,Novel02988,PGSC0003DMG400021338,PGSC0003DMG400013183,PGSC0003DMG400021889,PGSC0003DMG400006044,PGSC0003DMG402018257,PGSC0003DMG400028746,PGSC0003DMG400005150,PGSC0003DMG400020772,PGSC0003DMG400026226,PGSC0003DMG400010298,PGSC0003DMG400028666…
GO:0009064	glutamine family amino acid metabolic process	biological_process	0.066228	0.90678	9	2420	51	24895	PGSC0003DMG400002593,PGSC0003DMG400007066,PGSC0003DMG400004355,PGSC0003DMG400009698,PGSC0003DMG400023620,Novel01539,PGSC0003DMG400026382,PGSC0003DMG400010050,PGSC0003DMG400013235
GO:0006694	steroid biosynthetic process	biological_process	0.067551	0.92113	19	2420	126	24895	PGSC0003DMG400007113,PGSC0003DMG400007816,Novel00352,PGSC0003DMG400012395,PGSC0003DMG400033906,PGSC0003DMG402025066,PGSC0003DMG400022678,PGSC0003DMG401011335,PGSC0003DMG400007152,PGSC0003DMG400019511,PGSC0003DMG400008389,PGSC0003DMG400011222,PGSC0003DMG400012274,PGSC0003DMG400003054,PGSC0003DMG401021138,PGSC0003DMG400017842,PGSC0003DMG400023715,PGSC0003DMG400027767,PGSC0003DMG400007658
GO:0006082	organic acid metabolic process	biological_process	0.067717	0.92113	100	2420	836	24895	PGSC0003DMG400029620,Novel01529,PGSC0003DMG401023061,PGSC0003DMG400021866,PGSC0003DMG400016444,PGSC0003DMG400000025,PGSC0003DMG400045338,PGSC0003DMG400015745,Novel01709,PGSC0003DMG400019305,PGSC0003DMG400026382,PGSC0003DMG400014854,PGSC0003DMG400028127,PGSC0003DMG400024478,PGSC0003DMG400022181,PGSC0003DMG400012395,PGSC0003DMG400007066,PGSC0003DMG400022796,PGSC0003DMG400030564,PGSC0003DMG400029938…
GO:0006536	glutamate metabolic process	biological_process	0.068498	0.92606	4	2420	14	24895	PGSC0003DMG400009698,Novel01539,PGSC0003DMG400002593,PGSC0003DMG400010050
GO:0020012	evasion or tolerance of host immune response	biological_process	0.06941	0.92606	3	2420	10	24895	PGSC0003DMG400007233,PGSC0003DMG400012436,PGSC0003DMG400008164
GO:0030683	evasion or tolerance by virus of host immune response	biological_process	0.06941	0.92606	3	2420	10	24895	PGSC0003DMG400008164,PGSC0003DMG400007233,PGSC0003DMG400012436
GO:0051805	evasion or tolerance of immune response of other organism involved in symbiotic interaction	biological_process	0.06941	0.92606	3	2420	10	24895	PGSC0003DMG400008164,PGSC0003DMG400012436,PGSC0003DMG400007233
GO:0052564	response to immune response of other organism involved in symbiotic interaction	biological_process	0.06941	0.92606	3	2420	10	24895	PGSC0003DMG400008164,PGSC0003DMG400012436,PGSC0003DMG400007233
GO:0052572	response to host immune response	biological_process	0.06941	0.92606	3	2420	10	24895	PGSC0003DMG400007233,PGSC0003DMG400012436,PGSC0003DMG400008164
GO:0009070	serine family amino acid biosynthetic process	biological_process	0.070407	0.93325	2	2420	5	24895	PGSC0003DMG400022181,PGSC0003DMG400014379
GO:0003735	structural constituent of ribosome	molecular_function	0.07064	0.93325	60	2420	578	24895	PGSC0003DMG400023013,PGSC0003DMG400001421,PGSC0003DMG400020863,PGSC0003DMG400003368,PGSC0003DMG402010558,Novel00042,PGSC0003DMG400027388,PGSC0003DMG400005871,PGSC0003DMG400003711,PGSC0003DMG400008285,PGSC0003DMG402005911,PGSC0003DMG400004640,Novel01460,PGSC0003DMG400026970,PGSC0003DMG400027820,PGSC0003DMG400001690,PGSC0003DMG400030537,PGSC0003DMG400023424,PGSC0003DMG400030153,PGSC0003DMG400025555…
GO:0019752	carboxylic acid metabolic process	biological_process	0.070876	0.93325	99	2420	829	24895	PGSC0003DMG400023620,PGSC0003DMG400006488,PGSC0003DMG400022992,PGSC0003DMG400002777,PGSC0003DMG400012549,PGSC0003DMG400000348,PGSC0003DMG400028363,PGSC0003DMG400025134,PGSC0003DMG400019110,PGSC0003DMG400027143,PGSC0003DMG400006381,PGSC0003DMG400004170,PGSC0003DMG400016168,PGSC0003DMG401026981,PGSC0003DMG402028776,PGSC0003DMG400011599,PGSC0003DMG400000799,Novel02221,PGSC0003DMG400001313,PGSC0003DM…
GO:0051213	dioxygenase activity	molecular_function	0.071198	0.93325	36	2420	301	24895	PGSC0003DMG400014093,PGSC0003DMG400027392,PGSC0003DMG400032155,PGSC0003DMG400017184,PGSC0003DMG400016516,PGSC0003DMG400001313,PGSC0003DMG400029028,PGSC0003DMG400029517,PGSC0003DMG400022894,PGSC0003DMG400019119,PGSC0003DMG402026034,PGSC0003DMG400007131,PGSC0003DMG400028505,PGSC0003DMG400024236,PGSC0003DMG400006899,PGSC0003DMG400023850,PGSC0003DMG400036103,PGSC0003DMG400006025,PGSC0003DMG400024249,…
GO:0019900	kinase binding	molecular_function	0.072194	0.93325	4	2420	16	24895	PGSC0003DMG400031168,PGSC0003DMG400031310,PGSC0003DMG400026023,PGSC0003DMG400012345
GO:0019901	protein kinase binding	molecular_function	0.072194	0.93325	4	2420	16	24895	PGSC0003DMG400031310,PGSC0003DMG400031168,PGSC0003DMG400026023,PGSC0003DMG400012345
GO:0005840	ribosome	cellular_component	0.072289	0.93325	60	2420	579	24895	PGSC0003DMG400010230,PGSC0003DMG400026911,PGSC0003DMG400020323,PGSC0003DMG400015992,PGSC0003DMG400015271,PGSC0003DMG400010469,PGSC0003DMG402003567,PGSC0003DMG400002593,PGSC0003DMG400026643,PGSC0003DMG400005199,PGSC0003DMG400003550,PGSC0003DMG400033080,PGSC0003DMG402015759,PGSC0003DMG400023925,PGSC0003DMG400007998,PGSC0003DMG400023609,PGSC0003DMG400019563,PGSC0003DMG400014700,PGSC0003DMG400024719,…
GO:0001558	regulation of cell growth	biological_process	0.072647	0.93325	1	2420	1	24895	PGSC0003DMG400001708
GO:0005520	insulin-like growth factor binding	molecular_function	0.072647	0.93325	1	2420	1	24895	PGSC0003DMG400001708
GO:0004478	methionine adenosyltransferase activity	molecular_function	0.072731	0.93325	2	2420	5	24895	PGSC0003DMG400018292,PGSC0003DMG400037250
GO:0006556	S-adenosylmethionine biosynthetic process	biological_process	0.072731	0.93325	2	2420	5	24895	PGSC0003DMG400037250,PGSC0003DMG400018292
GO:0046500	S-adenosylmethionine metabolic process	biological_process	0.072731	0.93325	2	2420	5	24895	PGSC0003DMG400037250,PGSC0003DMG400018292
GO:0044281	small molecule metabolic process	biological_process	0.073201	0.93325	176	2420	1542	24895	Novel03057,PGSC0003DMG400027019,PGSC0003DMG400019413,PGSC0003DMG400002165,PGSC0003DMG400016482,Novel00990,PGSC0003DMG400011207,PGSC0003DMG400007614,PGSC0003DMG400020605,Novel03155,PGSC0003DMG400018512,PGSC0003DMG400032146,PGSC0003DMG400014622,PGSC0003DMG400034307,PGSC0003DMG400026895,PGSC0003DMG400029885,PGSC0003DMG400023050,PGSC0003DMG400002227,Novel00683,PGSC0003DMG400002777,PGSC0003DMG40002299…
GO:0004668	protein-arginine deiminase activity	molecular_function	0.073851	0.93325	2	2420	5	24895	PGSC0003DMG400005869,PGSC0003DMG400007216
GO:0031023	microtubule organizing center organization	biological_process	0.074072	0.93325	2	2420	4	24895	PGSC0003DMG400006353,PGSC0003DMG400028580
GO:0005787	signal peptidase complex	cellular_component	0.074203	0.93325	4	2420	16	24895	PGSC0003DMG400013633,PGSC0003DMG402031484,PGSC0003DMG400015448,PGSC0003DMG400003643
GO:0006465	signal peptide processing	biological_process	0.074203	0.93325	4	2420	16	24895	PGSC0003DMG400015448,PGSC0003DMG400003643,PGSC0003DMG402031484,PGSC0003DMG400013633
GO:0034645	cellular macromolecule biosynthetic process	biological_process	0.074212	0.93325	423	2420	4102	24895	PGSC0003DMG400028361,PGSC0003DMG400029804,PGSC0003DMG400002899,PGSC0003DMG400023622,PGSC0003DMG400029727,PGSC0003DMG400033031,PGSC0003DMG400008016,PGSC0003DMG400012820,PGSC0003DMG400017730,PGSC0003DMG400009479,PGSC0003DMG400024186,PGSC0003DMG400020323,PGSC0003DMG400015271,PGSC0003DMG400015992,PGSC0003DMG401021138,PGSC0003DMG400010230,PGSC0003DMG400021887,PGSC0003DMG400002235,Novel00284,PGSC0003DM…
GO:0000786	nucleosome	cellular_component	0.074419	0.93325	5	2420	25	24895	PGSC0003DMG400030919,PGSC0003DMG400029519,PGSC0003DMG400019910,PGSC0003DMG400020064,PGSC0003DMG400015685
GO:0032993	protein-DNA complex	cellular_component	0.074419	0.93325	5	2420	25	24895	PGSC0003DMG400015685,PGSC0003DMG400020064,PGSC0003DMG400029519,PGSC0003DMG400030919,PGSC0003DMG400019910
GO:0046165	alcohol biosynthetic process	biological_process	0.075451	0.93915	2	2420	5	24895	PGSC0003DMG400021831,PGSC0003DMG400027916
GO:0045227	capsule polysaccharide biosynthetic process	biological_process	0.075602	0.93915	2	2420	5	24895	PGSC0003DMG400026970,PGSC0003DMG400012820
GO:0045230	capsule organization	biological_process	0.075602	0.93915	2	2420	5	24895	PGSC0003DMG400026970,PGSC0003DMG400012820
GO:0043436	oxoacid metabolic process	biological_process	0.075839	0.93915	99	2420	832	24895	PGSC0003DMG400000328,PGSC0003DMG400013235,PGSC0003DMG400003054,PGSC0003DMG401019352,PGSC0003DMG400009698,PGSC0003DMG400014379,Novel01539,Novel01733,PGSC0003DMG400002593,PGSC0003DMG400037250,PGSC0003DMG400028426,PGSC0003DMG400007373,PGSC0003DMG400013184,PGSC0003DMG400004355,PGSC0003DMG400012239,PGSC0003DMG400043373,PGSC0003DMG400023738,PGSC0003DMG400000284,PGSC0003DMG400027156,PGSC0003DMG401023454…
GO:0042287	MHC protein binding	molecular_function	0.076239	0.93915	3	2420	11	24895	PGSC0003DMG400011207,PGSC0003DMG400020113,PGSC0003DMG400016317
GO:0042289	MHC class II protein binding	molecular_function	0.076239	0.93915	3	2420	11	24895	PGSC0003DMG400020113,PGSC0003DMG400016317,PGSC0003DMG400011207
GO:0043170	macromolecule metabolic process	biological_process	0.077406	0.95073	838	2420	8053	24895	Novel01539,PGSC0003DMG400024665,PGSC0003DMG400026643,PGSC0003DMG400002620,PGSC0003DMG400038305,PGSC0003DMG400001659,PGSC0003DMG400017783,Novel01865,PGSC0003DMG400041450,PGSC0003DMG400023441,PGSC0003DMG400023800,PGSC0003DMG401017153,PGSC0003DMG400030511,PGSC0003DMG400002593,PGSC0003DMG400022660,PGSC0003DMG400028381,PGSC0003DMG400019344,PGSC0003DMG400025652,PGSC0003DMG400005664,PGSC0003DMG400014858…
GO:0050661	NADP binding	molecular_function	0.079003	0.96749	11	2420	68	24895	PGSC0003DMG400000480,PGSC0003DMG400002682,PGSC0003DMG400011238,PGSC0003DMG400006381,Novel01539,PGSC0003DMG400043373,Novel00324,Novel00343,PGSC0003DMG400013577,PGSC0003DMG400008590,Novel03155
GO:0009378	four-way junction helicase activity	molecular_function	0.079312	0.96844	30	2420	198	24895	PGSC0003DMG400013490,PGSC0003DMG400021039,PGSC0003DMG400003526,PGSC0003DMG400012269,PGSC0003DMG400002947,Novel02386,PGSC0003DMG400041450,PGSC0003DMG400017730,PGSC0003DMG401029631,PGSC0003DMG400022936,PGSC0003DMG400014225,PGSC0003DMG400028339,PGSC0003DMG400014248,PGSC0003DMG400031271,PGSC0003DMG400007471,PGSC0003DMG400030855,PGSC0003DMG400031405,PGSC0003DMG400031081,PGSC0003DMG400013098,PGSC0003DM…
GO:0015698	inorganic anion transport	biological_process	0.080649	0.9819	11	2420	65	24895	PGSC0003DMG400006975,PGSC0003DMG400019315,PGSC0003DMG400029074,PGSC0003DMG400017689,PGSC0003DMG400018761,PGSC0003DMG400020215,PGSC0003DMG400023146,PGSC0003DMG400009468,PGSC0003DMG400030618,PGSC0003DMG400005760,PGSC0003DMG401015894
GO:0006811	ion transport	biological_process	0.082573	0.99887	143	2420	1283	24895	PGSC0003DMG400008120,PGSC0003DMG400004129,Novel02298,PGSC0003DMG400009710,PGSC0003DMG400000025,PGSC0003DMG400027764,PGSC0003DMG400007359,PGSC0003DMG400033112,PGSC0003DMG401020784,PGSC0003DMG400002495,PGSC0003DMG400030601,PGSC0003DMG400023146,PGSC0003DMG400027088,PGSC0003DMG400022918,PGSC0003DMG400032189,PGSC0003DMG400001474,PGSC0003DMG400041767,PGSC0003DMG400002151,PGSC0003DMG400031256,PGSC0003DM…
GO:0006276	plasmid maintenance	biological_process	0.083311	0.99887	3	2420	10	24895	PGSC0003DMG400010236,PGSC0003DMG400030342,PGSC0003DMG400020780
GO:0009426	bacterial-type flagellum basal body, distal rod	cellular_component	0.083379	0.99887	2	2420	5	24895	PGSC0003DMG400013677,PGSC0003DMG400022037
GO:0009427	bacterial-type flagellum basal body, distal rod, L ring	cellular_component	0.083379	0.99887	2	2420	5	24895	PGSC0003DMG400022037,PGSC0003DMG400013677
GO:0004579	dolichyl-diphosphooligosaccharide-protein glycotransferase activity	molecular_function	0.083919	0.99887	3	2420	11	24895	PGSC0003DMG400023272,PGSC0003DMG400020772,Novel02609
GO:0009085	lysine biosynthetic process	biological_process	0.083957	0.99887	6	2420	28	24895	PGSC0003DMG400017433,PGSC0003DMG400022918,PGSC0003DMG400012395,PGSC0003DMG400018190,PGSC0003DMG400022678,PGSC0003DMG400006381
GO:0009089	lysine biosynthetic process via diaminopimelate	biological_process	0.083957	0.99887	6	2420	28	24895	PGSC0003DMG400022678,PGSC0003DMG400006381,PGSC0003DMG400017433,PGSC0003DMG400022918,PGSC0003DMG400012395,PGSC0003DMG400018190
GO:0046451	diaminopimelate metabolic process	biological_process	0.083957	0.99887	6	2420	28	24895	PGSC0003DMG400006381,PGSC0003DMG400022678,PGSC0003DMG400012395,PGSC0003DMG400018190,PGSC0003DMG400017433,PGSC0003DMG400022918
GO:0051082	unfolded protein binding	molecular_function	0.084342	1	23	2420	186	24895	PGSC0003DMG400021039,PGSC0003DMG400000896,PGSC0003DMG400003776,PGSC0003DMG400019150,PGSC0003DMG400022419,PGSC0003DMG400006871,PGSC0003DMG400002776,PGSC0003DMG400009509,PGSC0003DMG400018605,PGSC0003DMG400014405,PGSC0003DMG400026168,PGSC0003DMG400014232,PGSC0003DMG400014248,PGSC0003DMG400006323,PGSC0003DMG400014051,PGSC0003DMG400020333,PGSC0003DMG400005361,PGSC0003DMG400002987,PGSC0003DMG401028340,…
GO:0009059	macromolecule biosynthetic process	biological_process	0.085248	1	427	2420	4152	24895	PGSC0003DMG400028479,PGSC0003DMG400007899,PGSC0003DMG400001688,PGSC0003DMG400036566,PGSC0003DMG402019343,PGSC0003DMG400024785,PGSC0003DMG401020509,PGSC0003DMG400006394,PGSC0003DMG400028169,PGSC0003DMG400027117,PGSC0003DMG400002728,PGSC0003DMG400040046,PGSC0003DMG400008978,PGSC0003DMG400025390,PGSC0003DMG400011652,PGSC0003DMG400024578,PGSC0003DMG400033080,PGSC0003DMG400031111,PGSC0003DMG400025081,…
GO:0030599	pectinesterase activity	molecular_function	0.085803	1	17	2420	144	24895	PGSC0003DMG400012017,PGSC0003DMG400027617,PGSC0003DMG400010809,PGSC0003DMG400018037,PGSC0003DMG400004617,PGSC0003DMG400021574,PGSC0003DMG400001193,PGSC0003DMG402017934,PGSC0003DMG400043616,PGSC0003DMG400019611,PGSC0003DMG400018038,PGSC0003DMG400004735,PGSC0003DMG400002898,PGSC0003DMG400004616,PGSC0003DMG400005206,PGSC0003DMG400000293,PGSC0003DMG400013680
GO:0044283	small molecule biosynthetic process	biological_process	0.086005	1	55	2420	442	24895	PGSC0003DMG400028127,PGSC0003DMG400012395,PGSC0003DMG400022181,PGSC0003DMG400019305,Novel03057,PGSC0003DMG400014549,PGSC0003DMG400027916,PGSC0003DMG400022678,PGSC0003DMG400011238,PGSC0003DMG400007614,PGSC0003DMG400000025,PGSC0003DMG401028903,PGSC0003DMG400029620,Novel01529,PGSC0003DMG400000152,PGSC0003DMG400004572,PGSC0003DMG400010169,PGSC0003DMG400018190,PGSC0003DMG400032146,PGSC0003DMG400021831…
GO:1901575	organic substance catabolic process	biological_process	0.086247	1	91	2420	776	24895	PGSC0003DMG400012012,PGSC0003DMG401032194,PGSC0003DMG400006381,PGSC0003DMG400000628,PGSC0003DMG400005994,PGSC0003DMG400014345,PGSC0003DMG400021814,PGSC0003DMG400004593,PGSC0003DMG400031844,PGSC0003DMG400016726,Novel02386,PGSC0003DMG400016767,PGSC0003DMG400000935,PGSC0003DMG400010050,PGSC0003DMG400028622,PGSC0003DMG400011238,PGSC0003DMG400003822,PGSC0003DMG400011207,PGSC0003DMG400001549,PGSC0003DM…
GO:0008202	steroid metabolic process	biological_process	0.086665	1	19	2420	130	24895	PGSC0003DMG400003054,PGSC0003DMG400012274,PGSC0003DMG400027767,PGSC0003DMG400007658,PGSC0003DMG400023715,PGSC0003DMG401021138,PGSC0003DMG400017842,PGSC0003DMG400008389,PGSC0003DMG400022678,PGSC0003DMG401011335,PGSC0003DMG400019511,PGSC0003DMG400007152,PGSC0003DMG400033906,PGSC0003DMG402025066,PGSC0003DMG400007816,Novel00352,PGSC0003DMG400007113,PGSC0003DMG400012395,PGSC0003DMG400011222
GO:0016746	transferase activity, transferring acyl groups	molecular_function	0.087854	1	60	2420	505	24895	PGSC0003DMG400015918,PGSC0003DMG400011330,PGSC0003DMG400001075,PGSC0003DMG400019110,PGSC0003DMG401028367,PGSC0003DMG400002049,PGSC0003DMG400009902,PGSC0003DMG400007155,PGSC0003DMG400007797,PGSC0003DMG400014770,PGSC0003DMG400004448,PGSC0003DMG400012571,PGSC0003DMG400008311,PGSC0003DMG400026366,PGSC0003DMG400024362,PGSC0003DMG400007373,PGSC0003DMG400028352,PGSC0003DMG400007400,PGSC0003DMG400015615,…
GO:0001932	regulation of protein phosphorylation	biological_process	0.087876	1	4	2420	17	24895	PGSC0003DMG400012345,PGSC0003DMG400026023,PGSC0003DMG400031310,PGSC0003DMG400031168
GO:0031399	regulation of protein modification process	biological_process	0.087876	1	4	2420	17	24895	PGSC0003DMG400012345,PGSC0003DMG400026023,PGSC0003DMG400031168,PGSC0003DMG400031310
GO:0009311	oligosaccharide metabolic process	biological_process	0.088425	1	15	2420	96	24895	PGSC0003DMG400004114,PGSC0003DMG400022210,PGSC0003DMG400008108,PGSC0003DMG400013546,PGSC0003DMG400005749,PGSC0003DMG400027449,PGSC0003DMG400019604,PGSC0003DMG400024785,PGSC0003DMG400013282,PGSC0003DMG400022778,PGSC0003DMG400020619,PGSC0003DMG400026428,PGSC0003DMG400028467,PGSC0003DMG400013857,PGSC0003DMG400023995
GO:0016055	Wnt receptor signaling pathway	biological_process	0.090223	1	5	2420	24	24895	PGSC0003DMG400004596,PGSC0003DMG400026461,PGSC0003DMG400019324,PGSC0003DMG400000778,PGSC0003DMG401028367
GO:0031965	nuclear membrane	cellular_component	0.090544	1	3	2420	12	24895	PGSC0003DMG401015894,PGSC0003DMG400030970,PGSC0003DMG400016906
GO:0006007	glucose catabolic process	biological_process	0.090581	1	18	2420	119	24895	PGSC0003DMG400003548,PGSC0003DMG400002675,PGSC0003DMG402002721,PGSC0003DMG400004822,PGSC0003DMG400000935,PGSC0003DMG400025137,PGSC0003DMG400019605,PGSC0003DMG400012012,PGSC0003DMG400006381,PGSC0003DMG400030509,PGSC0003DMG400043373,PGSC0003DMG400022118,PGSC0003DMG400017413,PGSC0003DMG400023169,PGSC0003DMG400003123,PGSC0003DMG400016726,PGSC0003DMG400030565,PGSC0003DMG400029309
GO:0019320	hexose catabolic process	biological_process	0.090581	1	18	2420	119	24895	PGSC0003DMG400006381,PGSC0003DMG400030509,PGSC0003DMG400012012,PGSC0003DMG400019605,PGSC0003DMG400025137,PGSC0003DMG400030565,PGSC0003DMG400029309,PGSC0003DMG400016726,PGSC0003DMG400023169,PGSC0003DMG400003123,PGSC0003DMG400043373,PGSC0003DMG400022118,PGSC0003DMG400017413,PGSC0003DMG400003548,PGSC0003DMG400004822,PGSC0003DMG400000935,PGSC0003DMG402002721,PGSC0003DMG400002675
GO:0000902	cell morphogenesis	biological_process	0.090929	1	9	2420	49	24895	PGSC0003DMG400027750,PGSC0003DMG400021895,PGSC0003DMG400006353,PGSC0003DMG400000398,PGSC0003DMG400011581,PGSC0003DMG400012254,PGSC0003DMG400030405,PGSC0003DMG400028580,PGSC0003DMG400024887
GO:0032989	cellular component morphogenesis	biological_process	0.090929	1	9	2420	49	24895	PGSC0003DMG400027750,PGSC0003DMG400021895,PGSC0003DMG400006353,PGSC0003DMG400000398,PGSC0003DMG400011581,PGSC0003DMG400012254,PGSC0003DMG400030405,PGSC0003DMG400028580,PGSC0003DMG400024887
GO:0010927	cellular component assembly involved in morphogenesis	biological_process	0.091596	1	3	2420	10	24895	PGSC0003DMG400006353,PGSC0003DMG400028580,PGSC0003DMG400011581
GO:0032990	cell part morphogenesis	biological_process	0.091596	1	3	2420	10	24895	PGSC0003DMG400028580,PGSC0003DMG400006353,PGSC0003DMG400011581
GO:0042384	cilium assembly	biological_process	0.091596	1	3	2420	10	24895	PGSC0003DMG400006353,PGSC0003DMG400028580,PGSC0003DMG400011581
GO:0048858	cell projection morphogenesis	biological_process	0.091596	1	3	2420	10	24895	PGSC0003DMG400006353,PGSC0003DMG400028580,PGSC0003DMG400011581
GO:0060271	cilium morphogenesis	biological_process	0.091596	1	3	2420	10	24895	PGSC0003DMG400011581,PGSC0003DMG400006353,PGSC0003DMG400028580
GO:0016709	oxidoreductase activity, acting on paired donors, with incorporation or reduction of molecular oxygen, NAD(P)H as one donor, and incorporation of one atom of oxygen	molecular_function	0.092948	1	8	2420	46	24895	PGSC0003DMG400011238,PGSC0003DMG400000480,Novel01788,Novel00324,Novel01539,PGSC0003DMG400026225,Novel03155,PGSC0003DMG400013577
GO:0019048	modulation by virus of host morphology or physiology	biological_process	0.09333	1	12	2420	83	24895	PGSC0003DMG400011951,PGSC0003DMG400013647,Novel02562,PGSC0003DMG400021076,PGSC0003DMG400008164,PGSC0003DMG402027007,PGSC0003DMG400033135,PGSC0003DMG400024249,PGSC0003DMG400007233,PGSC0003DMG400005150,PGSC0003DMG400012436,PGSC0003DMG400013493
GO:0043565	sequence-specific DNA binding	molecular_function	0.09537	1	67	2420	605	24895	PGSC0003DMG401019343,PGSC0003DMG400021345,PGSC0003DMG400030918,PGSC0003DMG400016790,PGSC0003DMG400000799,PGSC0003DMG401031196,PGSC0003DMG402007388,PGSC0003DMG400022143,PGSC0003DMG400017334,PGSC0003DMG400027264,PGSC0003DMG400029773,PGSC0003DMG400001065,PGSC0003DMG400005835,PGSC0003DMG400031140,PGSC0003DMG400027030,PGSC0003DMG400016148,PGSC0003DMG401004023,PGSC0003DMG400007387,PGSC0003DMG400019824,…
GO:0004558	alpha-glucosidase activity	molecular_function	0.096263	1	7	2420	38	24895	PGSC0003DMG400043616,PGSC0003DMG400001596,PGSC0003DMG400018292,PGSC0003DMG400021008,PGSC0003DMG400004790,PGSC0003DMG400012355,PGSC0003DMG400001193
GO:0045226	extracellular polysaccharide biosynthetic process	biological_process	0.096948	1	12	2420	73	24895	PGSC0003DMG400014178,PGSC0003DMG400011222,PGSC0003DMG401021138,PGSC0003DMG400022678,PGSC0003DMG400007152,PGSC0003DMG401011335,PGSC0003DMG400012820,PGSC0003DMG400003054,PGSC0003DMG400007113,PGSC0003DMG400007816,PGSC0003DMG400012274,PGSC0003DMG400026970
GO:0046379	extracellular polysaccharide metabolic process	biological_process	0.096948	1	12	2420	73	24895	PGSC0003DMG400026970,PGSC0003DMG400007816,PGSC0003DMG400007113,PGSC0003DMG400012274,PGSC0003DMG400012820,PGSC0003DMG400003054,PGSC0003DMG400022678,PGSC0003DMG401011335,PGSC0003DMG400007152,PGSC0003DMG401021138,PGSC0003DMG400014178,PGSC0003DMG400011222
GO:0016485	protein processing	biological_process	0.097537	1	8	2420	46	24895	PGSC0003DMG400015448,PGSC0003DMG402031484,PGSC0003DMG400005664,PGSC0003DMG400022368,PGSC0003DMG400000328,PGSC0003DMG400003643,PGSC0003DMG400006323,PGSC0003DMG400013633
GO:0051604	protein maturation	biological_process	0.097537	1	8	2420	46	24895	PGSC0003DMG400006323,PGSC0003DMG400003643,PGSC0003DMG400013633,PGSC0003DMG402031484,PGSC0003DMG400015448,PGSC0003DMG400000328,PGSC0003DMG400022368,PGSC0003DMG400005664
GO:0051287	NAD binding	molecular_function	0.098322	1	17	2420	114	24895	PGSC0003DMG400028352,PGSC0003DMG401021138,PGSC0003DMG400022918,PGSC0003DMG400022796,Novel01539,PGSC0003DMG400030121,Novel03155,PGSC0003DMG400003054,PGSC0003DMG400011238,PGSC0003DMG400025137,PGSC0003DMG400027143,PGSC0003DMG400027156,PGSC0003DMG400002612,PGSC0003DMG400019511,PGSC0003DMG400002777,PGSC0003DMG400007152,PGSC0003DMG400022678
GO:0042438	melanin biosynthetic process	biological_process	0.098701	1	1	2420	1	24895	PGSC0003DMG400018990
GO:0046189	phenol-containing compound biosynthetic process	biological_process	0.098701	1	1	2420	1	24895	PGSC0003DMG400018990
GO:0043412	macromolecule modification	biological_process	0.099731	1	249	2420	2104	24895	PGSC0003DMG400006088,PGSC0003DMG400009986,PGSC0003DMG400012334,PGSC0003DMG400018457,PGSC0003DMG400027759,PGSC0003DMG400015814,PGSC0003DMG400010701,PGSC0003DMG400018516,PGSC0003DMG400029652,PGSC0003DMG400030113,PGSC0003DMG400001182,PGSC0003DMG400013199,PGSC0003DMG401000796,PGSC0003DMG400017763,PGSC0003DMG400022555,PGSC0003DMG400011274,Novel02609,PGSC0003DMG401009323,PGSC0003DMG400030462,PGSC0003DM…
GO:1901615	organic hydroxy compound metabolic process	biological_process	0.10061	1	9	2420	54	24895	PGSC0003DMG400018990,PGSC0003DMG400018191,PGSC0003DMG400021831,PGSC0003DMG400027916,PGSC0003DMG400007188,PGSC0003DMG403020240,PGSC0003DMG400004958,PGSC0003DMG400026957,PGSC0003DMG401000287
GO:0006952	defense response	biological_process	0.10112	1	38	2420	359	24895	PGSC0003DMG400019437,PGSC0003DMG400012155,Novel02495,PGSC0003DMG400009483,PGSC0003DMG400016068,PGSC0003DMG400009817,PGSC0003DMG400024205,PGSC0003DMG400030134,PGSC0003DMG400008101,PGSC0003DMG400012436,PGSC0003DMG400007233,PGSC0003DMG400025626,PGSC0003DMG400000780,PGSC0003DMG400023949,PGSC0003DMG400013143,PGSC0003DMG400025487,PGSC0003DMG400023235,PGSC0003DMG400008794,PGSC0003DMG400031534,PGSC0003DM…
GO:0032994	protein-lipid complex	cellular_component	0.10132	1	1	2420	1	24895	PGSC0003DMG400009112
GO:0034358	plasma lipoprotein particle	cellular_component	0.10132	1	1	2420	1	24895	PGSC0003DMG400009112
GO:0042627	chylomicron	cellular_component	0.10132	1	1	2420	1	24895	PGSC0003DMG400009112
GO:0015996	chlorophyll catabolic process	biological_process	0.10179	1	8	2420	48	24895	PGSC0003DMG400012964,PGSC0003DMG400021814,PGSC0003DMG400012674,PGSC0003DMG400031844,PGSC0003DMG400007233,PGSC0003DMG400011311,PGSC0003DMG400024765,PGSC0003DMG400031845
GO:0047746	chlorophyllase activity	molecular_function	0.10179	1	8	2420	48	24895	PGSC0003DMG400012964,PGSC0003DMG400021814,PGSC0003DMG400031844,PGSC0003DMG400012674,PGSC0003DMG400007233,PGSC0003DMG400011311,PGSC0003DMG400024765,PGSC0003DMG400031845
GO:0043167	ion binding	molecular_function	0.10192	1	777	2420	7270	24895	Novel01833,PGSC0003DMG400018104,PGSC0003DMG400002777,PGSC0003DMG400017886,PGSC0003DMG400017291,PGSC0003DMG402015022,PGSC0003DMG400000383,PGSC0003DMG400022734,PGSC0003DMG400004101,PGSC0003DMG400011839,PGSC0003DMG400021265,PGSC0003DMG400017062,PGSC0003DMG400003227,PGSC0003DMG400025613,PGSC0003DMG400000389,PGSC0003DMG400030919,PGSC0003DMG400021421,Novel02221,PGSC0003DMG400017999,PGSC0003DMG400012392…
GO:0016042	lipid catabolic process	biological_process	0.10365	1	9	2420	53	24895	PGSC0003DMG400010485,PGSC0003DMG400011580,PGSC0003DMG400009147,PGSC0003DMG400016767,PGSC0003DMG400020620,PGSC0003DMG400003887,PGSC0003DMG400021814,Novel00143,PGSC0003DMG400028622
GO:0019866	organelle inner membrane	cellular_component	0.10381	1	28	2420	226	24895	PGSC0003DMG401015894,PGSC0003DMG400029885,PGSC0003DMG400023050,PGSC0003DMG400008270,PGSC0003DMG400030560,PGSC0003DMG401011681,PGSC0003DMG400002495,PGSC0003DMG401004423,PGSC0003DMG400026643,PGSC0003DMG400008276,PGSC0003DMG400011287,PGSC0003DMG400001656,PGSC0003DMG400030970,PGSC0003DMG400032771,PGSC0003DMG400027507,PGSC0003DMG400031256,PGSC0003DMG400005994,PGSC0003DMG400016906,PGSC0003DMG400026341,…
GO:0010393	galacturonan metabolic process	biological_process	0.10393	1	2	2420	5	24895	PGSC0003DMG400005339,PGSC0003DMG400006048
GO:0045488	pectin metabolic process	biological_process	0.10393	1	2	2420	5	24895	PGSC0003DMG400005339,PGSC0003DMG400006048
GO:0045490	pectin catabolic process	biological_process	0.10393	1	2	2420	5	24895	PGSC0003DMG400006048,PGSC0003DMG400005339
GO:0047487	oligogalacturonide lyase activity	molecular_function	0.10393	1	2	2420	5	24895	PGSC0003DMG400005339,PGSC0003DMG400006048
GO:0006732	coenzyme metabolic process	biological_process	0.10532	1	28	2420	214	24895	PGSC0003DMG400000152,PGSC0003DMG401026981,PGSC0003DMG400006381,PGSC0003DMG400030509,PGSC0003DMG400025137,PGSC0003DMG400007614,PGSC0003DMG402018380,PGSC0003DMG400001444,PGSC0003DMG400020152,Novel03057,PGSC0003DMG400013184,PGSC0003DMG400043373,PGSC0003DMG400016535,PGSC0003DMG400010973,PGSC0003DMG400017413,PGSC0003DMG400003461,PGSC0003DMG400023169,PGSC0003DMG400032183,PGSC0003DMG401028184,PGSC0003DM…
GO:0031406	carboxylic acid binding	molecular_function	0.10584	1	10	2420	58	24895	PGSC0003DMG400013736,PGSC0003DMG400016010,PGSC0003DMG400014224,PGSC0003DMG400003868,PGSC0003DMG401019352,PGSC0003DMG400018644,PGSC0003DMG400020246,PGSC0003DMG400022782,PGSC0003DMG400003924,PGSC0003DMG400014155
GO:0044782	cilium organization	biological_process	0.10592	1	3	2420	11	24895	PGSC0003DMG400011581,PGSC0003DMG400028580,PGSC0003DMG400006353
GO:0030682	evasion or tolerance of host defense response	biological_process	0.10593	1	3	2420	12	24895	PGSC0003DMG400007233,PGSC0003DMG400012436,PGSC0003DMG400008164
GO:0051807	evasion or tolerance of defense response of other organism involved in symbiotic interaction	biological_process	0.10593	1	3	2420	12	24895	PGSC0003DMG400008164,PGSC0003DMG400007233,PGSC0003DMG400012436
GO:0000122	negative regulation of transcription from RNA polymerase II promoter	biological_process	0.10693	1	1	2420	2	24895	PGSC0003DMG400007951
GO:0008013	beta-catenin binding	molecular_function	0.10832	1	3	2420	12	24895	PGSC0003DMG400004596,PGSC0003DMG401028367,PGSC0003DMG400019324
GO:0044711	single-organism biosynthetic process	biological_process	0.10881	1	56	2420	461	24895	PGSC0003DMG400029273,PGSC0003DMG400013235,PGSC0003DMG400010050,PGSC0003DMG400009698,Novel01539,PGSC0003DMG400014379,Novel01733,PGSC0003DMG400012571,PGSC0003DMG400002593,PGSC0003DMG400023860,PGSC0003DMG400037250,PGSC0003DMG401030325,PGSC0003DMG400028426,PGSC0003DMG400007373,PGSC0003DMG400015278,PGSC0003DMG400012549,PGSC0003DMG400004355,PGSC0003DMG400023620,PGSC0003DMG400006381,PGSC0003DMG400024700…
GO:0006720	isoprenoid metabolic process	biological_process	0.10955	1	15	2420	94	24895	PGSC0003DMG400002947,PGSC0003DMG400011238,PGSC0003DMG400003897,PGSC0003DMG400002921,PGSC0003DMG400025165,PGSC0003DMG400027156,PGSC0003DMG400010637,Novel01789,Novel01788,PGSC0003DMG400012322,PGSC0003DMG400019718,PGSC0003DMG400003660,PGSC0003DMG400026225,PGSC0003DMG400008159,PGSC0003DMG400004844
GO:0008299	isoprenoid biosynthetic process	biological_process	0.10955	1	15	2420	94	24895	PGSC0003DMG400003897,PGSC0003DMG400011238,PGSC0003DMG400002947,PGSC0003DMG400010637,PGSC0003DMG400027156,PGSC0003DMG400002921,PGSC0003DMG400025165,Novel01788,PGSC0003DMG400012322,Novel01789,PGSC0003DMG400008159,PGSC0003DMG400004844,PGSC0003DMG400026225,PGSC0003DMG400003660,PGSC0003DMG400019718
GO:0005751	mitochondrial respiratory chain complex IV	cellular_component	0.11038	1	2	2420	7	24895	PGSC0003DMG400026341,PGSC0003DMG400023700
GO:0045277	respiratory chain complex IV	cellular_component	0.11038	1	2	2420	7	24895	PGSC0003DMG400026341,PGSC0003DMG400023700
GO:0010033	response to organic substance	biological_process	0.11049	1	10	2420	59	24895	Novel01662,PGSC0003DMG400004366,PGSC0003DMG400002728,PGSC0003DMG400010298,PGSC0003DMG400014452,PGSC0003DMG400000118,PGSC0003DMG400002248,PGSC0003DMG400023345,PGSC0003DMG400021889,PGSC0003DMG400011055
GO:0004499	N,N-dimethylaniline monooxygenase activity	molecular_function	0.11098	1	6	2420	33	24895	Novel01539,PGSC0003DMG400000480,PGSC0003DMG400011238,Novel00324,PGSC0003DMG400013577,Novel03155
GO:0005507	copper ion binding	molecular_function	0.11166	1	21	2420	172	24895	PGSC0003DMG400028959,PGSC0003DMG400026200,PGSC0003DMG400018990,PGSC0003DMG400003512,PGSC0003DMG400027168,PGSC0003DMG400032797,PGSC0003DMG400030376,PGSC0003DMG400030919,PGSC0003DMG400026001,PGSC0003DMG401008903,PGSC0003DMG400013755,PGSC0003DMG400031836,Novel02164,PGSC0003DMG400028958,PGSC0003DMG400013213,PGSC0003DMG400030918,PGSC0003DMG402005729,PGSC0003DMG400008826,PGSC0003DMG400015241,PGSC0003DM…
GO:0008653	lipopolysaccharide metabolic process	biological_process	0.11226	1	30	2420	205	24895	PGSC0003DMG400022019,PGSC0003DMG400011175,PGSC0003DMG400033060,PGSC0003DMG400031090,PGSC0003DMG400028666,PGSC0003DMG400011502,PGSC0003DMG400026384,PGSC0003DMG400008149,PGSC0003DMG400012203,PGSC0003DMG400013989,PGSC0003DMG400022562,PGSC0003DMG401000796,PGSC0003DMG400030058,PGSC0003DMG400028491,PGSC0003DMG400018644,PGSC0003DMG400028169,PGSC0003DMG400000372,PGSC0003DMG400030462,PGSC0003DMG400023742,…
GO:0009103	lipopolysaccharide biosynthetic process	biological_process	0.11226	1	30	2420	205	24895	PGSC0003DMG400008149,PGSC0003DMG400026384,PGSC0003DMG400011502,PGSC0003DMG400013989,PGSC0003DMG400012203,PGSC0003DMG400011175,PGSC0003DMG400022019,PGSC0003DMG400031090,PGSC0003DMG400028666,PGSC0003DMG400033060,PGSC0003DMG400018644,PGSC0003DMG400028491,PGSC0003DMG400022562,PGSC0003DMG400030058,PGSC0003DMG401000796,PGSC0003DMG400023742,PGSC0003DMG400030462,PGSC0003DMG400027771,PGSC0003DMG400000372,…
GO:0008901	ferredoxin hydrogenase activity	molecular_function	0.11309	1	1	2420	1	24895	PGSC0003DMG400000779
GO:0016695	oxidoreductase activity, acting on hydrogen as donor	molecular_function	0.11309	1	1	2420	1	24895	PGSC0003DMG400000779
GO:0016699	oxidoreductase activity, acting on hydrogen as donor, iron-sulfur protein as acceptor	molecular_function	0.11309	1	1	2420	1	24895	PGSC0003DMG400000779
GO:0008883	glutamyl-tRNA reductase activity	molecular_function	0.11317	1	3	2420	13	24895	PGSC0003DMG400006381,PGSC0003DMG400008590,PGSC0003DMG400002682
GO:0016298	lipase activity	molecular_function	0.11351	1	17	2420	115	24895	PGSC0003DMG400009147,PGSC0003DMG400004016,PGSC0003DMG400030761,PGSC0003DMG400026257,PGSC0003DMG400006622,PGSC0003DMG400031014,PGSC0003DMG400033029,PGSC0003DMG400007654,PGSC0003DMG400033687,PGSC0003DMG400010485,PGSC0003DMG400011580,PGSC0003DMG400000101,PGSC0003DMG400006945,Novel00143,PGSC0003DMG400022655,PGSC0003DMG400028622,PGSC0003DMG400019873
GO:0016791	phosphatase activity	molecular_function	0.11392	1	16	2420	114	24895	PGSC0003DMG400027125,PGSC0003DMG400011726,PGSC0003DMG400002523,Novel00285,Novel01579,PGSC0003DMG400017152,PGSC0003DMG400006217,PGSC0003DMG400019188,PGSC0003DMG400002304,PGSC0003DMG400015731,PGSC0003DMG400012191,PGSC0003DMG400024109,PGSC0003DMG401016495,PGSC0003DMG400008829,PGSC0003DMG400026671,PGSC0003DMG400019189
GO:0046149	pigment catabolic process	biological_process	0.1141	1	8	2420	49	24895	PGSC0003DMG400012964,PGSC0003DMG400021814,PGSC0003DMG400031844,PGSC0003DMG400012674,PGSC0003DMG400007233,PGSC0003DMG400011311,PGSC0003DMG400024765,PGSC0003DMG400031845
GO:0009991	response to extracellular stimulus	biological_process	0.11416	1	6	2420	36	24895	PGSC0003DMG400006509,PGSC0003DMG400004802,PGSC0003DMG400011072,PGSC0003DMG402022314,PGSC0003DMG400014422,PGSC0003DMG402012477
GO:0031668	cellular response to extracellular stimulus	biological_process	0.11416	1	6	2420	36	24895	PGSC0003DMG400014422,PGSC0003DMG402012477,PGSC0003DMG400004802,PGSC0003DMG400006509,PGSC0003DMG400011072,PGSC0003DMG402022314
GO:0071496	cellular response to external stimulus	biological_process	0.11416	1	6	2420	36	24895	PGSC0003DMG400011072,PGSC0003DMG400004802,PGSC0003DMG400006509,PGSC0003DMG402022314,PGSC0003DMG402012477,PGSC0003DMG400014422
GO:0016705	oxidoreductase activity, acting on paired donors, with incorporation or reduction of molecular oxygen	molecular_function	0.11445	1	97	2420	882	24895	PGSC0003DMG400029517,PGSC0003DMG400003660,PGSC0003DMG400017999,PGSC0003DMG400031519,PGSC0003DMG400003340,Novel01788,PGSC0003DMG402026034,PGSC0003DMG400023860,PGSC0003DMG400023382,PGSC0003DMG400007118,PGSC0003DMG400043512,PGSC0003DMG403019771,PGSC0003DMG400002943,PGSC0003DMG400015278,PGSC0003DMG400018141,PGSC0003DMG400028505,PGSC0003DMG400026225,Novel01833,PGSC0003DMG400029894,PGSC0003DMG401014734…
GO:0003847	1-alkyl-2-acetylglycerophosphocholine esterase activity	molecular_function	0.1157	1	2	2420	7	24895	PGSC0003DMG400003887,PGSC0003DMG400021814
GO:0016645	oxidoreductase activity, acting on the CH-NH group of donors	molecular_function	0.11605	1	11	2420	74	24895	PGSC0003DMG400029845,PGSC0003DMG400010050,Novel03057,PGSC0003DMG400013184,PGSC0003DMG400004572,PGSC0003DMG400024554,PGSC0003DMG400031420,PGSC0003DMG400000152,PGSC0003DMG400016168,PGSC0003DMG401026981,Novel01255
GO:0000990	core RNA polymerase binding transcription factor activity	molecular_function	0.11648	1	10	2420	66	24895	PGSC0003DMG402022374,PGSC0003DMG400026181,PGSC0003DMG400010246,PGSC0003DMG400031111,Novel00284,PGSC0003DMG400025024,PGSC0003DMG400019810,PGSC0003DMG400030000,PGSC0003DMG400027513,PGSC0003DMG400016450
GO:0000996	core DNA-dependent RNA polymerase binding promoter specificity activity	molecular_function	0.11648	1	10	2420	66	24895	PGSC0003DMG402022374,PGSC0003DMG400026181,PGSC0003DMG400031111,PGSC0003DMG400010246,PGSC0003DMG400027513,PGSC0003DMG400030000,PGSC0003DMG400016450,Novel00284,PGSC0003DMG400025024,PGSC0003DMG400019810
GO:0016987	sigma factor activity	molecular_function	0.11648	1	10	2420	66	24895	PGSC0003DMG400030000,PGSC0003DMG400027513,PGSC0003DMG400016450,Novel00284,PGSC0003DMG400025024,PGSC0003DMG400019810,PGSC0003DMG402022374,PGSC0003DMG400026181,PGSC0003DMG400010246,PGSC0003DMG400031111
GO:0016670	oxidoreductase activity, acting on a sulfur group of donors, oxygen as acceptor	molecular_function	0.11674	1	4	2420	19	24895	PGSC0003DMG400045338,PGSC0003DMG400031310,PGSC0003DMG400036103,PGSC0003DMG400007654
GO:0005047	signal recognition particle binding	molecular_function	0.11695	1	2	2420	6	24895	PGSC0003DMG400000628,PGSC0003DMG400007131
GO:0005785	signal recognition particle receptor complex	cellular_component	0.11695	1	2	2420	6	24895	PGSC0003DMG400000628,PGSC0003DMG400007131
GO:0015849	organic acid transport	biological_process	0.11713	1	16	2420	110	24895	PGSC0003DMG400010469,PGSC0003DMG400033634,PGSC0003DMG400008270,PGSC0003DMG400027763,PGSC0003DMG400011000,PGSC0003DMG400032771,PGSC0003DMG400025523,PGSC0003DMG400011135,PGSC0003DMG400011639,PGSC0003DMG400000025,PGSC0003DMG400013962,PGSC0003DMG400005713,PGSC0003DMG400001474,PGSC0003DMG400007597,PGSC0003DMG400029153,PGSC0003DMG400028215
GO:0046942	carboxylic acid transport	biological_process	0.11713	1	16	2420	110	24895	PGSC0003DMG400000025,PGSC0003DMG400007597,PGSC0003DMG400028215,PGSC0003DMG400029153,PGSC0003DMG400013962,PGSC0003DMG400005713,PGSC0003DMG400001474,PGSC0003DMG400027763,PGSC0003DMG400011000,PGSC0003DMG400010469,PGSC0003DMG400033634,PGSC0003DMG400008270,PGSC0003DMG400025523,PGSC0003DMG400011639,PGSC0003DMG400011135,PGSC0003DMG400032771
GO:1901135	carbohydrate derivative metabolic process	biological_process	0.11749	1	117	2420	998	24895	PGSC0003DMG400001302,PGSC0003DMG400011546,PGSC0003DMG400028479,PGSC0003DMG400007899,PGSC0003DMG400004744,PGSC0003DMG400010577,PGSC0003DMG400027771,PGSC0003DMG400004624,PGSC0003DMG400026257,PGSC0003DMG400028169,PGSC0003DMG400031256,PGSC0003DMG400026643,Novel01539,PGSC0003DMG400025775,PGSC0003DMG400019873,PGSC0003DMG401019352,PGSC0003DMG400026855,PGSC0003DMG400033031,Novel00143,PGSC0003DMG400026493…
GO:0015128	gluconate transmembrane transporter activity	molecular_function	0.11838	1	1	2420	1	24895	PGSC0003DMG400027763
GO:0015725	gluconate transport	biological_process	0.11838	1	1	2420	1	24895	PGSC0003DMG400027763
GO:0035429	gluconate transmembrane transport	biological_process	0.11838	1	1	2420	1	24895	PGSC0003DMG400027763
GO:0042873	aldonate transport	biological_process	0.11838	1	1	2420	1	24895	PGSC0003DMG400027763
GO:0042879	aldonate transmembrane transporter activity	molecular_function	0.11838	1	1	2420	1	24895	PGSC0003DMG400027763
GO:0050380	undecaprenyl-diphosphatase activity	molecular_function	0.11864	1	1	2420	1	24895	PGSC0003DMG400027948
GO:0006090	pyruvate metabolic process	biological_process	0.1191	1	1	2420	1	24895	PGSC0003DMG400025165
GO:0009240	isopentenyl diphosphate biosynthetic process	biological_process	0.1191	1	1	2420	1	24895	PGSC0003DMG400025165
GO:0019288	isopentenyl diphosphate biosynthetic process, mevalonate-independent pathway	biological_process	0.1191	1	1	2420	1	24895	PGSC0003DMG400025165
GO:0019682	glyceraldehyde-3-phosphate metabolic process	biological_process	0.1191	1	1	2420	1	24895	PGSC0003DMG400025165
GO:0046490	isopentenyl diphosphate metabolic process	biological_process	0.1191	1	1	2420	1	24895	PGSC0003DMG400025165
GO:0005544	calcium-dependent phospholipid binding	molecular_function	0.11921	1	3	2420	13	24895	Novel00267,PGSC0003DMG400016665,PGSC0003DMG400007966
GO:0000156	phosphorelay response regulator activity	molecular_function	0.11924	1	10	2420	66	24895	PGSC0003DMG400010724,PGSC0003DMG400029542,PGSC0003DMG400011980,PGSC0003DMG400034307,PGSC0003DMG400024578,PGSC0003DMG400029852,PGSC0003DMG400017186,PGSC0003DMG400029463,PGSC0003DMG402022640,PGSC0003DMG400003084
GO:0010035	response to inorganic substance	biological_process	0.1196	1	5	2420	28	24895	PGSC0003DMG400011822,PGSC0003DMG400027197,PGSC0003DMG400028026,PGSC0003DMG400009968,PGSC0003DMG400003530
GO:0017069	snRNA binding	molecular_function	0.1206	1	2	2420	7	24895	PGSC0003DMG400024011,PGSC0003DMG400007951
GO:0008948	oxaloacetate decarboxylase activity	molecular_function	0.1208	1	3	2420	13	24895	PGSC0003DMG400017580,PGSC0003DMG400029804,PGSC0003DMG400009113
GO:0035725	sodium ion transmembrane transport	biological_process	0.1208	1	3	2420	13	24895	PGSC0003DMG400017580,PGSC0003DMG400029804,PGSC0003DMG400009113
GO:0071436	sodium ion export	biological_process	0.1208	1	3	2420	13	24895	PGSC0003DMG400017580,PGSC0003DMG400029804,PGSC0003DMG400009113
GO:1901137	carbohydrate derivative biosynthetic process	biological_process	0.12114	1	76	2420	636	24895	PGSC0003DMG400026643,PGSC0003DMG400033031,PGSC0003DMG400008016,PGSC0003DMG400013989,PGSC0003DMG400011502,PGSC0003DMG400006869,PGSC0003DMG400033060,PGSC0003DMG400013511,PGSC0003DMG400030560,PGSC0003DMG400031090,PGSC0003DMG400037250,Novel01733,PGSC0003DMG400011175,PGSC0003DMG400001302,PGSC0003DMG400011546,PGSC0003DMG400028479,PGSC0003DMG400007899,PGSC0003DMG400027771,PGSC0003DMG400028169,PGSC0003DM…
GO:0008839	4-hydroxy-tetrahydrodipicolinate reductase	molecular_function	0.12129	1	5	2420	24	24895	PGSC0003DMG400012395,PGSC0003DMG400017433,PGSC0003DMG400022918,PGSC0003DMG400006381,PGSC0003DMG400022678
GO:0031418	L-ascorbic acid binding	molecular_function	0.12184	1	1	2420	1	24895	PGSC0003DMG400014155
GO:0006152	purine nucleoside catabolic process	biological_process	0.12236	1	18	2420	121	24895	PGSC0003DMG400018512,PGSC0003DMG400001516,PGSC0003DMG401004423,PGSC0003DMG400007131,PGSC0003DMG400030560,PGSC0003DMG400028746,PGSC0003DMG400018291,PGSC0003DMG400030431,Novel02386,PGSC0003DMG400014345,PGSC0003DMG400010577,PGSC0003DMG400008752,PGSC0003DMG400000628,PGSC0003DMG400005994,PGSC0003DMG400002359,PGSC0003DMG400004624,PGSC0003DMG400004962,PGSC0003DMG400011207
GO:0009143	nucleoside triphosphate catabolic process	biological_process	0.12236	1	18	2420	121	24895	PGSC0003DMG400004624,PGSC0003DMG400004962,PGSC0003DMG400011207,PGSC0003DMG400000628,PGSC0003DMG400005994,PGSC0003DMG400002359,PGSC0003DMG400014345,PGSC0003DMG400010577,PGSC0003DMG400008752,PGSC0003DMG400028746,PGSC0003DMG400018291,PGSC0003DMG400030431,Novel02386,PGSC0003DMG400007131,PGSC0003DMG400030560,PGSC0003DMG400001516,PGSC0003DMG401004423,PGSC0003DMG400018512
GO:0009146	purine nucleoside triphosphate catabolic process	biological_process	0.12236	1	18	2420	121	24895	PGSC0003DMG400007131,PGSC0003DMG400030560,PGSC0003DMG400028746,Novel02386,PGSC0003DMG400030431,PGSC0003DMG400018291,PGSC0003DMG400018512,PGSC0003DMG400001516,PGSC0003DMG401004423,PGSC0003DMG400000628,PGSC0003DMG400002359,PGSC0003DMG400005994,PGSC0003DMG400011207,PGSC0003DMG400004962,PGSC0003DMG400004624,PGSC0003DMG400014345,PGSC0003DMG400010577,PGSC0003DMG400008752
GO:0009203	ribonucleoside triphosphate catabolic process	biological_process	0.12236	1	18	2420	121	24895	PGSC0003DMG400000628,PGSC0003DMG400005994,PGSC0003DMG400002359,PGSC0003DMG400004624,PGSC0003DMG400004962,PGSC0003DMG400011207,PGSC0003DMG400014345,PGSC0003DMG400010577,PGSC0003DMG400008752,PGSC0003DMG400007131,PGSC0003DMG400030560,PGSC0003DMG400028746,PGSC0003DMG400030431,PGSC0003DMG400018291,Novel02386,PGSC0003DMG400018512,PGSC0003DMG400001516,PGSC0003DMG401004423
GO:0009207	purine ribonucleoside triphosphate catabolic process	biological_process	0.12236	1	18	2420	121	24895	PGSC0003DMG400007131,PGSC0003DMG400030560,PGSC0003DMG400028746,Novel02386,PGSC0003DMG400018291,PGSC0003DMG400030431,PGSC0003DMG400018512,PGSC0003DMG400001516,PGSC0003DMG401004423,PGSC0003DMG400000628,PGSC0003DMG400002359,PGSC0003DMG400005994,PGSC0003DMG400011207,PGSC0003DMG400004962,PGSC0003DMG400004624,PGSC0003DMG400014345,PGSC0003DMG400010577,PGSC0003DMG400008752
GO:0046130	purine ribonucleoside catabolic process	biological_process	0.12236	1	18	2420	121	24895	PGSC0003DMG400004962,PGSC0003DMG400004624,PGSC0003DMG400011207,PGSC0003DMG400005994,PGSC0003DMG400002359,PGSC0003DMG400000628,PGSC0003DMG400008752,PGSC0003DMG400010577,PGSC0003DMG400014345,PGSC0003DMG400018291,PGSC0003DMG400030431,Novel02386,PGSC0003DMG400028746,PGSC0003DMG400030560,PGSC0003DMG400007131,PGSC0003DMG401004423,PGSC0003DMG400001516,PGSC0003DMG400018512
GO:0004806	triglyceride lipase activity	molecular_function	0.12325	1	14	2420	93	24895	PGSC0003DMG400000101,PGSC0003DMG400006945,PGSC0003DMG400004016,PGSC0003DMG400033687,PGSC0003DMG400011580,PGSC0003DMG400030761,PGSC0003DMG400026257,PGSC0003DMG400033029,PGSC0003DMG400031014,PGSC0003DMG400019873,PGSC0003DMG400007654,Novel00143,PGSC0003DMG400022655,PGSC0003DMG400028622
GO:0019637	organophosphate metabolic process	biological_process	0.12371	1	90	2420	781	24895	Novel00143,PGSC0003DMG400026643,Novel01539,PGSC0003DMG400019873,PGSC0003DMG401004013,PGSC0003DMG400013511,PGSC0003DMG400030560,PGSC0003DMG400010485,Novel01733,PGSC0003DMG400007131,PGSC0003DMG400012169,PGSC0003DMG400018291,PGSC0003DMG400006869,PGSC0003DMG400010577,PGSC0003DMG400001302,PGSC0003DMG400016535,PGSC0003DMG400043373,PGSC0003DMG400011546,PGSC0003DMG400026257,PGSC0003DMG400031256,PGSC0003D…
GO:0046365	monosaccharide catabolic process	biological_process	0.12522	1	18	2420	125	24895	PGSC0003DMG400000935,PGSC0003DMG400004822,PGSC0003DMG400002675,PGSC0003DMG402002721,PGSC0003DMG400003548,PGSC0003DMG400016726,PGSC0003DMG400030565,PGSC0003DMG400029309,PGSC0003DMG400043373,PGSC0003DMG400022118,PGSC0003DMG400017413,PGSC0003DMG400023169,PGSC0003DMG400003123,PGSC0003DMG400006381,PGSC0003DMG400030509,PGSC0003DMG400025137,PGSC0003DMG400019605,PGSC0003DMG400012012
GO:0000288	nuclear-transcribed mRNA catabolic process, deadenylation-dependent decay	biological_process	0.12527	1	1	2420	1	24895	PGSC0003DMG400001842
GO:0000290	deadenylation-dependent decapping of nuclear-transcribed mRNA	biological_process	0.12527	1	1	2420	1	24895	PGSC0003DMG400001842
GO:0015234	thiamine transmembrane transporter activity	molecular_function	0.12527	1	1	2420	1	24895	PGSC0003DMG400014540
GO:0015888	thiamine transport	biological_process	0.12527	1	1	2420	1	24895	PGSC0003DMG400014540
GO:0045117	azole transport	biological_process	0.12527	1	1	2420	1	24895	PGSC0003DMG400014540
GO:0045118	azole transporter activity	molecular_function	0.12527	1	1	2420	1	24895	PGSC0003DMG400014540
GO:0051183	vitamin transporter activity	molecular_function	0.12527	1	1	2420	1	24895	PGSC0003DMG400014540
GO:0090482	vitamin transmembrane transporter activity	molecular_function	0.12527	1	1	2420	1	24895	PGSC0003DMG400014540
GO:1901474	azole transmembrane transporter activity	molecular_function	0.12527	1	1	2420	1	24895	PGSC0003DMG400014540
GO:0016706	oxidoreductase activity, acting on paired donors, with incorporation or reduction of molecular oxygen, 2-oxoglutarate as one donor, and incorporation of one atom each of oxygen into both donors	molecular_function	0.12665	1	27	2420	235	24895	PGSC0003DMG400017184,PGSC0003DMG400016516,PGSC0003DMG400007232,PGSC0003DMG400024120,PGSC0003DMG400024249,PGSC0003DMG400014155,PGSC0003DMG400003880,PGSC0003DMG400017246,PGSC0003DMG400027645,PGSC0003DMG400041235,PGSC0003DMG400017248,PGSC0003DMG400023850,PGSC0003DMG400006899,PGSC0003DMG400024236,PGSC0003DMG400014093,PGSC0003DMG400006025,PGSC0003DMG400027392,PGSC0003DMG400007131,PGSC0003DMG402026034,…
GO:0006541	glutamine metabolic process	biological_process	0.12724	1	5	2420	28	24895	PGSC0003DMG400023620,PGSC0003DMG400004355,PGSC0003DMG400007066,PGSC0003DMG400013235,PGSC0003DMG400026382
GO:0004564	beta-fructofuranosidase activity	molecular_function	0.12836	1	6	2420	34	24895	PGSC0003DMG400043616,PGSC0003DMG400021008,PGSC0003DMG400018292,PGSC0003DMG400004790,PGSC0003DMG400012355,PGSC0003DMG400001193
GO:0004575	sucrose alpha-glucosidase activity	molecular_function	0.12836	1	6	2420	34	24895	PGSC0003DMG400001193,PGSC0003DMG400012355,PGSC0003DMG400018292,PGSC0003DMG400021008,PGSC0003DMG400004790,PGSC0003DMG400043616
GO:0006265	DNA topological change	biological_process	0.12986	1	6	2420	33	24895	PGSC0003DMG400027074,PGSC0003DMG401015894,PGSC0003DMG400013918,PGSC0003DMG400026142,PGSC0003DMG401000554,Novel01398
GO:0004932	mating-type factor pheromone receptor activity	molecular_function	0.13027	1	2	2420	6	24895	PGSC0003DMG400017298,PGSC0003DMG400000606
GO:0019359	nicotinamide nucleotide biosynthetic process	biological_process	0.13039	1	4	2420	17	24895	PGSC0003DMG400017413,PGSC0003DMG402018380,PGSC0003DMG400020152,PGSC0003DMG400010485
GO:0019363	pyridine nucleotide biosynthetic process	biological_process	0.13039	1	4	2420	17	24895	PGSC0003DMG400017413,PGSC0003DMG402018380,PGSC0003DMG400020152,PGSC0003DMG400010485
GO:0004402	histone acetyltransferase activity	molecular_function	0.13087	1	3	2420	11	24895	PGSC0003DMG400015229,PGSC0003DMG400021422,PGSC0003DMG400010847
GO:0009150	purine ribonucleotide metabolic process	biological_process	0.13173	1	44	2420	368	24895	PGSC0003DMG401028184,PGSC0003DMG400019413,PGSC0003DMG400002165,PGSC0003DMG400003461,PGSC0003DMG402011095,PGSC0003DMG400008982,PGSC0003DMG400027019,PGSC0003DMG400008752,PGSC0003DMG400004962,PGSC0003DMG400011207,PGSC0003DMG400016482,PGSC0003DMG400002359,PGSC0003DMG400001516,PGSC0003DMG400001656,PGSC0003DMG401004423,PGSC0003DMG400018512,PGSC0003DMG400014030,PGSC0003DMG400028746,PGSC0003DMG400023050,…
GO:0042578	phosphoric ester hydrolase activity	molecular_function	0.13235	1	23	2420	177	24895	PGSC0003DMG400024109,PGSC0003DMG400008829,PGSC0003DMG400026671,PGSC0003DMG401016495,PGSC0003DMG400012191,PGSC0003DMG403020240,PGSC0003DMG400003526,PGSC0003DMG400019189,PGSC0003DMG400019188,PGSC0003DMG400015731,PGSC0003DMG400014030,PGSC0003DMG400002304,Novel01579,PGSC0003DMG400006622,PGSC0003DMG400006217,PGSC0003DMG400017152,PGSC0003DMG400009147,PGSC0003DMG401000287,PGSC0003DMG400002523,PGSC0003DM…
GO:0022414	reproductive process	biological_process	0.13414	1	22	2420	159	24895	PGSC0003DMG400013887,PGSC0003DMG400030919,PGSC0003DMG401005047,Novel01276,PGSC0003DMG400022426,PGSC0003DMG400018452,PGSC0003DMG400003999,PGSC0003DMG400010446,PGSC0003DMG401013876,PGSC0003DMG400019241,PGSC0003DMG400021264,PGSC0003DMG400030209,PGSC0003DMG402003983,PGSC0003DMG400030918,PGSC0003DMG400018457,PGSC0003DMG400008523,PGSC0003DMG400042886,PGSC0003DMG400022787,PGSC0003DMG400042814,PGSC0003DM…
GO:0004100	chitin synthase activity	molecular_function	0.13457	1	2	2420	7	24895	PGSC0003DMG400020811,PGSC0003DMG400007111
GO:0030269	tetrahydromethanopterin S-methyltransferase activity	molecular_function	0.13504	1	4	2420	20	24895	PGSC0003DMG400014854,PGSC0003DMG400030407,PGSC0003DMG400000896,PGSC0003DMG400016530
GO:0042086	5-methyl-5,6,7,8-tetrahydromethanopterin-dependent methyltransferase activity	molecular_function	0.13504	1	4	2420	20	24895	PGSC0003DMG400000896,PGSC0003DMG400016530,PGSC0003DMG400014854,PGSC0003DMG400030407
GO:0015926	glucosidase activity	molecular_function	0.13512	1	7	2420	41	24895	PGSC0003DMG400012355,PGSC0003DMG400001193,PGSC0003DMG400043616,PGSC0003DMG400001596,PGSC0003DMG400018292,PGSC0003DMG400021008,PGSC0003DMG400004790
GO:0006406	mRNA export from nucleus	biological_process	0.13519	1	3	2420	13	24895	PGSC0003DMG400003343,PGSC0003DMG402024074,PGSC0003DMG400000348
GO:0004828	serine-tRNA ligase activity	molecular_function	0.13526	1	7	2420	45	24895	PGSC0003DMG400026168,PGSC0003DMG400000799,PGSC0003DMG400014854,PGSC0003DMG402028776,PGSC0003DMG400000348,PGSC0003DMG401023061,PGSC0003DMG400000328
GO:0006434	seryl-tRNA aminoacylation	biological_process	0.13526	1	7	2420	45	24895	PGSC0003DMG400000348,PGSC0003DMG401023061,PGSC0003DMG400000328,PGSC0003DMG400000799,PGSC0003DMG400026168,PGSC0003DMG400014854,PGSC0003DMG402028776
GO:0006544	glycine metabolic process	biological_process	0.13546	1	6	2420	35	24895	PGSC0003DMG401019352,PGSC0003DMG401023454,PGSC0003DMG400015745,PGSC0003DMG400012239,PGSC0003DMG400029938,PGSC0003DMG400016444
GO:0015103	inorganic anion transmembrane transporter activity	molecular_function	0.1359	1	7	2420	39	24895	PGSC0003DMG400029074,PGSC0003DMG400019315,PGSC0003DMG400006975,PGSC0003DMG400017689,PGSC0003DMG400020215,PGSC0003DMG400009468,PGSC0003DMG400005760
GO:0015947	methane metabolic process	biological_process	0.13599	1	6	2420	37	24895	PGSC0003DMG400000896,PGSC0003DMG400007488,PGSC0003DMG400027958,Novel00683,PGSC0003DMG400014854,PGSC0003DMG400000779
GO:0015948	methanogenesis	biological_process	0.13599	1	6	2420	37	24895	PGSC0003DMG400007488,PGSC0003DMG400000896,Novel00683,PGSC0003DMG400027958,PGSC0003DMG400014854,PGSC0003DMG400000779
GO:0015975	energy derivation by oxidation of reduced inorganic compounds	biological_process	0.13599	1	6	2420	37	24895	PGSC0003DMG400027958,Novel00683,PGSC0003DMG400014854,PGSC0003DMG400000779,PGSC0003DMG400007488,PGSC0003DMG400000896
GO:0043446	cellular alkane metabolic process	biological_process	0.13599	1	6	2420	37	24895	PGSC0003DMG400000896,PGSC0003DMG400007488,PGSC0003DMG400000779,PGSC0003DMG400014854,Novel00683,PGSC0003DMG400027958
GO:0043447	alkane biosynthetic process	biological_process	0.13599	1	6	2420	37	24895	PGSC0003DMG400000779,PGSC0003DMG400014854,PGSC0003DMG400027958,Novel00683,PGSC0003DMG400007488,PGSC0003DMG400000896
GO:0005753	mitochondrial proton-transporting ATP synthase complex	cellular_component	0.13613	1	19	2420	146	24895	PGSC0003DMG400001858,PGSC0003DMG400019413,PGSC0003DMG401028184,PGSC0003DMG400027019,PGSC0003DMG400008982,PGSC0003DMG400001302,PGSC0003DMG400011546,PGSC0003DMG400012345,PGSC0003DMG400005994,PGSC0003DMG400031256,PGSC0003DMG400011287,PGSC0003DMG400001656,PGSC0003DMG400008276,PGSC0003DMG400026643,PGSC0003DMG401004423,PGSC0003DMG400023050,PGSC0003DMG400029885,PGSC0003DMG400002495,PGSC0003DMG400030560
GO:0006787	porphyrin-containing compound catabolic process	biological_process	0.13627	1	8	2420	51	24895	PGSC0003DMG400021814,PGSC0003DMG400012964,PGSC0003DMG400012674,PGSC0003DMG400031844,PGSC0003DMG400007233,PGSC0003DMG400011311,PGSC0003DMG400024765,PGSC0003DMG400031845
GO:0033015	tetrapyrrole catabolic process	biological_process	0.13627	1	8	2420	51	24895	PGSC0003DMG400011311,PGSC0003DMG400007233,PGSC0003DMG400031845,PGSC0003DMG400024765,PGSC0003DMG400012674,PGSC0003DMG400031844,PGSC0003DMG400012964,PGSC0003DMG400021814
GO:0051187	cofactor catabolic process	biological_process	0.13627	1	8	2420	51	24895	PGSC0003DMG400012964,PGSC0003DMG400021814,PGSC0003DMG400031844,PGSC0003DMG400012674,PGSC0003DMG400024765,PGSC0003DMG400031845,PGSC0003DMG400007233,PGSC0003DMG400011311
GO:0034227	tRNA thio-modification	biological_process	0.13646	1	2	2420	6	24895	PGSC0003DMG400007010,PGSC0003DMG400015923
GO:0004455	ketol-acid reductoisomerase activity	molecular_function	0.13649	1	5	2420	24	24895	PGSC0003DMG401028903,Novel03057,Novel03155,PGSC0003DMG400004572,PGSC0003DMG400011238
GO:0000785	chromatin	cellular_component	0.13697	1	5	2420	29	24895	PGSC0003DMG400029519,PGSC0003DMG400030919,PGSC0003DMG400019910,PGSC0003DMG400015685,PGSC0003DMG400020064
GO:0009164	nucleoside catabolic process	biological_process	0.13702	1	18	2420	123	24895	PGSC0003DMG400030560,PGSC0003DMG400007131,PGSC0003DMG400030431,PGSC0003DMG400018291,Novel02386,PGSC0003DMG400028746,PGSC0003DMG400018512,PGSC0003DMG401004423,PGSC0003DMG400001516,PGSC0003DMG400005994,PGSC0003DMG400002359,PGSC0003DMG400000628,PGSC0003DMG400004624,PGSC0003DMG400004962,PGSC0003DMG400011207,PGSC0003DMG400010577,PGSC0003DMG400008752,PGSC0003DMG400014345
GO:0042454	ribonucleoside catabolic process	biological_process	0.13702	1	18	2420	123	24895	PGSC0003DMG400010577,PGSC0003DMG400008752,PGSC0003DMG400014345,PGSC0003DMG400005994,PGSC0003DMG400002359,PGSC0003DMG400000628,PGSC0003DMG400004624,PGSC0003DMG400004962,PGSC0003DMG400011207,PGSC0003DMG400018512,PGSC0003DMG401004423,PGSC0003DMG400001516,PGSC0003DMG400030560,PGSC0003DMG400007131,PGSC0003DMG400030431,PGSC0003DMG400018291,Novel02386,PGSC0003DMG400028746
GO:1901658	glycosyl compound catabolic process	biological_process	0.13702	1	18	2420	123	24895	PGSC0003DMG400030560,PGSC0003DMG400007131,PGSC0003DMG400018291,PGSC0003DMG400030431,Novel02386,PGSC0003DMG400028746,PGSC0003DMG400018512,PGSC0003DMG401004423,PGSC0003DMG400001516,PGSC0003DMG400005994,PGSC0003DMG400002359,PGSC0003DMG400000628,PGSC0003DMG400004624,PGSC0003DMG400004962,PGSC0003DMG400011207,PGSC0003DMG400010577,PGSC0003DMG400008752,PGSC0003DMG400014345
GO:0051716	cellular response to stimulus	biological_process	0.13706	1	202	2420	1869	24895	PGSC0003DMG400026461,PGSC0003DMG400002248,PGSC0003DMG400017642,PGSC0003DMG400029463,PGSC0003DMG402018380,PGSC0003DMG400030462,PGSC0003DMG400030855,Novel02507,PGSC0003DMG400023322,PGSC0003DMG400026627,PGSC0003DMG400035938,PGSC0003DMG400018190,Novel03034,PGSC0003DMG400019527,PGSC0003DMG400003187,PGSC0003DMG400024055,PGSC0003DMG400025931,PGSC0003DMG400002427,PGSC0003DMG400025528,PGSC0003DMG400000348…
GO:1901136	carbohydrate derivative catabolic process	biological_process	0.1372	1	25	2420	186	24895	PGSC0003DMG400010577,PGSC0003DMG400008752,PGSC0003DMG400001529,PGSC0003DMG400004593,PGSC0003DMG400014345,PGSC0003DMG400002370,PGSC0003DMG400005994,PGSC0003DMG400002359,PGSC0003DMG400000628,PGSC0003DMG400004962,PGSC0003DMG400004624,PGSC0003DMG400011207,PGSC0003DMG400011238,PGSC0003DMG400026855,PGSC0003DMG400018512,Novel03155,Novel01539,PGSC0003DMG401004423,PGSC0003DMG400001516,PGSC0003DMG400030560…
GO:0033926	glycopeptide alpha-N-acetylgalactosaminidase activity	molecular_function	0.13764	1	3	2420	11	24895	PGSC0003DMG400001596,PGSC0003DMG400002756,PGSC0003DMG400013088
GO:0006926	virus-infected cell apoptotic process	biological_process	0.13936	1	1	2420	3	24895	PGSC0003DMG400011951
GO:0012502	induction of programmed cell death	biological_process	0.13936	1	1	2420	3	24895	PGSC0003DMG400011951
GO:0019051	induction by virus of host apoptotic process	biological_process	0.13936	1	1	2420	3	24895	PGSC0003DMG400011951
GO:0031343	positive regulation of cell killing	biological_process	0.13936	1	1	2420	3	24895	PGSC0003DMG400011951
GO:0043902	positive regulation of multi-organism process	biological_process	0.13936	1	1	2420	3	24895	PGSC0003DMG400011951
GO:0044533	positive regulation of apoptotic process in other organism	biological_process	0.13936	1	1	2420	3	24895	PGSC0003DMG400011951
GO:0051709	regulation of killing of cells of other organism	biological_process	0.13936	1	1	2420	3	24895	PGSC0003DMG400011951
GO:0051712	positive regulation of killing of cells of other organism	biological_process	0.13936	1	1	2420	3	24895	PGSC0003DMG400011951
GO:0052042	positive regulation by symbiont of host programmed cell death	biological_process	0.13936	1	1	2420	3	24895	PGSC0003DMG400011951
GO:0052151	positive regulation by symbiont of host apoptotic process	biological_process	0.13936	1	1	2420	3	24895	PGSC0003DMG400011951
GO:0052330	positive regulation by organism of programmed cell death in other organism involved in symbiotic interaction	biological_process	0.13936	1	1	2420	3	24895	PGSC0003DMG400011951
GO:0052501	positive regulation by organism of apoptotic process in other organism involved in symbiotic interaction	biological_process	0.13936	1	1	2420	3	24895	PGSC0003DMG400011951
GO:0060139	positive regulation of apoptotic process by virus	biological_process	0.13936	1	1	2420	3	24895	PGSC0003DMG400011951
GO:0097285	cell-type specific apoptotic process	biological_process	0.13936	1	1	2420	3	24895	PGSC0003DMG400011951
GO:0003993	acid phosphatase activity	molecular_function	0.14077	1	4	2420	23	24895	PGSC0003DMG400017152,PGSC0003DMG401016495,PGSC0003DMG400002523,PGSC0003DMG400012191
GO:0008964	phosphoenolpyruvate carboxylase activity	molecular_function	0.1411	1	3	2420	12	24895	PGSC0003DMG400018098,PGSC0003DMG400021264,PGSC0003DMG400000767
GO:0009690	cytokinin metabolic process	biological_process	0.14159	1	3	2420	13	24895	PGSC0003DMG400031420,Novel01255,PGSC0003DMG400029845
GO:0019139	cytokinin dehydrogenase activity	molecular_function	0.14159	1	3	2420	13	24895	PGSC0003DMG400029845,Novel01255,PGSC0003DMG400031420
GO:0034754	cellular hormone metabolic process	biological_process	0.14159	1	3	2420	13	24895	PGSC0003DMG400029845,Novel01255,PGSC0003DMG400031420
GO:0000275	mitochondrial proton-transporting ATP synthase complex, catalytic core F(1)	cellular_component	0.14298	1	3	2420	13	24895	PGSC0003DMG400030560,PGSC0003DMG400005994,PGSC0003DMG401004423
GO:0009312	oligosaccharide biosynthetic process	biological_process	0.14358	1	12	2420	81	24895	PGSC0003DMG400020619,PGSC0003DMG400028467,PGSC0003DMG400013857,PGSC0003DMG400023995,PGSC0003DMG400019604,PGSC0003DMG400024785,PGSC0003DMG400022778,PGSC0003DMG400027449,PGSC0003DMG400004114,PGSC0003DMG400022210,PGSC0003DMG400008108,PGSC0003DMG400005749
GO:0016307	phosphatidylinositol phosphate kinase activity	molecular_function	0.14406	1	4	2420	17	24895	PGSC0003DMG400009147,PGSC0003DMG400027269,PGSC0003DMG400018382,PGSC0003DMG400030502
GO:0071103	DNA conformation change	biological_process	0.14666	1	16	2420	120	24895	PGSC0003DMG400010841,PGSC0003DMG400020064,PGSC0003DMG401015894,PGSC0003DMG400029519,Novel01398,PGSC0003DMG400000792,PGSC0003DMG401000554,PGSC0003DMG400027074,PGSC0003DMG400015685,PGSC0003DMG400019515,PGSC0003DMG400013918,PGSC0003DMG400019910,PGSC0003DMG400009975,PGSC0003DMG401005942,PGSC0003DMG400017062,PGSC0003DMG400026142
GO:0004356	glutamate-ammonia ligase activity	molecular_function	0.14718	1	4	2420	22	24895	PGSC0003DMG400001631,PGSC0003DMG400023620,PGSC0003DMG400004355,PGSC0003DMG400013235
GO:0016211	ammonia ligase activity	molecular_function	0.14718	1	4	2420	22	24895	PGSC0003DMG400013235,PGSC0003DMG400004355,PGSC0003DMG400023620,PGSC0003DMG400001631
GO:0016880	acid-ammonia (or amide) ligase activity	molecular_function	0.14718	1	4	2420	22	24895	PGSC0003DMG400001631,PGSC0003DMG400023620,PGSC0003DMG400004355,PGSC0003DMG400013235
GO:0072525	pyridine-containing compound biosynthetic process	biological_process	0.14722	1	4	2420	18	24895	PGSC0003DMG400020152,PGSC0003DMG400010485,PGSC0003DMG400017413,PGSC0003DMG402018380
GO:0003924	GTPase activity	molecular_function	0.1475	1	58	2420	464	24895	PGSC0003DMG400005994,PGSC0003DMG400014248,PGSC0003DMG400007412,PGSC0003DMG400000628,PGSC0003DMG400028339,PGSC0003DMG400003227,PGSC0003DMG400010899,PGSC0003DMG400023270,PGSC0003DMG400005258,PGSC0003DMG400023272,PGSC0003DMG400007294,PGSC0003DMG400018479,PGSC0003DMG400004738,Novel02727,PGSC0003DMG400014345,PGSC0003DMG400025931,PGSC0003DMG400041767,PGSC0003DMG400001842,PGSC0003DMG400025528,PGSC0003DM…
GO:0031072	heat shock protein binding	molecular_function	0.14834	1	5	2420	29	24895	PGSC0003DMG400020333,PGSC0003DMG400014051,PGSC0003DMG400002987,PGSC0003DMG400003776,PGSC0003DMG400019150
GO:0003916	DNA topoisomerase activity	molecular_function	0.14865	1	6	2420	35	24895	PGSC0003DMG400027074,Novel01398,PGSC0003DMG401000554,PGSC0003DMG400026142,PGSC0003DMG400013918,PGSC0003DMG401015894
GO:0004190	aspartic-type endopeptidase activity	molecular_function	0.14905	1	20	2420	148	24895	PGSC0003DMG400014156,PGSC0003DMG400013307,PGSC0003DMG400004069,PGSC0003DMG400000231,PGSC0003DMG400011072,PGSC0003DMG400041402,PGSC0003DMG401004423,PGSC0003DMG400018283,PGSC0003DMG400025254,PGSC0003DMG400014607,PGSC0003DMG400006509,PGSC0003DMG400001934,PGSC0003DMG400012989,PGSC0003DMG400025470,PGSC0003DMG400030723,PGSC0003DMG400008444,PGSC0003DMG400002046,PGSC0003DMG400002151,PGSC0003DMG400005240,…
GO:0070001	aspartic-type peptidase activity	molecular_function	0.14905	1	20	2420	148	24895	PGSC0003DMG400002151,PGSC0003DMG400017529,PGSC0003DMG400005240,PGSC0003DMG400001934,PGSC0003DMG400025470,PGSC0003DMG400030723,PGSC0003DMG400002046,PGSC0003DMG400008444,PGSC0003DMG400012989,PGSC0003DMG400018283,PGSC0003DMG400025254,PGSC0003DMG400041402,PGSC0003DMG401004423,PGSC0003DMG400006509,PGSC0003DMG400014607,PGSC0003DMG400000231,PGSC0003DMG400013307,PGSC0003DMG400014156,PGSC0003DMG400004069,…
GO:1901361	organic cyclic compound catabolic process	biological_process	0.15092	1	29	2420	222	24895	PGSC0003DMG400031845,PGSC0003DMG400024765,PGSC0003DMG400004624,PGSC0003DMG400004962,PGSC0003DMG400011207,PGSC0003DMG400005994,PGSC0003DMG400002359,PGSC0003DMG400007233,PGSC0003DMG400000628,PGSC0003DMG400001842,PGSC0003DMG400010577,PGSC0003DMG400008752,PGSC0003DMG400031844,PGSC0003DMG400012674,PGSC0003DMG400014345,PGSC0003DMG400021814,PGSC0003DMG400018291,PGSC0003DMG400030431,Novel02386,PGSC0003DM…
GO:0030694	bacterial-type flagellum basal body, rod	cellular_component	0.15114	1	2	2420	7	24895	PGSC0003DMG400013677,PGSC0003DMG400022037
GO:0044003	modification by symbiont of host morphology or physiology	biological_process	0.15186	1	13	2420	99	24895	PGSC0003DMG402027007,PGSC0003DMG400033135,PGSC0003DMG400026112,PGSC0003DMG400007233,PGSC0003DMG400005150,PGSC0003DMG400012436,PGSC0003DMG400013493,PGSC0003DMG400024249,Novel02562,PGSC0003DMG400013647,PGSC0003DMG400011951,PGSC0003DMG400021076,PGSC0003DMG400008164
GO:0051817	modification of morphology or physiology of other organism involved in symbiotic interaction	biological_process	0.15186	1	13	2420	99	24895	PGSC0003DMG400011951,PGSC0003DMG400013647,Novel02562,PGSC0003DMG400008164,PGSC0003DMG400021076,PGSC0003DMG400026112,PGSC0003DMG400033135,PGSC0003DMG402027007,PGSC0003DMG400024249,PGSC0003DMG400013493,PGSC0003DMG400012436,PGSC0003DMG400007233,PGSC0003DMG400005150
GO:0009154	purine ribonucleotide catabolic process	biological_process	0.15192	1	18	2420	126	24895	PGSC0003DMG400018512,PGSC0003DMG401004423,PGSC0003DMG400001516,PGSC0003DMG400030560,PGSC0003DMG400007131,PGSC0003DMG400018291,PGSC0003DMG400030431,Novel02386,PGSC0003DMG400028746,PGSC0003DMG400008752,PGSC0003DMG400010577,PGSC0003DMG400014345,PGSC0003DMG400005994,PGSC0003DMG400002359,PGSC0003DMG400000628,PGSC0003DMG400004962,PGSC0003DMG400004624,PGSC0003DMG400011207
GO:0009261	ribonucleotide catabolic process	biological_process	0.15192	1	18	2420	126	24895	PGSC0003DMG400005994,PGSC0003DMG400002359,PGSC0003DMG400000628,PGSC0003DMG400004962,PGSC0003DMG400004624,PGSC0003DMG400011207,PGSC0003DMG400010577,PGSC0003DMG400008752,PGSC0003DMG400014345,PGSC0003DMG400030560,PGSC0003DMG400007131,PGSC0003DMG400030431,PGSC0003DMG400018291,Novel02386,PGSC0003DMG400028746,PGSC0003DMG400018512,PGSC0003DMG401004423,PGSC0003DMG400001516
GO:0006553	lysine metabolic process	biological_process	0.15236	1	6	2420	33	24895	PGSC0003DMG400017433,PGSC0003DMG400022918,PGSC0003DMG400018190,PGSC0003DMG400012395,PGSC0003DMG400022678,PGSC0003DMG400006381
GO:0006729	tetrahydrobiopterin biosynthetic process	biological_process	0.15252	1	2	2420	7	24895	PGSC0003DMG400032183,PGSC0003DMG400001444
GO:0008124	4-alpha-hydroxytetrahydrobiopterin dehydratase activity	molecular_function	0.15252	1	2	2420	7	24895	PGSC0003DMG400032183,PGSC0003DMG400001444
GO:0046146	tetrahydrobiopterin metabolic process	biological_process	0.15252	1	2	2420	7	24895	PGSC0003DMG400001444,PGSC0003DMG400032183
GO:0009061	anaerobic respiration	biological_process	0.15352	1	6	2420	38	24895	PGSC0003DMG400000779,PGSC0003DMG400014854,Novel00683,PGSC0003DMG400027958,PGSC0003DMG400000896,PGSC0003DMG400007488
GO:0019725	cellular homeostasis	biological_process	0.15474	1	23	2420	205	24895	PGSC0003DMG400016477,PGSC0003DMG400005335,PGSC0003DMG400019506,PGSC0003DMG400016030,PGSC0003DMG400008787,PGSC0003DMG400004150,PGSC0003DMG400010770,PGSC0003DMG400031000,PGSC0003DMG401002164,PGSC0003DMG400019671,PGSC0003DMG400023691,PGSC0003DMG400009882,PGSC0003DMG400008224,PGSC0003DMG400027156,PGSC0003DMG400027143,PGSC0003DMG400027119,PGSC0003DMG400009399,PGSC0003DMG400023416,PGSC0003DMG400016573,…
GO:0044282	small molecule catabolic process	biological_process	0.15637	1	10	2420	66	24895	PGSC0003DMG401019352,PGSC0003DMG400012239,PGSC0003DMG400015330,PGSC0003DMG400010050,PGSC0003DMG400045338,PGSC0003DMG401023454,PGSC0003DMG400029938,PGSC0003DMG400016444,PGSC0003DMG401000287,PGSC0003DMG400020620
GO:0044712	single-organism catabolic process	biological_process	0.15637	1	10	2420	66	24895	PGSC0003DMG401000287,PGSC0003DMG400020620,PGSC0003DMG401023454,PGSC0003DMG400045338,PGSC0003DMG400029938,PGSC0003DMG400016444,PGSC0003DMG400010050,PGSC0003DMG401019352,PGSC0003DMG400015330,PGSC0003DMG400012239
GO:0045444	fat cell differentiation	biological_process	0.15711	1	3	2420	13	24895	PGSC0003DMG400021452,PGSC0003DMG400004366,PGSC0003DMG400010283
GO:0009066	aspartate family amino acid metabolic process	biological_process	0.15817	1	9	2420	55	24895	PGSC0003DMG400022678,PGSC0003DMG400028127,PGSC0003DMG400012395,PGSC0003DMG400018190,PGSC0003DMG400016168,PGSC0003DMG400004170,PGSC0003DMG400006381,PGSC0003DMG400022918,PGSC0003DMG400017433
GO:0040007	growth	biological_process	0.15837	1	7	2420	43	24895	PGSC0003DMG400028215,PGSC0003DMG400021435,PGSC0003DMG400025627,PGSC0003DMG400013806,PGSC0003DMG400001708,PGSC0003DMG400016870,PGSC0003DMG400002075
GO:0030354	melanin-concentrating hormone activity	molecular_function	0.15849	1	1	2420	2	24895	PGSC0003DMG400029542
GO:0042451	purine nucleoside biosynthetic process	biological_process	0.15896	1	26	2420	220	24895	PGSC0003DMG400031256,PGSC0003DMG400005994,PGSC0003DMG400016482,PGSC0003DMG400030470,PGSC0003DMG400012345,PGSC0003DMG400011546,PGSC0003DMG400001302,PGSC0003DMG400027019,PGSC0003DMG400008982,PGSC0003DMG400019413,PGSC0003DMG400001858,PGSC0003DMG401028184,PGSC0003DMG400002165,PGSC0003DMG400030560,PGSC0003DMG400037250,PGSC0003DMG400013511,PGSC0003DMG400002495,PGSC0003DMG400029885,PGSC0003DMG400006869,…
GO:0046129	purine ribonucleoside biosynthetic process	biological_process	0.15896	1	26	2420	220	24895	PGSC0003DMG400012345,PGSC0003DMG400001858,PGSC0003DMG400019413,PGSC0003DMG401028184,PGSC0003DMG400002165,PGSC0003DMG400008982,PGSC0003DMG400001302,PGSC0003DMG400011546,PGSC0003DMG400027019,PGSC0003DMG400005994,PGSC0003DMG400031256,PGSC0003DMG400030470,PGSC0003DMG400016482,PGSC0003DMG400018292,PGSC0003DMG400008276,PGSC0003DMG400011287,PGSC0003DMG400001656,PGSC0003DMG401004423,PGSC0003DMG400026643,…
GO:0005798	Golgi-associated vesicle	cellular_component	0.15929	1	6	2420	34	24895	PGSC0003DMG400007743,PGSC0003DMG400021157,PGSC0003DMG400032122,PGSC0003DMG400033616,PGSC0003DMG400000704,PGSC0003DMG400010155
GO:0030660	Golgi-associated vesicle membrane	cellular_component	0.15929	1	6	2420	34	24895	PGSC0003DMG400010155,PGSC0003DMG400000704,PGSC0003DMG400033616,PGSC0003DMG400032122,PGSC0003DMG400021157,PGSC0003DMG400007743
GO:0009628	response to abiotic stimulus	biological_process	0.15942	1	4	2420	22	24895	PGSC0003DMG400003530,PGSC0003DMG400009968,PGSC0003DMG400011822,PGSC0003DMG400027197
GO:0016054	organic acid catabolic process	biological_process	0.16041	1	9	2420	59	24895	PGSC0003DMG400045338,PGSC0003DMG401023454,PGSC0003DMG400016444,PGSC0003DMG400029938,PGSC0003DMG400020620,PGSC0003DMG400012239,PGSC0003DMG400015330,PGSC0003DMG401019352,PGSC0003DMG400010050
GO:0046395	carboxylic acid catabolic process	biological_process	0.16041	1	9	2420	59	24895	PGSC0003DMG400010050,PGSC0003DMG401019352,PGSC0003DMG400012239,PGSC0003DMG400015330,PGSC0003DMG400020620,PGSC0003DMG401023454,PGSC0003DMG400045338,PGSC0003DMG400029938,PGSC0003DMG400016444
GO:0034219	carbohydrate transmembrane transport	biological_process	0.16082	1	2	2420	7	24895	PGSC0003DMG400009830,PGSC0003DMG400027763
GO:0043228	non-membrane-bounded organelle	cellular_component	0.16193	1	112	2420	1114	24895	PGSC0003DMG400029237,Novel02639,Novel00267,PGSC0003DMG400025015,PGSC0003DMG400029266,PGSC0003DMG400014496,PGSC0003DMG400029485,PGSC0003DMG400031457,PGSC0003DMG400023693,PGSC0003DMG400023424,PGSC0003DMG400000896,PGSC0003DMG400006122,PGSC0003DMG400026632,PGSC0003DMG400015015,PGSC0003DMG400008523,PGSC0003DMG401015894,PGSC0003DMG400015659,PGSC0003DMG400014642,PGSC0003DMG402005911,PGSC0003DMG400001690…
GO:0043232	intracellular non-membrane-bounded organelle	cellular_component	0.16193	1	112	2420	1114	24895	PGSC0003DMG400014700,PGSC0003DMG400006323,PGSC0003DMG400019563,PGSC0003DMG400023609,PGSC0003DMG400030919,Novel03004,Novel00269,PGSC0003DMG400013677,PGSC0003DMG400025528,PGSC0003DMG400027030,PGSC0003DMG400030802,PGSC0003DMG400019272,PGSC0003DMG400008072,PGSC0003DMG400016534,PGSC0003DMG400028619,PGSC0003DMG400026911,PGSC0003DMG400026100,PGSC0003DMG400010469,PGSC0003DMG400006283,PGSC0003DMG400024309…
GO:0009259	ribonucleotide metabolic process	biological_process	0.16208	1	45	2420	384	24895	PGSC0003DMG400030560,PGSC0003DMG400021818,PGSC0003DMG400013511,PGSC0003DMG400007131,PGSC0003DMG400018291,Novel02386,PGSC0003DMG400006869,PGSC0003DMG400026643,PGSC0003DMG400008276,PGSC0003DMG400011287,PGSC0003DMG400000273,PGSC0003DMG400005994,PGSC0003DMG400031256,PGSC0003DMG400000628,PGSC0003DMG400004624,PGSC0003DMG400030470,PGSC0003DMG400010577,PGSC0003DMG400014345,PGSC0003DMG400012345,PGSC0003DM…
GO:0019693	ribose phosphate metabolic process	biological_process	0.16208	1	45	2420	384	24895	PGSC0003DMG400001656,PGSC0003DMG400001516,PGSC0003DMG401004423,PGSC0003DMG400018512,PGSC0003DMG400014030,PGSC0003DMG400023050,PGSC0003DMG400028746,PGSC0003DMG400029885,PGSC0003DMG400025336,PGSC0003DMG400030431,PGSC0003DMG400002495,PGSC0003DMG400002165,PGSC0003DMG400019413,PGSC0003DMG401028184,PGSC0003DMG400008982,PGSC0003DMG400027019,PGSC0003DMG402011095,PGSC0003DMG400003461,PGSC0003DMG400008752,…
GO:0006071	glycerol metabolic process	biological_process	0.16215	1	3	2420	14	24895	PGSC0003DMG400018191,PGSC0003DMG400026957,PGSC0003DMG403020240
GO:0019400	alditol metabolic process	biological_process	0.16215	1	3	2420	14	24895	PGSC0003DMG400018191,PGSC0003DMG403020240,PGSC0003DMG400026957
GO:0009144	purine nucleoside triphosphate metabolic process	biological_process	0.16254	1	38	2420	318	24895	PGSC0003DMG400012345,PGSC0003DMG400014345,PGSC0003DMG400010577,PGSC0003DMG400001858,PGSC0003DMG400001302,PGSC0003DMG400011546,PGSC0003DMG400000628,PGSC0003DMG400005994,PGSC0003DMG400031256,PGSC0003DMG400004624,PGSC0003DMG400030470,PGSC0003DMG400008276,PGSC0003DMG400011287,PGSC0003DMG400026643,PGSC0003DMG400007131,PGSC0003DMG400030560,PGSC0003DMG400006869,PGSC0003DMG400018291,Novel02386,PGSC0003DM…
GO:0009199	ribonucleoside triphosphate metabolic process	biological_process	0.16254	1	38	2420	318	24895	PGSC0003DMG400000628,PGSC0003DMG400031256,PGSC0003DMG400005994,PGSC0003DMG400004624,PGSC0003DMG400030470,PGSC0003DMG400014345,PGSC0003DMG400012345,PGSC0003DMG400010577,PGSC0003DMG400001858,PGSC0003DMG400001302,PGSC0003DMG400011546,PGSC0003DMG400007131,PGSC0003DMG400030560,PGSC0003DMG400006869,Novel02386,PGSC0003DMG400018291,PGSC0003DMG400011287,PGSC0003DMG400008276,PGSC0003DMG400026643,PGSC0003DM…
GO:0009205	purine ribonucleoside triphosphate metabolic process	biological_process	0.16254	1	38	2420	318	24895	PGSC0003DMG400029885,PGSC0003DMG400030431,PGSC0003DMG400023050,PGSC0003DMG400028746,PGSC0003DMG400002495,PGSC0003DMG401004423,PGSC0003DMG400001656,PGSC0003DMG400001516,PGSC0003DMG400018512,PGSC0003DMG400016482,PGSC0003DMG400011207,PGSC0003DMG400004962,PGSC0003DMG400002359,PGSC0003DMG400027019,PGSC0003DMG400008982,PGSC0003DMG400019413,PGSC0003DMG401028184,PGSC0003DMG400002165,PGSC0003DMG400008752,…
GO:0003674	molecular_function	molecular_function	0.16337	1	2169	2420	21883	24895	PGSC0003DMG400024236,PGSC0003DMG400010225,PGSC0003DMG400005540,PGSC0003DMG400000694,PGSC0003DMG400009710,PGSC0003DMG400004319,PGSC0003DMG400025316,PGSC0003DMG400029237,PGSC0003DMG400012641,PGSC0003DMG400029363,PGSC0003DMG402003983,PGSC0003DMG400019316,PGSC0003DMG400011009,PGSC0003DMG400003748,Novel01106,PGSC0003DMG400022918,PGSC0003DMG400023146,PGSC0003DMG400004860,PGSC0003DMG400009881,PGSC0003DM…
3DMG400024478,PGSC0003DMG400022608,PGSC0003DMG401020453,PGSC0003DMG400028668,PGSC0003DMG400030761,PGSC0003DMG400025731,PGSC0003DMG400029343,PGSC0003DMG402012338,PGSC0003DMG400027123,PGSC0003DMG400014225,PGSC0003DMG400003228,PGSC0003DMG400029110,PGSC0003DMG400014657,PGSC0003DMG400008590,PGSC0003DMG400017728,PGSC0003DMG400031271,PGSC0003DMG401000287,Novel02580,PGSC0003DMG402004946,Novel01107,PGSC00…
GO:0046700	heterocycle catabolic process	biological_process	0.16342	1	28	2420	216	24895	PGSC0003DMG400031845,PGSC0003DMG400011207,PGSC0003DMG400004624,PGSC0003DMG400024765,PGSC0003DMG400004962,PGSC0003DMG400002359,PGSC0003DMG400005994,PGSC0003DMG400000628,PGSC0003DMG400007233,PGSC0003DMG400001842,PGSC0003DMG400012674,PGSC0003DMG400031844,PGSC0003DMG400010577,PGSC0003DMG400008752,PGSC0003DMG400014345,PGSC0003DMG400021814,Novel02386,PGSC0003DMG400030431,PGSC0003DMG400018291,PGSC0003DM…
GO:0035821	modification of morphology or physiology of other organism	biological_process	0.16343	1	13	2420	101	24895	PGSC0003DMG400021076,PGSC0003DMG400008164,PGSC0003DMG400011951,PGSC0003DMG400013647,Novel02562,PGSC0003DMG400024249,PGSC0003DMG400007233,PGSC0003DMG400012436,PGSC0003DMG400005150,PGSC0003DMG400013493,PGSC0003DMG400026112,PGSC0003DMG402027007,PGSC0003DMG400033135
GO:0005960	glycine cleavage complex	cellular_component	0.16385	1	2	2420	9	24895	PGSC0003DMG401023454,PGSC0003DMG401019352
GO:0006066	alcohol metabolic process	biological_process	0.16387	1	8	2420	51	24895	PGSC0003DMG401000287,PGSC0003DMG400026957,PGSC0003DMG400004958,PGSC0003DMG403020240,PGSC0003DMG400027916,PGSC0003DMG400007188,PGSC0003DMG400021831,PGSC0003DMG400018191
GO:0001527	microfibril	cellular_component	0.1641	1	1	2420	2	24895	PGSC0003DMG400029773
GO:0043205	fibril	cellular_component	0.1641	1	1	2420	2	24895	PGSC0003DMG400029773
GO:0009067	aspartate family amino acid biosynthetic process	biological_process	0.16435	1	8	2420	48	24895	PGSC0003DMG400022678,PGSC0003DMG400012395,PGSC0003DMG400018190,PGSC0003DMG400028127,PGSC0003DMG400006381,PGSC0003DMG400004170,PGSC0003DMG400022918,PGSC0003DMG400017433
GO:0042559	pteridine-containing compound biosynthetic process	biological_process	0.16444	1	7	2420	48	24895	PGSC0003DMG400004572,PGSC0003DMG400032146,PGSC0003DMG400032183,PGSC0003DMG400001444,PGSC0003DMG401026981,PGSC0003DMG400000152,Novel03057
GO:0006412	translation	biological_process	0.16483	1	85	2420	850	24895	PGSC0003DMG400010230,PGSC0003DMG400015992,PGSC0003DMG400020323,PGSC0003DMG401017153,PGSC0003DMG400015271,PGSC0003DMG402003567,PGSC0003DMG400002593,PGSC0003DMG400026643,PGSC0003DMG400033080,PGSC0003DMG400015731,PGSC0003DMG400000328,PGSC0003DMG400023622,PGSC0003DMG400024719,PGSC0003DMG401020509,Novel02580,PGSC0003DMG400015245,PGSC0003DMG400026632,PGSC0003DMG400023424,PGSC0003DMG400023693,PGSC0003DM…
GO:0019087	transformation of host cell by virus	biological_process	0.16569	1	6	2420	37	24895	PGSC0003DMG400024249,PGSC0003DMG400021076,PGSC0003DMG400013493,PGSC0003DMG400013647,Novel02562,PGSC0003DMG400033135
GO:0031224	intrinsic to membrane	cellular_component	0.16608	1	270	2420	2544	24895	PGSC0003DMG400025627,PGSC0003DMG400021768,PGSC0003DMG400028607,PGSC0003DMG400001858,PGSC0003DMG400013438,PGSC0003DMG400026225,PGSC0003DMG400007294,PGSC0003DMG400022419,Novel02386,PGSC0003DMG400004366,PGSC0003DMG400023860,PGSC0003DMG400006283,Novel01788,PGSC0003DMG400006905,PGSC0003DMG400001634,PGSC0003DMG400003050,PGSC0003DMG400028026,Novel01553,PGSC0003DMG400009830,PGSC0003DMG400030970,PGSC0003D…
GO:0042398	cellular modified amino acid biosynthetic process	biological_process	0.16653	1	10	2420	72	24895	PGSC0003DMG400000152,PGSC0003DMG400037250,PGSC0003DMG401026981,Novel01733,PGSC0003DMG400004259,PGSC0003DMG400030564,Novel03057,PGSC0003DMG400018292,PGSC0003DMG400004572,PGSC0003DMG400032146
GO:0006195	purine nucleotide catabolic process	biological_process	0.16661	1	18	2420	128	24895	PGSC0003DMG401004423,PGSC0003DMG400001516,PGSC0003DMG400018512,Novel02386,PGSC0003DMG400030431,PGSC0003DMG400018291,PGSC0003DMG400028746,PGSC0003DMG400030560,PGSC0003DMG400007131,PGSC0003DMG400008752,PGSC0003DMG400010577,PGSC0003DMG400014345,PGSC0003DMG400011207,PGSC0003DMG400004962,PGSC0003DMG400004624,PGSC0003DMG400002359,PGSC0003DMG400005994,PGSC0003DMG400000628
GO:0072523	purine-containing compound catabolic process	biological_process	0.16661	1	18	2420	128	24895	Novel02386,PGSC0003DMG400018291,PGSC0003DMG400030431,PGSC0003DMG400028746,PGSC0003DMG400030560,PGSC0003DMG400007131,PGSC0003DMG401004423,PGSC0003DMG400001516,PGSC0003DMG400018512,PGSC0003DMG400011207,PGSC0003DMG400004624,PGSC0003DMG400004962,PGSC0003DMG400002359,PGSC0003DMG400005994,PGSC0003DMG400000628,PGSC0003DMG400008752,PGSC0003DMG400010577,PGSC0003DMG400014345
GO:0004674	protein serine/threonine kinase activity	molecular_function	0.16715	1	24	2420	182	24895	PGSC0003DMG400025023,PGSC0003DMG400023857,PGSC0003DMG400019275,PGSC0003DMG400025509,PGSC0003DMG400033060,PGSC0003DMG400004676,PGSC0003DMG400004675,PGSC0003DMG400003372,PGSC0003DMG400011599,PGSC0003DMG400022787,PGSC0003DMG401020784,PGSC0003DMG400007743,PGSC0003DMG400019237,PGSC0003DMG402004946,PGSC0003DMG400027276,PGSC0003DMG401005047,PGSC0003DMG401009323,PGSC0003DMG400013887,PGSC0003DMG400000372,…
GO:0052652	cyclic purine nucleotide metabolic process	biological_process	0.16764	1	3	2420	14	24895	PGSC0003DMG400000273,PGSC0003DMG402011095,PGSC0003DMG400025336
GO:0010817	regulation of hormone levels	biological_process	0.16782	1	3	2420	15	24895	PGSC0003DMG400029845,Novel01255,PGSC0003DMG400031420
GO:0042445	hormone metabolic process	biological_process	0.16782	1	3	2420	15	24895	PGSC0003DMG400031420,Novel01255,PGSC0003DMG400029845
GO:0008519	ammonium transmembrane transporter activity	molecular_function	0.16972	1	3	2420	13	24895	PGSC0003DMG400023146,PGSC0003DMG401015894,PGSC0003DMG400018761
GO:0015101	organic cation transmembrane transporter activity	molecular_function	0.16972	1	3	2420	13	24895	PGSC0003DMG400018761,PGSC0003DMG401015894,PGSC0003DMG400023146
GO:0015696	ammonium transport	biological_process	0.16972	1	3	2420	13	24895	PGSC0003DMG400018761,PGSC0003DMG401015894,PGSC0003DMG400023146
GO:0015977	carbon fixation	biological_process	0.16974	1	3	2420	13	24895	PGSC0003DMG400018098,PGSC0003DMG400000767,PGSC0003DMG400021264
GO:0019049	evasion or tolerance of host defenses by virus	biological_process	0.16984	1	3	2420	15	24895	PGSC0003DMG400007233,PGSC0003DMG400012436,PGSC0003DMG400008164
GO:0006582	melanin metabolic process	biological_process	0.17005	1	1	2420	2	24895	PGSC0003DMG400018990
GO:0006163	purine nucleotide metabolic process	biological_process	0.1709	1	44	2420	376	24895	PGSC0003DMG400007131,PGSC0003DMG400013511,PGSC0003DMG400030560,PGSC0003DMG400006869,Novel02386,PGSC0003DMG400018291,PGSC0003DMG400000273,PGSC0003DMG400011287,PGSC0003DMG400008276,PGSC0003DMG400026643,PGSC0003DMG400000628,PGSC0003DMG400031256,PGSC0003DMG400005994,PGSC0003DMG400004624,PGSC0003DMG400030470,PGSC0003DMG400012345,PGSC0003DMG400014345,PGSC0003DMG400010577,PGSC0003DMG400001858,PGSC0003DM…
GO:0006022	aminoglycan metabolic process	biological_process	0.17169	1	6	2420	40	24895	PGSC0003DMG400025774,PGSC0003DMG400000443,PGSC0003DMG400025775,PGSC0003DMG400026855,PGSC0003DMG400001529,PGSC0003DMG400004593
GO:0019911	structural constituent of myelin sheath	molecular_function	0.17261	1	1	2420	2	24895	PGSC0003DMG400027021
GO:0016846	carbon-sulfur lyase activity	molecular_function	0.17283	1	5	2420	35	24895	PGSC0003DMG400003115,Novel01709,PGSC0003DMG400018110,Novel01391,PGSC0003DMG400022929
GO:0044275	cellular carbohydrate catabolic process	biological_process	0.17348	1	4	2420	20	24895	PGSC0003DMG400003822,PGSC0003DMG400013282,PGSC0003DMG400001596,PGSC0003DMG401000287
GO:0008855	exodeoxyribonuclease VII activity	molecular_function	0.17353	1	4	2420	23	24895	PGSC0003DMG400025528,Novel02386,PGSC0003DMG400004081,PGSC0003DMG400026168
GO:0043021	ribonucleoprotein complex binding	molecular_function	0.17365	1	3	2420	17	24895	PGSC0003DMG400007131,PGSC0003DMG400000628,PGSC0003DMG400023622
GO:0015627	type II protein secretion system complex	cellular_component	0.17432	1	1	2420	2	24895	PGSC0003DMG400012254
GO:0015628	protein secretion by the type II secretion system	biological_process	0.17432	1	1	2420	2	24895	PGSC0003DMG400012254
GO:0016597	amino acid binding	molecular_function	0.1744	1	8	2420	49	24895	PGSC0003DMG400016010,PGSC0003DMG400013736,PGSC0003DMG400018644,PGSC0003DMG400020246,PGSC0003DMG400022782,PGSC0003DMG400003868,PGSC0003DMG400014224,PGSC0003DMG400003924
GO:0072522	purine-containing compound biosynthetic process	biological_process	0.17442	1	29	2420	248	24895	PGSC0003DMG401004423,PGSC0003DMG400026643,PGSC0003DMG400008276,PGSC0003DMG400001656,PGSC0003DMG400011287,PGSC0003DMG400000273,PGSC0003DMG400018292,PGSC0003DMG400025336,PGSC0003DMG400029885,PGSC0003DMG400006869,PGSC0003DMG400023050,PGSC0003DMG400030560,PGSC0003DMG400037250,PGSC0003DMG400013511,PGSC0003DMG400002495,PGSC0003DMG402011095,PGSC0003DMG400001302,PGSC0003DMG400011546,PGSC0003DMG400008982,…
GO:0042302	structural constituent of cuticle	molecular_function	0.1746	1	4	2420	20	24895	PGSC0003DMG400028028,PGSC0003DMG400014954,PGSC0003DMG400015361,PGSC0003DMG400011859
GO:0006334	nucleosome assembly	biological_process	0.17499	1	7	2420	47	24895	PGSC0003DMG400009975,PGSC0003DMG400020064,PGSC0003DMG400010841,PGSC0003DMG400015685,PGSC0003DMG400019515,PGSC0003DMG400029519,PGSC0003DMG400019910
GO:0031497	chromatin assembly	biological_process	0.17499	1	7	2420	47	24895	PGSC0003DMG400019515,PGSC0003DMG400015685,PGSC0003DMG400009975,PGSC0003DMG400010841,PGSC0003DMG400020064,PGSC0003DMG400029519,PGSC0003DMG400019910
GO:0034728	nucleosome organization	biological_process	0.17499	1	7	2420	47	24895	PGSC0003DMG400019910,PGSC0003DMG400029519,PGSC0003DMG400015685,PGSC0003DMG400019515,PGSC0003DMG400010841,PGSC0003DMG400009975,PGSC0003DMG400020064
GO:0003872	6-phosphofructokinase activity	molecular_function	0.17547	1	3	2420	12	24895	PGSC0003DMG400017413,PGSC0003DMG400016726,PGSC0003DMG400029309
GO:0005945	6-phosphofructokinase complex	cellular_component	0.17547	1	3	2420	12	24895	PGSC0003DMG400017413,PGSC0003DMG400029309,PGSC0003DMG400016726
GO:0016503	pheromone receptor activity	molecular_function	0.17618	1	2	2420	7	24895	PGSC0003DMG400000606,PGSC0003DMG400017298
GO:0004857	enzyme inhibitor activity	molecular_function	0.17737	1	31	2420	311	24895	PGSC0003DMG400018038,PGSC0003DMG400043616,PGSC0003DMG400004735,PGSC0003DMG400002898,PGSC0003DMG400015770,PGSC0003DMG400002068,PGSC0003DMG400025775,PGSC0003DMG400004616,PGSC0003DMG400006283,PGSC0003DMG400020780,PGSC0003DMG400023979,PGSC0003DMG400007951,PGSC0003DMG400013680,PGSC0003DMG400010143,PGSC0003DMG400011009,PGSC0003DMG400025678,PGSC0003DMG400016726,PGSC0003DMG400017587,Novel03048,PGSC0003DM…
GO:0051707	response to other organism	biological_process	0.17897	1	16	2420	128	24895	PGSC0003DMG400017453,PGSC0003DMG400012824,PGSC0003DMG400008101,PGSC0003DMG400029705,PGSC0003DMG400025487,PGSC0003DMG400019437,PGSC0003DMG400009483,PGSC0003DMG400008164,PGSC0003DMG400001858,PGSC0003DMG400024501,PGSC0003DMG400025626,PGSC0003DMG400012436,PGSC0003DMG400007233,Novel01722,PGSC0003DMG400003897,PGSC0003DMG400017457
GO:0000120	RNA polymerase I transcription factor complex	cellular_component	0.18008	1	1	2420	3	24895	PGSC0003DMG400006323
GO:0005668	RNA polymerase transcription factor SL1 complex	cellular_component	0.18008	1	1	2420	3	24895	PGSC0003DMG400006323
GO:0044452	nucleolar part	cellular_component	0.18008	1	1	2420	3	24895	PGSC0003DMG400006323
GO:0006754	ATP biosynthetic process	biological_process	0.18029	1	23	2420	195	24895	PGSC0003DMG400030560,PGSC0003DMG400002495,PGSC0003DMG400029885,PGSC0003DMG400023050,PGSC0003DMG400006869,PGSC0003DMG400026643,PGSC0003DMG401004423,PGSC0003DMG400011287,PGSC0003DMG400001656,PGSC0003DMG400008276,PGSC0003DMG400031256,PGSC0003DMG400005994,PGSC0003DMG400016482,PGSC0003DMG400030470,PGSC0003DMG400012345,PGSC0003DMG400011546,PGSC0003DMG400027019,PGSC0003DMG400008982,PGSC0003DMG400001302,…
GO:0009190	cyclic nucleotide biosynthetic process	biological_process	0.18063	1	4	2420	23	24895	PGSC0003DMG402011095,PGSC0003DMG400025336,PGSC0003DMG400018516,PGSC0003DMG400000273
GO:0004549	tRNA-specific ribonuclease activity	molecular_function	0.18067	1	3	2420	15	24895	PGSC0003DMG400018666,PGSC0003DMG400012234,PGSC0003DMG401017077
GO:0004016	adenylate cyclase activity	molecular_function	0.18128	1	3	2420	15	24895	PGSC0003DMG400018516,PGSC0003DMG402011095,PGSC0003DMG400000273
GO:0045259	proton-transporting ATP synthase complex	cellular_component	0.18163	1	22	2420	186	24895	PGSC0003DMG400030560,PGSC0003DMG400002495,PGSC0003DMG400029885,PGSC0003DMG400023050,PGSC0003DMG400026643,PGSC0003DMG401004423,PGSC0003DMG400011287,PGSC0003DMG400001656,PGSC0003DMG400008276,PGSC0003DMG400031256,PGSC0003DMG400005994,PGSC0003DMG400016482,PGSC0003DMG400030470,PGSC0003DMG400012345,PGSC0003DMG400027019,PGSC0003DMG400008982,PGSC0003DMG400011546,PGSC0003DMG400001302,PGSC0003DMG400019413,…
GO:0015204	urea transmembrane transporter activity	molecular_function	0.18278	1	1	2420	2	24895	PGSC0003DMG400010236
GO:0015840	urea transport	biological_process	0.18278	1	1	2420	2	24895	PGSC0003DMG400010236
GO:0019755	one-carbon compound transport	biological_process	0.18278	1	1	2420	2	24895	PGSC0003DMG400010236
GO:0042887	amide transmembrane transporter activity	molecular_function	0.18278	1	1	2420	2	24895	PGSC0003DMG400010236
GO:0071918	urea transmembrane transport	biological_process	0.18278	1	1	2420	2	24895	PGSC0003DMG400010236
GO:0003951	NAD+ kinase activity	molecular_function	0.18292	1	3	2420	13	24895	PGSC0003DMG400010485,PGSC0003DMG402018380,PGSC0003DMG400017413
GO:0006741	NADP biosynthetic process	biological_process	0.18292	1	3	2420	13	24895	PGSC0003DMG402018380,PGSC0003DMG400017413,PGSC0003DMG400010485
GO:0007129	synapsis	biological_process	0.1835	1	3	2420	16	24895	PGSC0003DMG400022063,PGSC0003DMG400013550,PGSC0003DMG400015015
GO:0007130	synaptonemal complex assembly	biological_process	0.1835	1	3	2420	16	24895	PGSC0003DMG400022063,PGSC0003DMG400015015,PGSC0003DMG400013550
GO:0070192	chromosome organization involved in meiosis	biological_process	0.1835	1	3	2420	16	24895	PGSC0003DMG400022063,PGSC0003DMG400015015,PGSC0003DMG400013550
GO:0070193	synaptonemal complex organization	biological_process	0.1835	1	3	2420	16	24895	PGSC0003DMG400022063,PGSC0003DMG400015015,PGSC0003DMG400013550
GO:0009975	cyclase activity	molecular_function	0.18432	1	5	2420	30	24895	PGSC0003DMG401004013,PGSC0003DMG400000273,PGSC0003DMG400025336,PGSC0003DMG402011095,PGSC0003DMG400018516
GO:0031341	regulation of cell killing	biological_process	0.18539	1	1	2420	4	24895	PGSC0003DMG400011951
GO:0016459	myosin complex	cellular_component	0.1872	1	6	2420	35	24895	PGSC0003DMG400020947,PGSC0003DMG400003701,PGSC0003DMG400016906,PGSC0003DMG400014858,PGSC0003DMG400001646,PGSC0003DMG400014854
GO:0009166	nucleotide catabolic process	biological_process	0.18765	1	18	2420	131	24895	PGSC0003DMG400018512,PGSC0003DMG400001516,PGSC0003DMG401004423,PGSC0003DMG400007131,PGSC0003DMG400030560,PGSC0003DMG400028746,Novel02386,PGSC0003DMG400018291,PGSC0003DMG400030431,PGSC0003DMG400014345,PGSC0003DMG400010577,PGSC0003DMG400008752,PGSC0003DMG400000628,PGSC0003DMG400002359,PGSC0003DMG400005994,PGSC0003DMG400011207,PGSC0003DMG400004624,PGSC0003DMG400004962
GO:0043903	regulation of symbiosis, encompassing mutualism through parasitism	biological_process	0.18804	1	2	2420	9	24895	PGSC0003DMG400023800,PGSC0003DMG400011951
GO:0016638	oxidoreductase activity, acting on the CH-NH2 group of donors	molecular_function	0.18816	1	8	2420	51	24895	PGSC0003DMG400029938,PGSC0003DMG400002593,PGSC0003DMG400006995,Novel02164,PGSC0003DMG400009698,Novel01539,PGSC0003DMG400012239,PGSC0003DMG400031836
GO:0035091	phosphatidylinositol binding	molecular_function	0.18848	1	3	2420	13	24895	Novel00284,PGSC0003DMG400006640,Novel01479
GO:0000145	exocyst	cellular_component	0.18868	1	7	2420	42	24895	PGSC0003DMG400015554,PGSC0003DMG400039752,PGSC0003DMG400005240,PGSC0003DMG400002359,PGSC0003DMG400024539,PGSC0003DMG400030394,PGSC0003DMG400001454
GO:0040008	regulation of growth	biological_process	0.18882	1	1	2420	2	24895	PGSC0003DMG400001708
GO:0006575	cellular modified amino acid metabolic process	biological_process	0.18895	1	12	2420	89	24895	PGSC0003DMG400045338,PGSC0003DMG400004259,PGSC0003DMG400030564,Novel01733,PGSC0003DMG400037250,PGSC0003DMG400000152,PGSC0003DMG401026981,PGSC0003DMG400032146,PGSC0003DMG400004572,Novel03057,PGSC0003DMG400013184,PGSC0003DMG400018292
GO:0006006	glucose metabolic process	biological_process	0.18925	1	19	2420	142	24895	PGSC0003DMG400029309,PGSC0003DMG400030565,PGSC0003DMG400016726,PGSC0003DMG400003123,PGSC0003DMG400023169,PGSC0003DMG400017413,PGSC0003DMG400022118,PGSC0003DMG400043373,PGSC0003DMG400030509,PGSC0003DMG400006381,PGSC0003DMG400012012,PGSC0003DMG400019605,PGSC0003DMG400025137,PGSC0003DMG400004822,PGSC0003DMG400000935,PGSC0003DMG402002721,PGSC0003DMG400002675,PGSC0003DMG400001147,PGSC0003DMG400003548
GO:0000152	nuclear ubiquitin ligase complex	cellular_component	0.19004	1	34	2420	301	24895	PGSC0003DMG400009919,PGSC0003DMG400007954,PGSC0003DMG400025731,Novel01501,PGSC0003DMG400029790,PGSC0003DMG400022828,PGSC0003DMG400006044,PGSC0003DMG400005558,Novel02595,PGSC0003DMG400028819,PGSC0003DMG400001182,PGSC0003DMG400012196,PGSC0003DMG400001708,PGSC0003DMG400020819,PGSC0003DMG400005969,PGSC0003DMG400000389,PGSC0003DMG400026112,PGSC0003DMG402026315,PGSC0003DMG402018777,PGSC0003DMG402005938…
GO:0005680	anaphase-promoting complex	cellular_component	0.19004	1	34	2420	301	24895	PGSC0003DMG402005938,PGSC0003DMG400009881,PGSC0003DMG401001720,PGSC0003DMG400018407,PGSC0003DMG400021684,PGSC0003DMG400000389,PGSC0003DMG400026112,PGSC0003DMG400005969,PGSC0003DMG402026315,PGSC0003DMG402018777,PGSC0003DMG400033616,PGSC0003DMG400006392,PGSC0003DMG400011326,PGSC0003DMG400009025,PGSC0003DMG400007806,PGSC0003DMG400018060,PGSC0003DMG400029544,PGSC0003DMG400027763,PGSC0003DMG400030521,…
GO:0018958	phenol-containing compound metabolic process	biological_process	0.1909	1	1	2420	3	24895	PGSC0003DMG400018990
GO:0000279	M phase	biological_process	0.19132	1	2	2420	10	24895	PGSC0003DMG400015015,PGSC0003DMG400022063
GO:0007128	meiotic prophase I	biological_process	0.19132	1	2	2420	10	24895	PGSC0003DMG400022063,PGSC0003DMG400015015
GO:0022403	cell cycle phase	biological_process	0.19132	1	2	2420	10	24895	PGSC0003DMG400015015,PGSC0003DMG400022063
GO:0051324	prophase	biological_process	0.19132	1	2	2420	10	24895	PGSC0003DMG400022063,PGSC0003DMG400015015
GO:0016787	hydrolase activity	molecular_function	0.19144	1	466	2420	4388	24895	PGSC0003DMG400000354,PGSC0003DMG400002151,PGSC0003DMG400000311,PGSC0003DMG400027617,PGSC0003DMG400016240,PGSC0003DMG402017934,PGSC0003DMG400003521,Novel00138,PGSC0003DMG400007233,PGSC0003DMG400030405,PGSC0003DMG400019325,PGSC0003DMG400002075,PGSC0003DMG400014248,PGSC0003DMG400004675,PGSC0003DMG400004616,PGSC0003DMG400011395,PGSC0003DMG400028948,PGSC0003DMG400026493,Novel00143,PGSC0003DMG400017730…
GO:1901292	nucleoside phosphate catabolic process	biological_process	0.1919	1	18	2420	132	24895	PGSC0003DMG400030560,PGSC0003DMG400007131,PGSC0003DMG400018291,PGSC0003DMG400030431,Novel02386,PGSC0003DMG400028746,PGSC0003DMG400018512,PGSC0003DMG401004423,PGSC0003DMG400001516,PGSC0003DMG400005994,PGSC0003DMG400002359,PGSC0003DMG400000628,PGSC0003DMG400004962,PGSC0003DMG400004624,PGSC0003DMG400011207,PGSC0003DMG400008752,PGSC0003DMG400010577,PGSC0003DMG400014345
GO:0016855	racemase and epimerase activity, acting on amino acids and derivatives	molecular_function	0.19209	1	2	2420	8	24895	PGSC0003DMG400018190,PGSC0003DMG400014628
GO:0036361	racemase activity, acting on amino acids and derivatives	molecular_function	0.19209	1	2	2420	8	24895	PGSC0003DMG400014628,PGSC0003DMG400018190
GO:0042601	endospore-forming forespore	cellular_component	0.19322	1	1	2420	2	24895	PGSC0003DMG400012653
GO:0042763	intracellular immature spore	cellular_component	0.19322	1	1	2420	2	24895	PGSC0003DMG400012653
GO:0016021	integral to membrane	cellular_component	0.19368	1	264	2420	2503	24895	PGSC0003DMG400028026,PGSC0003DMG400003050,PGSC0003DMG400001634,Novel01553,PGSC0003DMG400009830,PGSC0003DMG400030970,PGSC0003DMG400006283,Novel01788,PGSC0003DMG400006905,PGSC0003DMG400004366,PGSC0003DMG400023860,PGSC0003DMG400022419,Novel02386,PGSC0003DMG400026225,PGSC0003DMG400007294,PGSC0003DMG400021768,PGSC0003DMG400028607,PGSC0003DMG400001858,PGSC0003DMG400013438,PGSC0003DMG400031808,PGSC0003D…
GO:0009141	nucleoside triphosphate metabolic process	biological_process	0.19509	1	38	2420	324	24895	PGSC0003DMG400008982,PGSC0003DMG400027019,PGSC0003DMG400019413,PGSC0003DMG400002165,PGSC0003DMG401028184,PGSC0003DMG400008752,PGSC0003DMG400016482,PGSC0003DMG400004962,PGSC0003DMG400011207,PGSC0003DMG400002359,PGSC0003DMG401004423,PGSC0003DMG400001516,PGSC0003DMG400001656,PGSC0003DMG400018512,PGSC0003DMG400030431,PGSC0003DMG400029885,PGSC0003DMG400028746,PGSC0003DMG400023050,PGSC0003DMG400002495,…
GO:0010467	gene expression	biological_process	0.19547	1	393	2420	3976	24895	PGSC0003DMG400026632,PGSC0003DMG400015015,PGSC0003DMG400017640,PGSC0003DMG400000088,PGSC0003DMG400014309,PGSC0003DMG400018249,PGSC0003DMG400026301,PGSC0003DMG400029542,PGSC0003DMG400023424,PGSC0003DMG400001591,PGSC0003DMG400023693,PGSC0003DMG402027023,PGSC0003DMG400002221,PGSC0003DMG400029485,PGSC0003DMG400005749,PGSC0003DMG400014496,PGSC0003DMG400022346,PGSC0003DMG400009509,PGSC0003DMG400025015,…
GO:0007155	cell adhesion	biological_process	0.1967	1	21	2420	183	24895	PGSC0003DMG400005734,PGSC0003DMG400020947,PGSC0003DMG400000792,PGSC0003DMG400021435,PGSC0003DMG400025023,PGSC0003DMG400016129,PGSC0003DMG400007947,PGSC0003DMG400009982,PGSC0003DMG400012143,PGSC0003DMG400025022,PGSC0003DMG400012536,PGSC0003DMG400023856,Novel00100,PGSC0003DMG400031405,PGSC0003DMG400004081,PGSC0003DMG400016870,PGSC0003DMG400000274,PGSC0003DMG400014858,PGSC0003DMG400028215,PGSC0003DM…
GO:0009152	purine ribonucleotide biosynthetic process	biological_process	0.19785	1	27	2420	235	24895	PGSC0003DMG400016482,PGSC0003DMG400030470,PGSC0003DMG400031256,PGSC0003DMG400005994,PGSC0003DMG400011546,PGSC0003DMG400027019,PGSC0003DMG400001302,PGSC0003DMG400008982,PGSC0003DMG402011095,PGSC0003DMG400019413,PGSC0003DMG400001858,PGSC0003DMG401028184,PGSC0003DMG400002165,PGSC0003DMG400012345,PGSC0003DMG400029885,PGSC0003DMG400025336,PGSC0003DMG400023050,PGSC0003DMG400006869,PGSC0003DMG400013511,…
GO:0006414	translational elongation	biological_process	0.19786	1	9	2420	68	24895	Novel02580,PGSC0003DMG400023424,PGSC0003DMG400003138,PGSC0003DMG400027388,PGSC0003DMG400023622,PGSC0003DMG400015731,PGSC0003DMG400001313,PGSC0003DMG400009775,PGSC0003DMG400025527
GO:0044463	cell projection part	cellular_component	0.19829	1	4	2420	24	24895	PGSC0003DMG400013677,PGSC0003DMG400006353,PGSC0003DMG400028580,PGSC0003DMG400022037
GO:0009309	amine biosynthetic process	biological_process	0.19846	1	3	2420	18	24895	PGSC0003DMG400007518,PGSC0003DMG400028363,PGSC0003DMG400007216
GO:0042401	cellular biogenic amine biosynthetic process	biological_process	0.19846	1	3	2420	18	24895	PGSC0003DMG400007216,PGSC0003DMG400007518,PGSC0003DMG400028363
GO:0006457	protein folding	biological_process	0.19891	1	26	2420	224	24895	PGSC0003DMG400005734,PGSC0003DMG400013490,PGSC0003DMG400019149,PGSC0003DMG400021345,PGSC0003DMG400000896,PGSC0003DMG400021039,PGSC0003DMG400002776,Novel02386,PGSC0003DMG400006871,PGSC0003DMG400005232,PGSC0003DMG400009509,PGSC0003DMG400014225,PGSC0003DMG400026168,PGSC0003DMG400014405,PGSC0003DMG400028668,PGSC0003DMG400014248,PGSC0003DMG400014232,PGSC0003DMG400006323,PGSC0003DMG400008386,PGSC0003DM…
GO:0003942	N-acetyl-gamma-glutamyl-phosphate reductase activity	molecular_function	0.19942	1	1	2420	2	24895	PGSC0003DMG400022796
GO:0030001	metal ion transport	biological_process	0.19945	1	59	2420	532	24895	PGSC0003DMG400005284,PGSC0003DMG400033667,PGSC0003DMG400028026,PGSC0003DMG400010369,PGSC0003DMG400006905,PGSC0003DMG400011395,PGSC0003DMG400004757,PGSC0003DMG401019352,PGSC0003DMG400029804,PGSC0003DMG400028929,PGSC0003DMG400028185,PGSC0003DMG400017732,PGSC0003DMG400029074,PGSC0003DMG400020947,Novel01662,PGSC0003DMG400012543,PGSC0003DMG401030325,PGSC0003DMG400027958,PGSC0003DMG400033906,PGSC0003DM…
GO:0004619	phosphoglycerate mutase activity	molecular_function	0.19965	1	1	2420	2	24895	PGSC0003DMG400000935
GO:0006359	regulation of transcription from RNA polymerase III promoter	biological_process	0.20041	1	1	2420	3	24895	PGSC0003DMG400030511
GO:0016480	negative regulation of transcription from RNA polymerase III promoter	biological_process	0.20041	1	1	2420	3	24895	PGSC0003DMG400030511
GO:0030126	COPI vesicle coat	cellular_component	0.20101	1	3	2420	15	24895	PGSC0003DMG400032122,PGSC0003DMG400033616,PGSC0003DMG400000704
GO:0030137	COPI-coated vesicle	cellular_component	0.20101	1	3	2420	15	24895	PGSC0003DMG400033616,PGSC0003DMG400000704,PGSC0003DMG400032122
GO:0030663	COPI-coated vesicle membrane	cellular_component	0.20101	1	3	2420	15	24895	PGSC0003DMG400032122,PGSC0003DMG400033616,PGSC0003DMG400000704
GO:0009888	tissue development	biological_process	0.20181	1	4	2420	25	24895	PGSC0003DMG400016870,PGSC0003DMG400021435,PGSC0003DMG400024857,PGSC0003DMG400028215
GO:0009271	phage shock	biological_process	0.20339	1	4	2420	26	24895	Novel01722,PGSC0003DMG400024501,PGSC0003DMG400001858,PGSC0003DMG400003897
GO:0080019	fatty-acyl-CoA reductase (alcohol-forming) activity	molecular_function	0.20451	1	4	2420	24	24895	PGSC0003DMG400030991,PGSC0003DMG400007113,PGSC0003DMG400010739,PGSC0003DMG400009882
GO:0005938	cell cortex	cellular_component	0.2053	1	11	2420	79	24895	PGSC0003DMG400001454,PGSC0003DMG400026168,PGSC0003DMG400016717,PGSC0003DMG400015554,PGSC0003DMG400005240,Novel01391,PGSC0003DMG400030394,PGSC0003DMG401023061,PGSC0003DMG400024539,PGSC0003DMG400002359,PGSC0003DMG400039752
GO:0016849	phosphorus-oxygen lyase activity	molecular_function	0.20537	1	5	2420	32	24895	PGSC0003DMG402011095,PGSC0003DMG400018516,PGSC0003DMG400025336,PGSC0003DMG401004013,PGSC0003DMG400000273
GO:0015672	monovalent inorganic cation transport	biological_process	0.20542	1	68	2420	620	24895	PGSC0003DMG400007359,PGSC0003DMG400027764,PGSC0003DMG400008982,PGSC0003DMG400000501,PGSC0003DMG401015894,PGSC0003DMG400022918,PGSC0003DMG400023146,PGSC0003DMG400013282,PGSC0003DMG400002495,PGSC0003DMG400004572,PGSC0003DMG400001656,PGSC0003DMG401020784,PGSC0003DMG400037737,PGSC0003DMG400009912,PGSC0003DMG400009113,PGSC0003DMG400031256,PGSC0003DMG400033906,PGSC0003DMG400011546,PGSC0003DMG400001302,…
GO:0009445	putrescine metabolic process	biological_process	0.20626	1	1	2420	3	24895	PGSC0003DMG400007216
GO:0009446	putrescine biosynthetic process	biological_process	0.20626	1	1	2420	3	24895	PGSC0003DMG400007216
GO:0000097	sulfur amino acid biosynthetic process	biological_process	0.20663	1	3	2420	14	24895	PGSC0003DMG400022181,PGSC0003DMG400014379,PGSC0003DMG400028127
GO:0008645	hexose transport	biological_process	0.20676	1	1	2420	2	24895	PGSC0003DMG400009830
GO:0015145	monosaccharide transmembrane transporter activity	molecular_function	0.20676	1	1	2420	2	24895	PGSC0003DMG400009830
GO:0015149	hexose transmembrane transporter activity	molecular_function	0.20676	1	1	2420	2	24895	PGSC0003DMG400009830
GO:0015153	rhamnose transmembrane transporter activity	molecular_function	0.20676	1	1	2420	2	24895	PGSC0003DMG400009830
GO:0015749	monosaccharide transport	biological_process	0.20676	1	1	2420	2	24895	PGSC0003DMG400009830
GO:0050790	regulation of catalytic activity	biological_process	0.20769	1	24	2420	178	24895	PGSC0003DMG400012492,PGSC0003DMG400018512,PGSC0003DMG400001516,PGSC0003DMG400007240,PGSC0003DMG400031310,Novel00956,PGSC0003DMG400012517,PGSC0003DMG400006838,PGSC0003DMG400028746,PGSC0003DMG400016089,PGSC0003DMG400018291,PGSC0003DMG400021513,PGSC0003DMG400012345,PGSC0003DMG400022725,PGSC0003DMG400010577,PGSC0003DMG400009414,PGSC0003DMG400000134,PGSC0003DMG400006198,PGSC0003DMG400036369,PGSC0003DM…
GO:0045735	nutrient reservoir activity	molecular_function	0.20775	1	10	2420	90	24895	PGSC0003DMG400036103,PGSC0003DMG400018214,PGSC0003DMG400023762,Novel00220,PGSC0003DMG400024569,Novel00296,PGSC0003DMG400018215,PGSC0003DMG400020709,PGSC0003DMG400017176,PGSC0003DMG400014027
GO:0005743	mitochondrial inner membrane	cellular_component	0.20791	1	25	2420	217	24895	PGSC0003DMG400023050,PGSC0003DMG400029885,PGSC0003DMG400002495,PGSC0003DMG400008270,PGSC0003DMG400030560,PGSC0003DMG401011681,PGSC0003DMG400008276,PGSC0003DMG400001656,PGSC0003DMG400011287,PGSC0003DMG401004423,PGSC0003DMG400026643,PGSC0003DMG400032771,PGSC0003DMG400027507,PGSC0003DMG400026341,PGSC0003DMG400031256,PGSC0003DMG400005994,PGSC0003DMG400019413,PGSC0003DMG400001858,PGSC0003DMG401028184,…
GO:0005375	copper ion transmembrane transporter activity	molecular_function	0.20814	1	3	2420	20	24895	Novel01662,PGSC0003DMG400006323,PGSC0003DMG400023142
GO:0035434	copper ion transmembrane transport	biological_process	0.20814	1	3	2420	20	24895	Novel01662,PGSC0003DMG400006323,PGSC0003DMG400023142
GO:0032957	inositol trisphosphate metabolic process	biological_process	0.2083	1	2	2420	8	24895	PGSC0003DMG400004958,PGSC0003DMG400007188
GO:0043647	inositol phosphate metabolic process	biological_process	0.2083	1	2	2420	8	24895	PGSC0003DMG400004958,PGSC0003DMG400007188
GO:0047325	inositol tetrakisphosphate 1-kinase activity	molecular_function	0.2083	1	2	2420	8	24895	PGSC0003DMG400007188,PGSC0003DMG400004958
GO:0051765	inositol tetrakisphosphate kinase activity	molecular_function	0.2083	1	2	2420	8	24895	PGSC0003DMG400004958,PGSC0003DMG400007188
GO:0052725	inositol-1,3,4-trisphosphate 6-kinase activity	molecular_function	0.2083	1	2	2420	8	24895	PGSC0003DMG400004958,PGSC0003DMG400007188
GO:0052726	inositol-1,3,4-trisphosphate 5-kinase activity	molecular_function	0.2083	1	2	2420	8	24895	PGSC0003DMG400007188,PGSC0003DMG400004958
GO:0030111	regulation of Wnt receptor signaling pathway	biological_process	0.20902	1	1	2420	2	24895	PGSC0003DMG400026461
GO:0030178	negative regulation of Wnt receptor signaling pathway	biological_process	0.20902	1	1	2420	2	24895	PGSC0003DMG400026461
GO:0016627	oxidoreductase activity, acting on the CH-CH group of donors	molecular_function	0.20962	1	20	2420	157	24895	Novel01539,PGSC0003DMG400004572,Novel02639,PGSC0003DMG400023428,Novel03155,PGSC0003DMG400022918,PGSC0003DMG400017433,PGSC0003DMG400020620,PGSC0003DMG400012322,PGSC0003DMG400023169,PGSC0003DMG400012395,PGSC0003DMG400031479,PGSC0003DMG400008113,PGSC0003DMG400001301,PGSC0003DMG400011132,PGSC0003DMG400022678,Novel03057,PGSC0003DMG400023691,PGSC0003DMG400027156,PGSC0003DMG400006381
GO:0017172	cysteine dioxygenase activity	molecular_function	0.20981	1	2	2420	9	24895	PGSC0003DMG400002227,PGSC0003DMG400001313
GO:0046439	L-cysteine metabolic process	biological_process	0.20981	1	2	2420	9	24895	PGSC0003DMG400001313,PGSC0003DMG400002227
GO:0008716	D-alanine-D-alanine ligase activity	molecular_function	0.21006	1	2	2420	7	24895	PGSC0003DMG400016395,PGSC0003DMG402019352
GO:0030529	ribonucleoprotein complex	cellular_component	0.2116	1	74	2420	768	24895	PGSC0003DMG400019272,PGSC0003DMG400016534,PGSC0003DMG400008072,PGSC0003DMG400028619,PGSC0003DMG400027030,PGSC0003DMG400030802,Novel00269,PGSC0003DMG400019362,PGSC0003DMG400019563,PGSC0003DMG400023609,PGSC0003DMG400014700,PGSC0003DMG400006323,PGSC0003DMG400023925,PGSC0003DMG400030970,PGSC0003DMG402015759,PGSC0003DMG400007998,PGSC0003DMG400005199,PGSC0003DMG400003550,PGSC0003DMG400010469,PGSC0003DM…
GO:0008831	dTDP-4-dehydrorhamnose reductase activity	molecular_function	0.21188	1	10	2420	68	24895	PGSC0003DMG401011335,PGSC0003DMG400007152,PGSC0003DMG400022678,PGSC0003DMG400003054,PGSC0003DMG400012274,PGSC0003DMG400007816,PGSC0003DMG400007113,PGSC0003DMG400011222,PGSC0003DMG400014178,PGSC0003DMG401021138
GO:0009791	post-embryonic development	biological_process	0.21345	1	3	2420	18	24895	PGSC0003DMG400017152,PGSC0003DMG400008097,PGSC0003DMG400012824
GO:0009878	nodule morphogenesis	biological_process	0.21345	1	3	2420	18	24895	PGSC0003DMG400017152,PGSC0003DMG400008097,PGSC0003DMG400012824
GO:0009886	post-embryonic morphogenesis	biological_process	0.21345	1	3	2420	18	24895	PGSC0003DMG400017152,PGSC0003DMG400008097,PGSC0003DMG400012824
GO:0044111	development involved in symbiotic interaction	biological_process	0.21345	1	3	2420	18	24895	PGSC0003DMG400017152,PGSC0003DMG400012824,PGSC0003DMG400008097
GO:0007050	cell cycle arrest	biological_process	0.21401	1	3	2420	17	24895	PGSC0003DMG400018605,PGSC0003DMG400037737,PGSC0003DMG400015770
GO:0009968	negative regulation of signal transduction	biological_process	0.21463	1	2	2420	8	24895	PGSC0003DMG400026461,PGSC0003DMG400025001
GO:0010648	negative regulation of cell communication	biological_process	0.21463	1	2	2420	8	24895	PGSC0003DMG400025001,PGSC0003DMG400026461
GO:0023057	negative regulation of signaling	biological_process	0.21463	1	2	2420	8	24895	PGSC0003DMG400026461,PGSC0003DMG400025001
GO:0016624	oxidoreductase activity, acting on the aldehyde or oxo group of donors, disulfide as acceptor	molecular_function	0.215	1	3	2420	14	24895	PGSC0003DMG400002921,PGSC0003DMG400017730,PGSC0003DMG400007019
GO:0009142	nucleoside triphosphate biosynthetic process	biological_process	0.21523	1	23	2420	201	24895	PGSC0003DMG400031256,PGSC0003DMG400005994,PGSC0003DMG400016482,PGSC0003DMG400030470,PGSC0003DMG400012345,PGSC0003DMG400011546,PGSC0003DMG400008982,PGSC0003DMG400027019,PGSC0003DMG400001302,PGSC0003DMG400002165,PGSC0003DMG400019413,PGSC0003DMG400001858,PGSC0003DMG401028184,PGSC0003DMG400030560,PGSC0003DMG400002495,PGSC0003DMG400029885,PGSC0003DMG400006869,PGSC0003DMG400023050,PGSC0003DMG401004423,…
GO:0009145	purine nucleoside triphosphate biosynthetic process	biological_process	0.21523	1	23	2420	201	24895	PGSC0003DMG400030470,PGSC0003DMG400016482,PGSC0003DMG400005994,PGSC0003DMG400031256,PGSC0003DMG401028184,PGSC0003DMG400019413,PGSC0003DMG400001858,PGSC0003DMG400002165,PGSC0003DMG400001302,PGSC0003DMG400027019,PGSC0003DMG400011546,PGSC0003DMG400008982,PGSC0003DMG400012345,PGSC0003DMG400023050,PGSC0003DMG400006869,PGSC0003DMG400029885,PGSC0003DMG400002495,PGSC0003DMG400030560,PGSC0003DMG400011287,…
GO:0009201	ribonucleoside triphosphate biosynthetic process	biological_process	0.21523	1	23	2420	201	24895	PGSC0003DMG400031256,PGSC0003DMG400005994,PGSC0003DMG400030470,PGSC0003DMG400016482,PGSC0003DMG400012345,PGSC0003DMG400001858,PGSC0003DMG400019413,PGSC0003DMG400002165,PGSC0003DMG401028184,PGSC0003DMG400011546,PGSC0003DMG400027019,PGSC0003DMG400008982,PGSC0003DMG400001302,PGSC0003DMG400002495,PGSC0003DMG400030560,PGSC0003DMG400023050,PGSC0003DMG400006869,PGSC0003DMG400029885,PGSC0003DMG400011287,…
GO:0009206	purine ribonucleoside triphosphate biosynthetic process	biological_process	0.21523	1	23	2420	201	24895	PGSC0003DMG400005994,PGSC0003DMG400031256,PGSC0003DMG400030470,PGSC0003DMG400016482,PGSC0003DMG400012345,PGSC0003DMG400001858,PGSC0003DMG400019413,PGSC0003DMG400002165,PGSC0003DMG401028184,PGSC0003DMG400008982,PGSC0003DMG400011546,PGSC0003DMG400027019,PGSC0003DMG400001302,PGSC0003DMG400002495,PGSC0003DMG400030560,PGSC0003DMG400006869,PGSC0003DMG400023050,PGSC0003DMG400029885,PGSC0003DMG400008276,…
GO:0006333	chromatin assembly or disassembly	biological_process	0.21542	1	7	2420	50	24895	PGSC0003DMG400019515,PGSC0003DMG400015685,PGSC0003DMG400009975,PGSC0003DMG400020064,PGSC0003DMG400010841,PGSC0003DMG400019910,PGSC0003DMG400029519
GO:0006171	cAMP biosynthetic process	biological_process	0.21574	1	2	2420	8	24895	PGSC0003DMG402011095,PGSC0003DMG400000273
GO:0016872	intramolecular lyase activity	molecular_function	0.21583	1	2	2420	9	24895	PGSC0003DMG400021831,PGSC0003DMG400027916
GO:0005342	organic acid transmembrane transporter activity	molecular_function	0.21611	1	8	2420	54	24895	PGSC0003DMG400011639,PGSC0003DMG400029153,PGSC0003DMG400028215,PGSC0003DMG400007597,PGSC0003DMG400025523,PGSC0003DMG400027763,PGSC0003DMG400029074,PGSC0003DMG400033634
GO:0046943	carboxylic acid transmembrane transporter activity	molecular_function	0.21611	1	8	2420	54	24895	PGSC0003DMG400011639,PGSC0003DMG400028215,PGSC0003DMG400029153,PGSC0003DMG400025523,PGSC0003DMG400007597,PGSC0003DMG400029074,PGSC0003DMG400033634,PGSC0003DMG400027763
GO:0009060	aerobic respiration	biological_process	0.21624	1	4	2420	25	24895	PGSC0003DMG400018098,PGSC0003DMG400002971,PGSC0003DMG400021264,PGSC0003DMG400000767
GO:0008544	epidermis development	biological_process	0.21629	1	1	2420	2	24895	PGSC0003DMG400024857
GO:0043588	skin development	biological_process	0.21629	1	1	2420	2	24895	PGSC0003DMG400024857
GO:0006733	oxidoreduction coenzyme metabolic process	biological_process	0.21635	1	12	2420	85	24895	PGSC0003DMG400043373,PGSC0003DMG400017413,PGSC0003DMG400023169,PGSC0003DMG400004822,PGSC0003DMG400020152,PGSC0003DMG400025137,PGSC0003DMG401030325,PGSC0003DMG400007614,PGSC0003DMG402018380,PGSC0003DMG400010485,PGSC0003DMG400006381,PGSC0003DMG400030509
GO:0006595	polyamine metabolic process	biological_process	0.21675	1	2	2420	9	24895	PGSC0003DMG400007216,PGSC0003DMG400007518
GO:0006596	polyamine biosynthetic process	biological_process	0.21675	1	2	2420	9	24895	PGSC0003DMG400007518,PGSC0003DMG400007216
GO:0009916	alternative oxidase activity	molecular_function	0.21715	1	2	2420	8	24895	PGSC0003DMG400007613,PGSC0003DMG400007614
GO:0010277	chlorophyllide a oxygenase [overall] activity	molecular_function	0.21733	1	2	2420	8	24895	PGSC0003DMG400000457,PGSC0003DMG400010750
GO:0052646	alditol phosphate metabolic process	biological_process	0.21743	1	5	2420	29	24895	Novel01733,Novel03155,PGSC0003DMG400011238,Novel01539,PGSC0003DMG400030564
GO:0044413	avoidance of host defenses	biological_process	0.21785	1	3	2420	17	24895	PGSC0003DMG400012436,PGSC0003DMG400007233,PGSC0003DMG400008164
GO:0044415	evasion or tolerance of host defenses	biological_process	0.21785	1	3	2420	17	24895	PGSC0003DMG400007233,PGSC0003DMG400012436,PGSC0003DMG400008164
GO:0051832	avoidance of defenses of other organism involved in symbiotic interaction	biological_process	0.21785	1	3	2420	17	24895	PGSC0003DMG400007233,PGSC0003DMG400012436,PGSC0003DMG400008164
GO:0051834	evasion or tolerance of defenses of other organism involved in symbiotic interaction	biological_process	0.21785	1	3	2420	17	24895	PGSC0003DMG400008164,PGSC0003DMG400007233,PGSC0003DMG400012436
GO:0052173	response to defenses of other organism involved in symbiotic interaction	biological_process	0.21785	1	3	2420	17	24895	PGSC0003DMG400007233,PGSC0003DMG400012436,PGSC0003DMG400008164
GO:0052200	response to host defenses	biological_process	0.21785	1	3	2420	17	24895	PGSC0003DMG400012436,PGSC0003DMG400007233,PGSC0003DMG400008164
GO:0075136	response to host	biological_process	0.21785	1	3	2420	17	24895	PGSC0003DMG400007233,PGSC0003DMG400012436,PGSC0003DMG400008164
GO:0003810	protein-glutamine gamma-glutamyltransferase activity	molecular_function	0.21796	1	1	2420	2	24895	PGSC0003DMG400028352
GO:0019439	aromatic compound catabolic process	biological_process	0.21828	1	28	2420	226	24895	PGSC0003DMG400001842,PGSC0003DMG400014345,PGSC0003DMG400021814,PGSC0003DMG400031844,PGSC0003DMG400012674,PGSC0003DMG400008752,PGSC0003DMG400010577,PGSC0003DMG400011207,PGSC0003DMG400024765,PGSC0003DMG400004624,PGSC0003DMG400004962,PGSC0003DMG400031845,PGSC0003DMG400000628,PGSC0003DMG400007233,PGSC0003DMG400002359,PGSC0003DMG400005994,PGSC0003DMG400015330,PGSC0003DMG400001516,PGSC0003DMG401004423,…
GO:0006887	exocytosis	biological_process	0.21959	1	9	2420	59	24895	PGSC0003DMG400030394,PGSC0003DMG400024539,PGSC0003DMG400002359,PGSC0003DMG400039752,PGSC0003DMG400005240,PGSC0003DMG400007771,PGSC0003DMG400015554,PGSC0003DMG400014674,PGSC0003DMG400001454
GO:0030244	cellulose biosynthetic process	biological_process	0.21995	1	7	2420	44	24895	PGSC0003DMG400028426,PGSC0003DMG400003822,PGSC0003DMG400028361,PGSC0003DMG401003156,PGSC0003DMG400026564,PGSC0003DMG400017110,PGSC0003DMG400018504
GO:0043086	negative regulation of catalytic activity	biological_process	0.22025	1	12	2420	79	24895	PGSC0003DMG400006838,PGSC0003DMG400021513,PGSC0003DMG400016089,Novel00956,PGSC0003DMG400012517,PGSC0003DMG400000134,PGSC0003DMG400007240,PGSC0003DMG400009414,PGSC0003DMG400006198,PGSC0003DMG400036369,PGSC0003DMG400012492,PGSC0003DMG400022725
GO:0044092	negative regulation of molecular function	biological_process	0.22025	1	12	2420	79	24895	Novel00956,PGSC0003DMG400012517,PGSC0003DMG400006838,PGSC0003DMG400021513,PGSC0003DMG400016089,PGSC0003DMG400012492,PGSC0003DMG400022725,PGSC0003DMG400007240,PGSC0003DMG400000134,PGSC0003DMG400009414,PGSC0003DMG400036369,PGSC0003DMG400006198
GO:0030436	asexual sporulation	biological_process	0.22122	1	2	2420	9	24895	PGSC0003DMG400012653,PGSC0003DMG400002151
GO:0000221	vacuolar proton-transporting V-type ATPase, V1 domain	cellular_component	0.22235	1	6	2420	36	24895	PGSC0003DMG400005987,Novel00928,PGSC0003DMG400009912,PGSC0003DMG400027764,Novel01981,PGSC0003DMG400021325
GO:0005774	vacuolar membrane	cellular_component	0.22235	1	6	2420	36	24895	Novel01981,PGSC0003DMG400021325,Novel00928,PGSC0003DMG400005987,PGSC0003DMG400009912,PGSC0003DMG400027764
GO:0016471	vacuolar proton-transporting V-type ATPase complex	cellular_component	0.22235	1	6	2420	36	24895	Novel01981,PGSC0003DMG400021325,PGSC0003DMG400005987,Novel00928,PGSC0003DMG400009912,PGSC0003DMG400027764
GO:0044437	vacuolar part	cellular_component	0.22235	1	6	2420	36	24895	PGSC0003DMG400027764,Novel00928,PGSC0003DMG400005987,PGSC0003DMG400009912,PGSC0003DMG400021325,Novel01981
GO:0016702	oxidoreductase activity, acting on single donors with incorporation of molecular oxygen, incorporation of two atoms of oxygen	molecular_function	0.22247	1	9	2420	68	24895	PGSC0003DMG400032155,PGSC0003DMG400014027,PGSC0003DMG400010859,PGSC0003DMG400002227,PGSC0003DMG400001313,PGSC0003DMG400022894,PGSC0003DMG400015456,PGSC0003DMG400036103,PGSC0003DMG400015330
GO:0000098	sulfur amino acid catabolic process	biological_process	0.22279	1	1	2420	2	24895	PGSC0003DMG400045338
GO:0030328	prenylcysteine catabolic process	biological_process	0.22279	1	1	2420	2	24895	PGSC0003DMG400045338
GO:0030329	prenylcysteine metabolic process	biological_process	0.22279	1	1	2420	2	24895	PGSC0003DMG400045338
GO:0042219	cellular modified amino acid catabolic process	biological_process	0.22279	1	1	2420	2	24895	PGSC0003DMG400045338
GO:0044273	sulfur compound catabolic process	biological_process	0.22279	1	1	2420	2	24895	PGSC0003DMG400045338
GO:0009425	bacterial-type flagellum basal body	cellular_component	0.22305	1	2	2420	9	24895	PGSC0003DMG400022037,PGSC0003DMG400013677
GO:0042908	xenobiotic transport	biological_process	0.22405	1	1	2420	2	24895	PGSC0003DMG400011000
GO:0042910	xenobiotic transporter activity	molecular_function	0.22405	1	1	2420	2	24895	PGSC0003DMG400011000
GO:0042919	benzoate transport	biological_process	0.22405	1	1	2420	2	24895	PGSC0003DMG400011000
GO:0042925	benzoate transporter activity	molecular_function	0.22405	1	1	2420	2	24895	PGSC0003DMG400011000
GO:0050497	transferase activity, transferring alkylthio groups	molecular_function	0.2242	1	1	2420	2	24895	PGSC0003DMG400007488
GO:0050524	coenzyme-B sulfoethylthiotransferase activity	molecular_function	0.2242	1	1	2420	2	24895	PGSC0003DMG400007488
GO:0032880	regulation of protein localization	biological_process	0.22478	1	4	2420	22	24895	PGSC0003DMG400030376,PGSC0003DMG400001516,PGSC0003DMG401023061,PGSC0003DMG400016717
GO:0051223	regulation of protein transport	biological_process	0.22478	1	4	2420	22	24895	PGSC0003DMG401023061,PGSC0003DMG400016717,PGSC0003DMG400001516,PGSC0003DMG400030376
GO:0070201	regulation of establishment of protein localization	biological_process	0.22478	1	4	2420	22	24895	PGSC0003DMG400030376,PGSC0003DMG400001516,PGSC0003DMG401023061,PGSC0003DMG400016717
GO:0000795	synaptonemal complex	cellular_component	0.2255	1	2	2420	11	24895	PGSC0003DMG400015015,PGSC0003DMG400022063
GO:0004497	monooxygenase activity	molecular_function	0.22592	1	10	2420	73	24895	PGSC0003DMG400011238,PGSC0003DMG400000457,PGSC0003DMG400000480,PGSC0003DMG400010750,Novel03155,PGSC0003DMG400026225,PGSC0003DMG400013577,Novel00324,Novel01788,Novel01539
GO:0018759	methenyltetrahydromethanopterin cyclohydrolase activity	molecular_function	0.22639	1	1	2420	2	24895	PGSC0003DMG400022782
GO:0019882	antigen processing and presentation	biological_process	0.2267	1	3	2420	17	24895	PGSC0003DMG400016317,PGSC0003DMG400020113,PGSC0003DMG400011207
GO:0004594	pantothenate kinase activity	molecular_function	0.22758	1	1	2420	2	24895	PGSC0003DMG400013511
GO:0016757	transferase activity, transferring glycosyl groups	molecular_function	0.22823	1	86	2420	763	24895	PGSC0003DMG400038305,PGSC0003DMG401019352,PGSC0003DMG400033031,PGSC0003DMG400008016,PGSC0003DMG400024344,PGSC0003DMG400030904,PGSC0003DMG400028426,PGSC0003DMG400019645,PGSC0003DMG401003156,PGSC0003DMG400028671,PGSC0003DMG400001596,PGSC0003DMG400003866,PGSC0003DMG400020640,PGSC0003DMG400008896,PGSC0003DMG400005664,PGSC0003DMG401018740,PGSC0003DMG400020811,PGSC0003DMG400002000,Novel01107,PGSC0003DM…
GO:0009401	phosphoenolpyruvate-dependent sugar phosphotransferase system	biological_process	0.22826	1	6	2420	43	24895	PGSC0003DMG400008989,PGSC0003DMG402002771,PGSC0003DMG400041767,PGSC0003DMG400021686,PGSC0003DMG400014327,PGSC0003DMG401013876
GO:0006743	ubiquinone metabolic process	biological_process	0.22835	1	2	2420	8	24895	PGSC0003DMG401030325,PGSC0003DMG400007614
GO:0006744	ubiquinone biosynthetic process	biological_process	0.22835	1	2	2420	8	24895	PGSC0003DMG400007614,PGSC0003DMG401030325
GO:0033925	mannosyl-glycoprotein endo-beta-N-acetylglucosaminidase activity	molecular_function	0.22844	1	1	2420	2	24895	PGSC0003DMG400008989
GO:0097367	carbohydrate derivative binding	molecular_function	0.22878	1	5	2420	39	24895	PGSC0003DMG400020698,PGSC0003DMG400010283,PGSC0003DMG400010718,PGSC0003DMG400026855,PGSC0003DMG400000274
GO:0044270	cellular nitrogen compound catabolic process	biological_process	0.22914	1	27	2420	217	24895	PGSC0003DMG400030560,PGSC0003DMG400011311,PGSC0003DMG400007131,PGSC0003DMG400030431,PGSC0003DMG400018291,Novel02386,PGSC0003DMG400028746,PGSC0003DMG400018512,PGSC0003DMG400012964,PGSC0003DMG401004423,PGSC0003DMG400001516,PGSC0003DMG400005994,PGSC0003DMG400002359,PGSC0003DMG400000628,PGSC0003DMG400007233,PGSC0003DMG400031845,PGSC0003DMG400004962,PGSC0003DMG400004624,PGSC0003DMG400024765,PGSC0003DM…
GO:0004489	methylenetetrahydrofolate reductase (NADPH) activity	molecular_function	0.22964	1	1	2420	2	24895	PGSC0003DMG400016168
GO:0016972	thiol oxidase activity	molecular_function	0.23095	1	3	2420	17	24895	PGSC0003DMG400031310,PGSC0003DMG400007654,PGSC0003DMG400036103
GO:0004657	proline dehydrogenase activity	molecular_function	0.23128	1	1	2420	2	24895	PGSC0003DMG400010050
GO:0006560	proline metabolic process	biological_process	0.23128	1	1	2420	2	24895	PGSC0003DMG400010050
GO:0006562	proline catabolic process	biological_process	0.23128	1	1	2420	2	24895	PGSC0003DMG400010050
GO:0046034	ATP metabolic process	biological_process	0.23159	1	23	2420	202	24895	PGSC0003DMG400012345,PGSC0003DMG400001858,PGSC0003DMG400019413,PGSC0003DMG401028184,PGSC0003DMG400002165,PGSC0003DMG400008982,PGSC0003DMG400011546,PGSC0003DMG400001302,PGSC0003DMG400027019,PGSC0003DMG400031256,PGSC0003DMG400005994,PGSC0003DMG400030470,PGSC0003DMG400016482,PGSC0003DMG400008276,PGSC0003DMG400001656,PGSC0003DMG400011287,PGSC0003DMG401004423,PGSC0003DMG400026643,PGSC0003DMG400002495,…
GO:0008907	integrase activity	molecular_function	0.23167	1	1	2420	2	24895	PGSC0003DMG402005729
GO:0042221	response to chemical stimulus	biological_process	0.23178	1	28	2420	229	24895	PGSC0003DMG400020947,PGSC0003DMG400010298,PGSC0003DMG400014540,PGSC0003DMG400004366,PGSC0003DMG400009418,PGSC0003DMG400010706,PGSC0003DMG400003530,Novel01662,PGSC0003DMG400010724,PGSC0003DMG400019100,PGSC0003DMG400011055,PGSC0003DMG400010165,PGSC0003DMG400028026,PGSC0003DMG400018618,PGSC0003DMG400027197,PGSC0003DMG400017341,PGSC0003DMG400023345,PGSC0003DMG400006378,PGSC0003DMG400000118,PGSC0003DM…
GO:0008657	DNA topoisomerase (ATP-hydrolyzing) inhibitor activity	molecular_function	0.23179	1	1	2420	2	24895	PGSC0003DMG400020780
GO:0072586	DNA topoisomerase (ATP-hydrolyzing) regulator activity	molecular_function	0.23179	1	1	2420	2	24895	PGSC0003DMG400020780
GO:0046434	organophosphate catabolic process	biological_process	0.23194	1	21	2420	161	24895	PGSC0003DMG400000628,PGSC0003DMG400002359,PGSC0003DMG400005994,PGSC0003DMG400011238,PGSC0003DMG400011207,PGSC0003DMG400004962,PGSC0003DMG400004624,PGSC0003DMG400014345,PGSC0003DMG400008752,PGSC0003DMG400010577,PGSC0003DMG400007131,PGSC0003DMG400030560,PGSC0003DMG400028746,Novel02386,PGSC0003DMG400018291,PGSC0003DMG400030431,Novel03155,PGSC0003DMG400018512,PGSC0003DMG400001516,PGSC0003DMG401004423…
GO:0008914	leucyltransferase activity	molecular_function	0.2321	1	1	2420	2	24895	Novel01865
GO:0016740	transferase activity	molecular_function	0.23328	1	498	2420	4602	24895	PGSC0003DMG400029825,PGSC0003DMG400018735,PGSC0003DMG400000046,PGSC0003DMG400011274,Novel02609,PGSC0003DMG400000704,PGSC0003DMG400030462,PGSC0003DMG400008581,PGSC0003DMG400027276,PGSC0003DMG401026149,PGSC0003DMG400014549,PGSC0003DMG400014152,PGSC0003DMG400020173,PGSC0003DMG400003007,PGSC0003DMG400015814,PGSC0003DMG400012254,PGSC0003DMG400019253,PGSC0003DMG400009986,PGSC0003DMG400032546,PGSC0003DM…
GO:0016824	hydrolase activity, acting on acid halide bonds	molecular_function	0.23421	1	1	2420	2	24895	PGSC0003DMG400025678
GO:0019120	hydrolase activity, acting on acid halide bonds, in C-halide compounds	molecular_function	0.23421	1	1	2420	2	24895	PGSC0003DMG400025678
GO:0042558	pteridine-containing compound metabolic process	biological_process	0.23469	1	8	2420	60	24895	PGSC0003DMG400013184,Novel03057,PGSC0003DMG400001444,PGSC0003DMG400032146,PGSC0003DMG400032183,PGSC0003DMG400004572,PGSC0003DMG401026981,PGSC0003DMG400000152
GO:0032266	phosphatidylinositol-3-phosphate binding	molecular_function	0.23481	1	1	2420	2	24895	PGSC0003DMG400006640
GO:1901981	phosphatidylinositol phosphate binding	molecular_function	0.23481	1	1	2420	2	24895	PGSC0003DMG400006640
GO:0003870	5-aminolevulinate synthase activity	molecular_function	0.23485	1	1	2420	2	24895	PGSC0003DMG400000704
GO:0004514	nicotinate-nucleotide diphosphorylase (carboxylating) activity	molecular_function	0.23485	1	1	2420	2	24895	PGSC0003DMG400020152
GO:0042995	cell projection	cellular_component	0.23589	1	11	2420	89	24895	PGSC0003DMG400013677,PGSC0003DMG400002686,PGSC0003DMG400026168,PGSC0003DMG400006353,PGSC0003DMG400003550,PGSC0003DMG401020784,PGSC0003DMG400025185,PGSC0003DMG400028580,PGSC0003DMG400020947,PGSC0003DMG400022037,PGSC0003DMG400021837
GO:0032268	regulation of cellular protein metabolic process	biological_process	0.2367	1	6	2420	42	24895	PGSC0003DMG400023622,PGSC0003DMG400012345,PGSC0003DMG400001313,PGSC0003DMG400026023,PGSC0003DMG400031310,PGSC0003DMG400031168
GO:0008028	monocarboxylic acid transmembrane transporter activity	molecular_function	0.23693	1	2	2420	10	24895	PGSC0003DMG400029074,PGSC0003DMG400027763
GO:0007218	neuropeptide signaling pathway	biological_process	0.23713	1	4	2420	25	24895	Novel03034,PGSC0003DMG400035938,PGSC0003DMG400000778,PGSC0003DMG400013180
GO:0051180	vitamin transport	biological_process	0.23813	1	1	2420	3	24895	PGSC0003DMG400014540
GO:0009165	nucleotide biosynthetic process	biological_process	0.23877	1	35	2420	318	24895	PGSC0003DMG400026643,PGSC0003DMG400000273,PGSC0003DMG400011287,PGSC0003DMG400008847,PGSC0003DMG400008276,PGSC0003DMG400021818,PGSC0003DMG400013511,PGSC0003DMG400030560,PGSC0003DMG400010485,PGSC0003DMG400006869,PGSC0003DMG400012345,PGSC0003DMG400001302,PGSC0003DMG400011546,PGSC0003DMG400000736,PGSC0003DMG400001858,PGSC0003DMG400031256,PGSC0003DMG400005994,PGSC0003DMG400030470,PGSC0003DMG401004423,…
GO:0009251	glucan catabolic process	biological_process	0.23881	1	2	2420	8	24895	PGSC0003DMG400003822,PGSC0003DMG400001596
GO:0044247	cellular polysaccharide catabolic process	biological_process	0.23881	1	2	2420	8	24895	PGSC0003DMG400001596,PGSC0003DMG400003822
GO:0050797	thymidylate synthase (FAD) activity	molecular_function	0.23884	1	1	2420	3	24895	PGSC0003DMG400008847
GO:0019015	viral genome	cellular_component	0.23915	1	1	2420	3	24895	PGSC0003DMG400003181
GO:0009117	nucleotide metabolic process	biological_process	0.2395	1	59	2420	532	24895	PGSC0003DMG400007131,PGSC0003DMG400010485,PGSC0003DMG400030560,PGSC0003DMG400013511,PGSC0003DMG400021818,PGSC0003DMG400006869,PGSC0003DMG400018291,Novel02386,PGSC0003DMG400008276,PGSC0003DMG400008847,PGSC0003DMG400011287,PGSC0003DMG400000273,PGSC0003DMG400026643,PGSC0003DMG400000628,PGSC0003DMG400030509,PGSC0003DMG400006381,PGSC0003DMG400005994,PGSC0003DMG400031256,PGSC0003DMG400004624,PGSC0003DM…
GO:0005215	transporter activity	molecular_function	0.24061	1	200	2420	1886	24895	PGSC0003DMG400018618,PGSC0003DMG400002971,PGSC0003DMG400019100,PGSC0003DMG401020784,PGSC0003DMG400005780,PGSC0003DMG400022402,PGSC0003DMG400002495,PGSC0003DMG400015653,PGSC0003DMG400023146,PGSC0003DMG400009247,PGSC0003DMG400002865,PGSC0003DMG402027501,PGSC0003DMG400006183,PGSC0003DMG400008223,PGSC0003DMG400006025,PGSC0003DMG400026341,PGSC0003DMG400009710,PGSC0003DMG400005661,PGSC0003DMG400005612,…
GO:0019211	phosphatase activator activity	molecular_function	0.24073	1	1	2420	3	24895	PGSC0003DMG402016396
GO:0006405	RNA export from nucleus	biological_process	0.24079	1	3	2420	17	24895	PGSC0003DMG400000348,PGSC0003DMG400003343,PGSC0003DMG402024074
GO:0051168	nuclear export	biological_process	0.24079	1	3	2420	17	24895	PGSC0003DMG400000348,PGSC0003DMG400003343,PGSC0003DMG402024074
GO:0016701	oxidoreductase activity, acting on single donors with incorporation of molecular oxygen	molecular_function	0.2412	1	12	2420	94	24895	PGSC0003DMG400015330,PGSC0003DMG400036103,PGSC0003DMG400015456,PGSC0003DMG400010750,PGSC0003DMG400001313,PGSC0003DMG400022894,PGSC0003DMG400002227,PGSC0003DMG400000457,PGSC0003DMG400010859,PGSC0003DMG400032155,PGSC0003DMG400014027,PGSC0003DMG401000287
GO:0045261	proton-transporting ATP synthase complex, catalytic core F(1)	cellular_component	0.24285	1	4	2420	27	24895	PGSC0003DMG400016482,PGSC0003DMG401004423,PGSC0003DMG400005994,PGSC0003DMG400030560
GO:0004556	alpha-amylase activity	molecular_function	0.24548	1	2	2420	8	24895	PGSC0003DMG401017626,PGSC0003DMG402018380
GO:0030203	glycosaminoglycan metabolic process	biological_process	0.2458	1	3	2420	17	24895	PGSC0003DMG400025774,PGSC0003DMG400000443,PGSC0003DMG400025775
GO:0048584	positive regulation of response to stimulus	biological_process	0.24644	1	2	2420	9	24895	PGSC0003DMG400026671,PGSC0003DMG400025528
GO:0009260	ribonucleotide biosynthetic process	biological_process	0.2471	1	28	2420	251	24895	PGSC0003DMG400011287,PGSC0003DMG400000273,PGSC0003DMG400001656,PGSC0003DMG400008276,PGSC0003DMG400026643,PGSC0003DMG401004423,PGSC0003DMG400023050,PGSC0003DMG400006869,PGSC0003DMG400029885,PGSC0003DMG400025336,PGSC0003DMG400002495,PGSC0003DMG400013511,PGSC0003DMG400021818,PGSC0003DMG400030560,PGSC0003DMG400001858,PGSC0003DMG400019413,PGSC0003DMG401028184,PGSC0003DMG400002165,PGSC0003DMG400008982,…
GO:0046390	ribose phosphate biosynthetic process	biological_process	0.2471	1	28	2420	251	24895	PGSC0003DMG400012345,PGSC0003DMG402011095,PGSC0003DMG400027019,PGSC0003DMG400011546,PGSC0003DMG400001302,PGSC0003DMG400008982,PGSC0003DMG400019413,PGSC0003DMG400002165,PGSC0003DMG400001858,PGSC0003DMG401028184,PGSC0003DMG400005994,PGSC0003DMG400031256,PGSC0003DMG400016482,PGSC0003DMG400030470,PGSC0003DMG401004423,PGSC0003DMG400026643,PGSC0003DMG400008276,PGSC0003DMG400011287,PGSC0003DMG400001656,…
GO:0009615	response to virus	biological_process	0.24718	1	4	2420	28	24895	Novel01722,PGSC0003DMG400001858,PGSC0003DMG400003897,PGSC0003DMG400024501
GO:0006164	purine nucleotide biosynthetic process	biological_process	0.2474	1	27	2420	241	24895	PGSC0003DMG400030470,PGSC0003DMG400016482,PGSC0003DMG400005994,PGSC0003DMG400031256,PGSC0003DMG400019413,PGSC0003DMG400001858,PGSC0003DMG400002165,PGSC0003DMG401028184,PGSC0003DMG400027019,PGSC0003DMG400011546,PGSC0003DMG400008982,PGSC0003DMG400001302,PGSC0003DMG402011095,PGSC0003DMG400012345,PGSC0003DMG400023050,PGSC0003DMG400006869,PGSC0003DMG400029885,PGSC0003DMG400025336,PGSC0003DMG400002495,…
GO:0000160	phosphorelay signal transduction system	biological_process	0.24749	1	13	2420	107	24895	PGSC0003DMG400002596,PGSC0003DMG400004675,PGSC0003DMG400024578,PGSC0003DMG400029852,PGSC0003DMG400003084,PGSC0003DMG402022640,PGSC0003DMG400029463,PGSC0003DMG400017186,PGSC0003DMG400010724,PGSC0003DMG400011980,PGSC0003DMG400034307,PGSC0003DMG400029542,PGSC0003DMG400020947
GO:0030243	cellulose metabolic process	biological_process	0.24932	1	7	2420	46	24895	PGSC0003DMG400018504,PGSC0003DMG400017110,PGSC0003DMG400026564,PGSC0003DMG401003156,PGSC0003DMG400028426,PGSC0003DMG400003822,PGSC0003DMG400028361
GO:0065009	regulation of molecular function	biological_process	0.24959	1	24	2420	183	24895	PGSC0003DMG400031168,PGSC0003DMG400004624,PGSC0003DMG400011207,PGSC0003DMG400026023,PGSC0003DMG400010362,PGSC0003DMG400006198,PGSC0003DMG400036369,PGSC0003DMG400009414,PGSC0003DMG400000134,PGSC0003DMG400010577,PGSC0003DMG400022725,PGSC0003DMG400012345,PGSC0003DMG400016089,PGSC0003DMG400018291,PGSC0003DMG400021513,PGSC0003DMG400006838,PGSC0003DMG400028746,PGSC0003DMG400012517,Novel00956,PGSC0003DM…
GO:0015205	nucleobase transmembrane transporter activity	molecular_function	0.24997	1	1	2420	3	24895	PGSC0003DMG400007621
GO:0015851	nucleobase transport	biological_process	0.24997	1	1	2420	3	24895	PGSC0003DMG400007621
GO:0030653	beta-lactam antibiotic metabolic process	biological_process	0.2527	1	1	2420	3	24895	PGSC0003DMG400015278
GO:0030654	beta-lactam antibiotic biosynthetic process	biological_process	0.2527	1	1	2420	3	24895	PGSC0003DMG400015278
GO:0042316	penicillin metabolic process	biological_process	0.2527	1	1	2420	3	24895	PGSC0003DMG400015278
GO:0042318	penicillin biosynthetic process	biological_process	0.2527	1	1	2420	3	24895	PGSC0003DMG400015278
GO:0072338	cellular lactam metabolic process	biological_process	0.2527	1	1	2420	3	24895	PGSC0003DMG400015278
GO:0072339	cellular lactam biosynthetic process	biological_process	0.2527	1	1	2420	3	24895	PGSC0003DMG400015278
GO:0051049	regulation of transport	biological_process	0.25311	1	4	2420	23	24895	PGSC0003DMG401023061,PGSC0003DMG400016717,PGSC0003DMG400001516,PGSC0003DMG400030376
GO:0039526	modulation by virus of host apoptotic process	biological_process	0.25381	1	1	2420	5	24895	PGSC0003DMG400011951
GO:0044531	modulation of programmed cell death in other organism	biological_process	0.25381	1	1	2420	5	24895	PGSC0003DMG400011951
GO:0044532	modulation of apoptotic process in other organism	biological_process	0.25381	1	1	2420	5	24895	PGSC0003DMG400011951
GO:0052040	modulation by symbiont of host programmed cell death	biological_process	0.25381	1	1	2420	5	24895	PGSC0003DMG400011951
GO:0052150	modulation by symbiont of host apoptotic process	biological_process	0.25381	1	1	2420	5	24895	PGSC0003DMG400011951
GO:0052248	modulation of programmed cell death in other organism involved in symbiotic interaction	biological_process	0.25381	1	1	2420	5	24895	PGSC0003DMG400011951
GO:0052433	modulation by organism of apoptotic process in other organism involved in symbiotic interaction	biological_process	0.25381	1	1	2420	5	24895	PGSC0003DMG400011951
GO:0004568	chitinase activity	molecular_function	0.25385	1	3	2420	20	24895	PGSC0003DMG400001529,PGSC0003DMG400004593,PGSC0003DMG400026855
GO:0006032	chitin catabolic process	biological_process	0.25385	1	3	2420	20	24895	PGSC0003DMG400026855,PGSC0003DMG400001529,PGSC0003DMG400004593
GO:0046348	amino sugar catabolic process	biological_process	0.25385	1	3	2420	20	24895	PGSC0003DMG400004593,PGSC0003DMG400001529,PGSC0003DMG400026855
GO:1901072	glucosamine-containing compound catabolic process	biological_process	0.25385	1	3	2420	20	24895	PGSC0003DMG400026855,PGSC0003DMG400004593,PGSC0003DMG400001529
GO:0005773	vacuole	cellular_component	0.2541	1	6	2420	38	24895	PGSC0003DMG400009912,PGSC0003DMG400005987,Novel00928,PGSC0003DMG400027764,Novel01981,PGSC0003DMG400021325
GO:0016814	hydrolase activity, acting on carbon-nitrogen (but not peptide) bonds, in cyclic amidines	molecular_function	0.25541	1	6	2420	40	24895	PGSC0003DMG400022782,PGSC0003DMG400012571,PGSC0003DMG402018777,PGSC0003DMG400015456,PGSC0003DMG400014275,PGSC0003DMG400018605
GO:0000276	mitochondrial proton-transporting ATP synthase complex, coupling factor F(o)	cellular_component	0.25552	1	16	2420	134	24895	PGSC0003DMG400019413,PGSC0003DMG400001858,PGSC0003DMG401028184,PGSC0003DMG400008982,PGSC0003DMG400027019,PGSC0003DMG400001302,PGSC0003DMG400011546,PGSC0003DMG400012345,PGSC0003DMG400031256,PGSC0003DMG400011287,PGSC0003DMG400001656,PGSC0003DMG400008276,PGSC0003DMG400026643,PGSC0003DMG400023050,PGSC0003DMG400029885,PGSC0003DMG400002495
GO:0033180	proton-transporting V-type ATPase, V1 domain	cellular_component	0.25637	1	6	2420	39	24895	PGSC0003DMG400027764,PGSC0003DMG400009912,Novel00928,PGSC0003DMG400005987,PGSC0003DMG400021325,Novel01981
GO:0009605	response to external stimulus	biological_process	0.25685	1	9	2420	74	24895	PGSC0003DMG402022314,PGSC0003DMG400011072,PGSC0003DMG400020947,PGSC0003DMG400010724,PGSC0003DMG402012477,PGSC0003DMG400006509,PGSC0003DMG400004802,PGSC0003DMG400002596,PGSC0003DMG400014422
GO:0004529	exodeoxyribonuclease activity	molecular_function	0.25728	1	4	2420	27	24895	PGSC0003DMG400026168,PGSC0003DMG400004081,Novel02386,PGSC0003DMG400025528
GO:0016895	exodeoxyribonuclease activity, producing 5'-phosphomonoesters	molecular_function	0.25728	1	4	2420	27	24895	PGSC0003DMG400026168,PGSC0003DMG400004081,Novel02386,PGSC0003DMG400025528
GO:0051028	mRNA transport	biological_process	0.25886	1	3	2420	18	24895	PGSC0003DMG402024074,PGSC0003DMG400003343,PGSC0003DMG400000348
GO:0004506	squalene monooxygenase activity	molecular_function	0.25979	1	2	2420	10	24895	PGSC0003DMG400026225,Novel01788
GO:0051129	negative regulation of cellular component organization	biological_process	0.26005	1	3	2420	18	24895	PGSC0003DMG400028580,PGSC0003DMG400006353,PGSC0003DMG400001631
GO:0000213	tRNA-intron endonuclease activity	molecular_function	0.26009	1	2	2420	10	24895	PGSC0003DMG400012234,PGSC0003DMG401017077
GO:0016758	transferase activity, transferring hexosyl groups	molecular_function	0.26131	1	66	2420	594	24895	Novel01107,PGSC0003DMG400002000,PGSC0003DMG400017119,Novel01105,PGSC0003DMG400020640,PGSC0003DMG400003866,PGSC0003DMG400020811,PGSC0003DMG401018740,PGSC0003DMG400028426,PGSC0003DMG401003156,PGSC0003DMG400019645,PGSC0003DMG400001596,PGSC0003DMG400028671,PGSC0003DMG400038305,PGSC0003DMG400033031,PGSC0003DMG400024344,PGSC0003DMG400019604,PGSC0003DMG400018504,PGSC0003DMG400002359,PGSC0003DMG400025152…
GO:0006879	cellular iron ion homeostasis	biological_process	0.2615	1	2	2420	9	24895	PGSC0003DMG400008787,PGSC0003DMG400027119
GO:0055072	iron ion homeostasis	biological_process	0.2615	1	2	2420	9	24895	PGSC0003DMG400008787,PGSC0003DMG400027119
GO:0030259	lipid glycosylation	biological_process	0.2616	1	18	2420	149	24895	PGSC0003DMG400024344,PGSC0003DMG400013077,PGSC0003DMG400034672,PGSC0003DMG400023732,PGSC0003DMG400042118,Novel01969,PGSC0003DMG400038305,PGSC0003DMG400020895,PGSC0003DMG400029349,PGSC0003DMG401029824,PGSC0003DMG400013559,PGSC0003DMG400020640,PGSC0003DMG400017249,PGSC0003DMG400019882,PGSC0003DMG400031454,PGSC0003DMG400005869,PGSC0003DMG400029825,PGSC0003DMG400030713
GO:0010942	positive regulation of cell death	biological_process	0.26186	1	2	2420	12	24895	PGSC0003DMG400031808,PGSC0003DMG400011951
GO:0043065	positive regulation of apoptotic process	biological_process	0.26186	1	2	2420	12	24895	PGSC0003DMG400031808,PGSC0003DMG400011951
GO:0043068	positive regulation of programmed cell death	biological_process	0.26186	1	2	2420	12	24895	PGSC0003DMG400031808,PGSC0003DMG400011951
GO:1901293	nucleoside phosphate biosynthetic process	biological_process	0.26242	1	35	2420	322	24895	PGSC0003DMG400008847,PGSC0003DMG400011287,PGSC0003DMG400000273,PGSC0003DMG400008276,PGSC0003DMG400026643,PGSC0003DMG400006869,PGSC0003DMG400010485,PGSC0003DMG400013511,PGSC0003DMG400021818,PGSC0003DMG400030560,PGSC0003DMG400000736,PGSC0003DMG400001858,PGSC0003DMG400011546,PGSC0003DMG400001302,PGSC0003DMG400012345,PGSC0003DMG400030470,PGSC0003DMG400005994,PGSC0003DMG400031256,PGSC0003DMG400001656,…
GO:0009653	anatomical structure morphogenesis	biological_process	0.26243	1	13	2420	103	24895	PGSC0003DMG400027750,PGSC0003DMG400021895,PGSC0003DMG400006353,PGSC0003DMG400008097,PGSC0003DMG400000398,PGSC0003DMG400012824,PGSC0003DMG400011581,PGSC0003DMG400030918,PGSC0003DMG400017152,PGSC0003DMG400012254,PGSC0003DMG400030405,PGSC0003DMG400028580,PGSC0003DMG400024887
GO:0016836	hydro-lyase activity	molecular_function	0.26387	1	9	2420	67	24895	PGSC0003DMG400028426,PGSC0003DMG400006869,PGSC0003DMG400001444,PGSC0003DMG400025888,PGSC0003DMG400030984,Novel01833,PGSC0003DMG402002721,PGSC0003DMG400006956,PGSC0003DMG400032183
GO:0051015	actin filament binding	molecular_function	0.26404	1	2	2420	9	24895	PGSC0003DMG400022620,PGSC0003DMG400007713
GO:0019842	vitamin binding	molecular_function	0.26546	1	6	2420	39	24895	Novel00683,PGSC0003DMG400014155,PGSC0003DMG400001100,PGSC0003DMG400002921,PGSC0003DMG400013736,PGSC0003DMG400022953
GO:0006516	glycoprotein catabolic process	biological_process	0.26666	1	1	2420	3	24895	PGSC0003DMG400002370
GO:0030976	thiamine pyrophosphate binding	molecular_function	0.26735	1	4	2420	23	24895	PGSC0003DMG400001100,Novel00683,PGSC0003DMG400022953,PGSC0003DMG400002921
GO:0006784	heme a biosynthetic process	biological_process	0.26809	1	1	2420	3	24895	PGSC0003DMG400001301
GO:0046160	heme a metabolic process	biological_process	0.26809	1	1	2420	3	24895	PGSC0003DMG400001301
GO:0004611	phosphoenolpyruvate carboxykinase activity	molecular_function	0.26817	1	4	2420	24	24895	PGSC0003DMG400000767,PGSC0003DMG400021264,PGSC0003DMG400018098,PGSC0003DMG400001147
GO:0006184	GTP catabolic process	biological_process	0.27011	1	15	2420	113	24895	PGSC0003DMG400004962,PGSC0003DMG400004624,PGSC0003DMG400028746,PGSC0003DMG400011207,PGSC0003DMG400018291,PGSC0003DMG400030431,Novel02386,PGSC0003DMG400000628,PGSC0003DMG400007131,PGSC0003DMG400002359,PGSC0003DMG400001516,PGSC0003DMG400018512,PGSC0003DMG400014345,PGSC0003DMG400010577,PGSC0003DMG400008752
GO:1901069	guanosine-containing compound catabolic process	biological_process	0.27011	1	15	2420	113	24895	PGSC0003DMG400002359,PGSC0003DMG400007131,PGSC0003DMG400000628,Novel02386,PGSC0003DMG400030431,PGSC0003DMG400018291,PGSC0003DMG400011207,PGSC0003DMG400028746,PGSC0003DMG400004624,PGSC0003DMG400004962,PGSC0003DMG400008752,PGSC0003DMG400010577,PGSC0003DMG400014345,PGSC0003DMG400018512,PGSC0003DMG400001516
GO:0006099	tricarboxylic acid cycle	biological_process	0.27085	1	3	2420	17	24895	PGSC0003DMG400000767,PGSC0003DMG400021264,PGSC0003DMG400018098
GO:0004488	methylenetetrahydrofolate dehydrogenase (NADP+) activity	molecular_function	0.27213	1	4	2420	28	24895	PGSC0003DMG400004572,Novel03057,PGSC0003DMG400000152,PGSC0003DMG401026981
GO:0008199	ferric iron binding	molecular_function	0.27393	1	2	2420	10	24895	PGSC0003DMG400008787,PGSC0003DMG400027119
GO:0002532	production of molecular mediator involved in inflammatory response	biological_process	0.27407	1	1	2420	3	24895	PGSC0003DMG400000780
GO:0004896	cytokine receptor activity	molecular_function	0.27407	1	1	2420	3	24895	PGSC0003DMG400000780
GO:0055085	transmembrane transport	biological_process	0.27414	1	145	2420	1336	24895	PGSC0003DMG402026272,PGSC0003DMG400009656,PGSC0003DMG400000799,PGSC0003DMG400006283,PGSC0003DMG400011287,PGSC0003DMG400008276,PGSC0003DMG400044320,PGSC0003DMG400009830,PGSC0003DMG400005071,PGSC0003DMG400030970,PGSC0003DMG400028026,PGSC0003DMG400020215,PGSC0003DMG400031832,PGSC0003DMG400028607,PGSC0003DMG400029153,PGSC0003DMG400009968,PGSC0003DMG400001858,PGSC0003DMG400028215,Novel01981,PGSC0003DM…
GO:0006753	nucleoside phosphate metabolic process	biological_process	0.27552	1	59	2420	540	24895	PGSC0003DMG400023979,PGSC0003DMG400002495,PGSC0003DMG400029885,PGSC0003DMG400025336,PGSC0003DMG400030431,PGSC0003DMG400023050,PGSC0003DMG400028746,PGSC0003DMG400004822,PGSC0003DMG400014030,PGSC0003DMG400018512,PGSC0003DMG400018516,PGSC0003DMG401004423,PGSC0003DMG400001656,PGSC0003DMG400001516,PGSC0003DMG400002359,PGSC0003DMG400025137,PGSC0003DMG400016482,PGSC0003DMG400011207,PGSC0003DMG402018380,…
GO:1901068	guanosine-containing compound metabolic process	biological_process	0.27558	1	16	2420	123	24895	PGSC0003DMG400018512,PGSC0003DMG400014030,PGSC0003DMG400001516,PGSC0003DMG400007131,PGSC0003DMG400018291,PGSC0003DMG400030431,Novel02386,PGSC0003DMG400028746,PGSC0003DMG400008752,PGSC0003DMG400010577,PGSC0003DMG400014345,PGSC0003DMG400002359,PGSC0003DMG400000628,PGSC0003DMG400004624,PGSC0003DMG400004962,PGSC0003DMG400011207
GO:0004861	cyclin-dependent protein serine/threonine kinase inhibitor activity	molecular_function	0.27568	1	2	2420	12	24895	PGSC0003DMG400007951,PGSC0003DMG400015770
GO:0030291	protein serine/threonine kinase inhibitor activity	molecular_function	0.27568	1	2	2420	12	24895	PGSC0003DMG400007951,PGSC0003DMG400015770
GO:0015016	[heparan sulfate]-glucosamine N-sulfotransferase activity	molecular_function	0.27583	1	1	2420	3	24895	PGSC0003DMG400025240
GO:0034483	heparan sulfate sulfotransferase activity	molecular_function	0.27583	1	1	2420	3	24895	PGSC0003DMG400025240
GO:0005746	mitochondrial respiratory chain	cellular_component	0.27658	1	4	2420	30	24895	PGSC0003DMG400023700,PGSC0003DMG400026341,PGSC0003DMG401011681,PGSC0003DMG400027507
GO:0015171	amino acid transmembrane transporter activity	molecular_function	0.27787	1	6	2420	39	24895	PGSC0003DMG400033634,PGSC0003DMG400025523,PGSC0003DMG400007597,PGSC0003DMG400011639,PGSC0003DMG400029153,PGSC0003DMG400028215
GO:0006848	pyruvate transport	biological_process	0.2785	1	2	2420	12	24895	PGSC0003DMG400032771,PGSC0003DMG400008270
GO:0006850	mitochondrial pyruvate transport	biological_process	0.2785	1	2	2420	12	24895	PGSC0003DMG400032771,PGSC0003DMG400008270
GO:0005874	microtubule	cellular_component	0.27869	1	4	2420	30	24895	PGSC0003DMG400026168,PGSC0003DMG400000792,PGSC0003DMG400002859,PGSC0003DMG400025528
GO:0008677	2-dehydropantoate 2-reductase activity	molecular_function	0.27936	1	4	2420	24	24895	Novel03155,PGSC0003DMG400006381,PGSC0003DMG400017413,PGSC0003DMG400011238
GO:0016049	cell growth	biological_process	0.27974	1	3	2420	17	24895	PGSC0003DMG400025627,PGSC0003DMG400001708,PGSC0003DMG400002075
GO:0009055	electron carrier activity	molecular_function	0.28085	1	25	2420	266	24895	PGSC0003DMG400023691,PGSC0003DMG401002164,PGSC0003DMG400019671,PGSC0003DMG400030919,PGSC0003DMG400008224,Novel02507,PGSC0003DMG400009399,PGSC0003DMG400023416,PGSC0003DMG400016573,PGSC0003DMG400031370,PGSC0003DMG400026200,PGSC0003DMG400012263,PGSC0003DMG400026360,PGSC0003DMG400005335,PGSC0003DMG400025042,PGSC0003DMG400019810,PGSC0003DMG400021422,PGSC0003DMG400016030,PGSC0003DMG400030918,PGSC0003DM…
GO:0001518	voltage-gated sodium channel complex	cellular_component	0.28094	1	2	2420	10	24895	PGSC0003DMG400027958,PGSC0003DMG400006905
GO:0005248	voltage-gated sodium channel activity	molecular_function	0.28094	1	2	2420	10	24895	PGSC0003DMG400006905,PGSC0003DMG400027958
GO:0034706	sodium channel complex	cellular_component	0.28094	1	2	2420	10	24895	PGSC0003DMG400027958,PGSC0003DMG400006905
GO:0006865	amino acid transport	biological_process	0.28127	1	9	2420	63	24895	PGSC0003DMG400025523,PGSC0003DMG400007597,PGSC0003DMG400011639,PGSC0003DMG400029153,PGSC0003DMG400028215,PGSC0003DMG400013962,PGSC0003DMG400001474,PGSC0003DMG400010469,PGSC0003DMG400033634
GO:0044455	mitochondrial membrane part	cellular_component	0.28241	1	23	2420	207	24895	PGSC0003DMG400023700,PGSC0003DMG400012345,PGSC0003DMG400008982,PGSC0003DMG400027019,PGSC0003DMG400001302,PGSC0003DMG400011546,PGSC0003DMG401028184,PGSC0003DMG400019413,PGSC0003DMG400001858,PGSC0003DMG400005994,PGSC0003DMG400031256,PGSC0003DMG400026341,PGSC0003DMG400027507,PGSC0003DMG401004423,PGSC0003DMG400026643,PGSC0003DMG400008276,PGSC0003DMG400001656,PGSC0003DMG400011287,PGSC0003DMG400030560,…
GO:0001871	pattern binding	molecular_function	0.28287	1	9	2420	64	24895	PGSC0003DMG400003343,PGSC0003DMG400019725,PGSC0003DMG400010032,PGSC0003DMG401005729,PGSC0003DMG400009114,PGSC0003DMG402005729,PGSC0003DMG400010701,PGSC0003DMG400009116,PGSC0003DMG400009115
GO:0030247	polysaccharide binding	molecular_function	0.28287	1	9	2420	64	24895	PGSC0003DMG400019725,PGSC0003DMG400003343,PGSC0003DMG400009114,PGSC0003DMG402005729,PGSC0003DMG400010032,PGSC0003DMG401005729,PGSC0003DMG400010701,PGSC0003DMG400009115,PGSC0003DMG400009116
GO:0006644	phospholipid metabolic process	biological_process	0.28324	1	23	2420	192	24895	PGSC0003DMG400011311,Novel01733,PGSC0003DMG400030564,PGSC0003DMG400012169,PGSC0003DMG401018530,PGSC0003DMG400021831,Novel00143,PGSC0003DMG400010352,PGSC0003DMG400027596,PGSC0003DMG400019188,PGSC0003DMG401004013,PGSC0003DMG400019873,PGSC0003DMG400030502,PGSC0003DMG400018382,PGSC0003DMG400026257,PGSC0003DMG400009147,PGSC0003DMG400004016,PGSC0003DMG400027269,PGSC0003DMG400025165,PGSC0003DMG400019604…
GO:0009163	nucleoside biosynthetic process	biological_process	0.28354	1	26	2420	238	24895	PGSC0003DMG400002495,PGSC0003DMG400013511,PGSC0003DMG400030560,PGSC0003DMG400037250,PGSC0003DMG400023050,PGSC0003DMG400006869,PGSC0003DMG400029885,PGSC0003DMG400018292,PGSC0003DMG400001656,PGSC0003DMG400011287,PGSC0003DMG400008276,PGSC0003DMG400026643,PGSC0003DMG401004423,PGSC0003DMG400031256,PGSC0003DMG400005994,PGSC0003DMG400030470,PGSC0003DMG400016482,PGSC0003DMG400012345,PGSC0003DMG400001858,…
GO:0042455	ribonucleoside biosynthetic process	biological_process	0.28354	1	26	2420	238	24895	PGSC0003DMG400029885,PGSC0003DMG400006869,PGSC0003DMG400023050,PGSC0003DMG400030560,PGSC0003DMG400037250,PGSC0003DMG400013511,PGSC0003DMG400002495,PGSC0003DMG401004423,PGSC0003DMG400026643,PGSC0003DMG400008276,PGSC0003DMG400011287,PGSC0003DMG400001656,PGSC0003DMG400018292,PGSC0003DMG400016482,PGSC0003DMG400030470,PGSC0003DMG400005994,PGSC0003DMG400031256,PGSC0003DMG400008982,PGSC0003DMG400001302,…
GO:1901659	glycosyl compound biosynthetic process	biological_process	0.28354	1	26	2420	238	24895	PGSC0003DMG400018292,PGSC0003DMG400008276,PGSC0003DMG400001656,PGSC0003DMG400011287,PGSC0003DMG401004423,PGSC0003DMG400026643,PGSC0003DMG400002495,PGSC0003DMG400037250,PGSC0003DMG400030560,PGSC0003DMG400013511,PGSC0003DMG400006869,PGSC0003DMG400023050,PGSC0003DMG400029885,PGSC0003DMG400012345,PGSC0003DMG400019413,PGSC0003DMG400002165,PGSC0003DMG400001858,PGSC0003DMG401028184,PGSC0003DMG400001302,…
GO:0006338	chromatin remodeling	biological_process	0.28373	1	6	2420	45	24895	PGSC0003DMG400007994,PGSC0003DMG400010841,PGSC0003DMG400009975,PGSC0003DMG400005956,PGSC0003DMG400008989,PGSC0003DMG400013752
GO:0008061	chitin binding	molecular_function	0.2844	1	3	2420	25	24895	PGSC0003DMG400010283,PGSC0003DMG400026855,PGSC0003DMG400020698
GO:0019205	nucleobase-containing compound kinase activity	molecular_function	0.28525	1	6	2420	46	24895	PGSC0003DMG400030390,PGSC0003DMG400022342,PGSC0003DMG400019963,PGSC0003DMG400001247,PGSC0003DMG400021818,PGSC0003DMG400024459
GO:0044448	cell cortex part	cellular_component	0.28553	1	9	2420	69	24895	Novel01391,PGSC0003DMG400030394,PGSC0003DMG400039752,PGSC0003DMG400024539,PGSC0003DMG400002359,PGSC0003DMG400026168,PGSC0003DMG400001454,PGSC0003DMG400005240,PGSC0003DMG400015554
GO:0045263	proton-transporting ATP synthase complex, coupling factor F(o)	cellular_component	0.28585	1	18	2420	160	24895	PGSC0003DMG400026643,PGSC0003DMG400011287,PGSC0003DMG400001656,PGSC0003DMG400008276,PGSC0003DMG400002495,PGSC0003DMG400029885,PGSC0003DMG400023050,PGSC0003DMG400012345,PGSC0003DMG400027019,PGSC0003DMG400011546,PGSC0003DMG400008982,PGSC0003DMG400001302,PGSC0003DMG400002165,PGSC0003DMG401028184,PGSC0003DMG400019413,PGSC0003DMG400001858,PGSC0003DMG400031256,PGSC0003DMG400030470
GO:0006336	DNA replication-independent nucleosome assembly	biological_process	0.28711	1	2	2420	10	24895	PGSC0003DMG400010841,PGSC0003DMG400009975
GO:0031055	chromatin remodeling at centromere	biological_process	0.28711	1	2	2420	10	24895	PGSC0003DMG400009975,PGSC0003DMG400010841
GO:0034080	CENP-A containing nucleosome assembly at centromere	biological_process	0.28711	1	2	2420	10	24895	PGSC0003DMG400010841,PGSC0003DMG400009975
GO:0034724	DNA replication-independent nucleosome organization	biological_process	0.28711	1	2	2420	10	24895	PGSC0003DMG400009975,PGSC0003DMG400010841
GO:0043486	histone exchange	biological_process	0.28711	1	2	2420	10	24895	PGSC0003DMG400009975,PGSC0003DMG400010841
GO:0047800	cysteamine dioxygenase activity	molecular_function	0.28727	1	2	2420	11	24895	PGSC0003DMG400001313,PGSC0003DMG400015456
GO:0032940	secretion by cell	biological_process	0.28757	1	13	2420	98	24895	PGSC0003DMG400030723,PGSC0003DMG400012254,PGSC0003DMG400030394,PGSC0003DMG400039752,PGSC0003DMG400024539,PGSC0003DMG400002359,PGSC0003DMG400005240,PGSC0003DMG400007771,PGSC0003DMG400015554,PGSC0003DMG400000661,PGSC0003DMG400014674,PGSC0003DMG400001454,Novel00687
GO:0046903	secretion	biological_process	0.28757	1	13	2420	98	24895	Novel00687,PGSC0003DMG400001454,PGSC0003DMG400014674,PGSC0003DMG400005240,PGSC0003DMG400000661,PGSC0003DMG400015554,PGSC0003DMG400007771,PGSC0003DMG400024539,PGSC0003DMG400002359,PGSC0003DMG400039752,PGSC0003DMG400030394,PGSC0003DMG400012254,PGSC0003DMG400030723
GO:0015658	branched-chain amino acid transmembrane transporter activity	molecular_function	0.2876	1	1	2420	3	24895	PGSC0003DMG400025523
GO:0015803	branched-chain amino acid transport	biological_process	0.2876	1	1	2420	3	24895	PGSC0003DMG400025523
GO:0008771	[citrate (pro-3S)-lyase] ligase activity	molecular_function	0.28816	1	1	2420	3	24895	PGSC0003DMG400009902
GO:0016559	peroxisome fission	biological_process	0.28835	1	2	2420	11	24895	PGSC0003DMG400030462,PGSC0003DMG400027765
GO:0015930	glutamate synthase activity	molecular_function	0.28841	1	3	2420	17	24895	Novel01539,PGSC0003DMG400009698,PGSC0003DMG400002593
GO:0051782	negative regulation of cell division	biological_process	0.28864	1	1	2420	3	24895	PGSC0003DMG400006509
GO:0048040	UDP-glucuronate decarboxylase activity	molecular_function	0.2888	1	1	2420	3	24895	PGSC0003DMG400001100
GO:0051726	regulation of cell cycle	biological_process	0.2888	1	11	2420	90	24895	PGSC0003DMG400018605,PGSC0003DMG400012345,PGSC0003DMG400020384,PGSC0003DMG400015770,PGSC0003DMG400031310,PGSC0003DMG400006353,PGSC0003DMG400011581,PGSC0003DMG400026023,PGSC0003DMG400028580,PGSC0003DMG400037737,PGSC0003DMG400031168
GO:0009187	cyclic nucleotide metabolic process	biological_process	0.28967	1	4	2420	29	24895	PGSC0003DMG400000273,PGSC0003DMG400018516,PGSC0003DMG402011095,PGSC0003DMG400025336
GO:0022610	biological adhesion	biological_process	0.2898	1	21	2420	195	24895	PGSC0003DMG400000792,PGSC0003DMG400025023,PGSC0003DMG400021435,PGSC0003DMG400020947,PGSC0003DMG400005734,PGSC0003DMG400016129,PGSC0003DMG400007947,PGSC0003DMG400031405,Novel00100,PGSC0003DMG400004081,PGSC0003DMG400012143,PGSC0003DMG400009982,PGSC0003DMG400023856,PGSC0003DMG400012536,PGSC0003DMG400025022,PGSC0003DMG400028215,PGSC0003DMG400024950,PGSC0003DMG400014854,PGSC0003DMG400016870,PGSC0003DM…
GO:0019838	growth factor binding	molecular_function	0.29044	1	1	2420	3	24895	PGSC0003DMG400001708
GO:0046849	bone remodeling	biological_process	0.29087	1	1	2420	4	24895	PGSC0003DMG400007994
GO:0048771	tissue remodeling	biological_process	0.29087	1	1	2420	4	24895	PGSC0003DMG400007994
GO:0042025	host cell nucleus	cellular_component	0.29154	1	9	2420	77	24895	PGSC0003DMG400025096,PGSC0003DMG400031256,PGSC0003DMG400022620,PGSC0003DMG400023859,PGSC0003DMG400014607,PGSC0003DMG400004129,PGSC0003DMG400021452,PGSC0003DMG400029804,PGSC0003DMG400011951
GO:0008250	oligosaccharyltransferase complex	cellular_component	0.29299	1	2	2420	11	24895	PGSC0003DMG400020772,PGSC0003DMG400023272
GO:0009755	hormone-mediated signaling pathway	biological_process	0.29545	1	3	2420	20	24895	Novel01662,PGSC0003DMG400002248,PGSC0003DMG400002728
GO:0032870	cellular response to hormone stimulus	biological_process	0.29545	1	3	2420	20	24895	Novel01662,PGSC0003DMG400002248,PGSC0003DMG400002728
GO:0048585	negative regulation of response to stimulus	biological_process	0.2956	1	2	2420	10	24895	PGSC0003DMG400026461,PGSC0003DMG400025001
GO:0004174	electron-transferring-flavoprotein dehydrogenase activity	molecular_function	0.29667	1	1	2420	4	24895	PGSC0003DMG400024554
GO:0016649	oxidoreductase activity, acting on the CH-NH group of donors, quinone or similar compound as acceptor	molecular_function	0.29667	1	1	2420	4	24895	PGSC0003DMG400024554
GO:0005664	nuclear origin of replication recognition complex	cellular_component	0.29685	1	3	2420	19	24895	PGSC0003DMG400014155,PGSC0003DMG400024309,PGSC0003DMG400027155
GO:0065004	protein-DNA complex assembly	biological_process	0.29728	1	10	2420	83	24895	PGSC0003DMG400003701,PGSC0003DMG400008989,PGSC0003DMG400009975,PGSC0003DMG400022676,PGSC0003DMG400010841,PGSC0003DMG400020064,PGSC0003DMG400029519,PGSC0003DMG400019515,PGSC0003DMG400015685,PGSC0003DMG400019910
GO:0071824	protein-DNA complex subunit organization	biological_process	0.29728	1	10	2420	83	24895	PGSC0003DMG400015685,PGSC0003DMG400019515,PGSC0003DMG400019910,PGSC0003DMG400008989,PGSC0003DMG400003701,PGSC0003DMG400009975,PGSC0003DMG400020064,PGSC0003DMG400010841,PGSC0003DMG400022676,PGSC0003DMG400029519
GO:0003756	protein disulfide isomerase activity	molecular_function	0.29748	1	1	2420	4	24895	PGSC0003DMG400004304
GO:0016862	intramolecular oxidoreductase activity, interconverting keto- and enol-groups	molecular_function	0.29748	1	1	2420	4	24895	PGSC0003DMG400004304
GO:0016864	intramolecular oxidoreductase activity, transposing S-S bonds	molecular_function	0.29748	1	1	2420	4	24895	PGSC0003DMG400004304
GO:0004618	phosphoglycerate kinase activity	molecular_function	0.29808	1	1	2420	3	24895	PGSC0003DMG400022118
GO:0016774	phosphotransferase activity, carboxyl group as acceptor	molecular_function	0.29808	1	1	2420	3	24895	PGSC0003DMG400022118
GO:0033178	proton-transporting two-sector ATPase complex, catalytic domain	cellular_component	0.29828	1	10	2420	79	24895	PGSC0003DMG401004423,Novel01981,PGSC0003DMG400009912,PGSC0003DMG400016482,PGSC0003DMG400005987,Novel00928,PGSC0003DMG400027764,PGSC0003DMG400030560,PGSC0003DMG400005994,PGSC0003DMG400021325
GO:0017016	Ras GTPase binding	molecular_function	0.29877	1	7	2420	49	24895	Novel00384,PGSC0003DMG401023061,PGSC0003DMG400009147,PGSC0003DMG401013639,PGSC0003DMG400023883,PGSC0003DMG400025024,PGSC0003DMG400028426
GO:0031267	small GTPase binding	molecular_function	0.29877	1	7	2420	49	24895	PGSC0003DMG400009147,PGSC0003DMG401023061,Novel00384,PGSC0003DMG400025024,PGSC0003DMG400028426,PGSC0003DMG400023883,PGSC0003DMG401013639
GO:0051020	GTPase binding	molecular_function	0.29877	1	7	2420	49	24895	PGSC0003DMG400025024,PGSC0003DMG400028426,PGSC0003DMG401013639,PGSC0003DMG400023883,PGSC0003DMG401023061,PGSC0003DMG400009147,Novel00384
GO:0051246	regulation of protein metabolic process	biological_process	0.29902	1	6	2420	45	24895	PGSC0003DMG400012345,PGSC0003DMG400023622,PGSC0003DMG400026023,PGSC0003DMG400001313,PGSC0003DMG400031168,PGSC0003DMG400031310
GO:0048523	negative regulation of cellular process	biological_process	0.2993	1	16	2420	141	24895	PGSC0003DMG400037737,PGSC0003DMG400028580,PGSC0003DMG400022860,PGSC0003DMG400026461,PGSC0003DMG400031494,PGSC0003DMG400001631,PGSC0003DMG400030511,PGSC0003DMG400007951,PGSC0003DMG400023979,PGSC0003DMG400006353,PGSC0003DMG400015770,PGSC0003DMG400025001,PGSC0003DMG400018605,PGSC0003DMG400024186,PGSC0003DMG400023622,PGSC0003DMG400006509
GO:0019899	enzyme binding	molecular_function	0.29958	1	11	2420	85	24895	PGSC0003DMG400012345,Novel00384,PGSC0003DMG400023883,PGSC0003DMG400031310,PGSC0003DMG401023061,PGSC0003DMG400009147,PGSC0003DMG400026023,PGSC0003DMG400025024,PGSC0003DMG400028426,PGSC0003DMG400031168,PGSC0003DMG401013639
GO:0070402	NADPH binding	molecular_function	0.29961	1	1	2420	3	24895	Novel00343
GO:0042822	pyridoxal phosphate metabolic process	biological_process	0.30038	1	1	2420	3	24895	PGSC0003DMG400016535
GO:0042823	pyridoxal phosphate biosynthetic process	biological_process	0.30038	1	1	2420	3	24895	PGSC0003DMG400016535
GO:0009620	response to fungus	biological_process	0.30197	1	2	2420	13	24895	PGSC0003DMG400019437,PGSC0003DMG400008101
GO:0050832	defense response to fungus	biological_process	0.30197	1	2	2420	13	24895	PGSC0003DMG400019437,PGSC0003DMG400008101
GO:0042545	cell wall modification	biological_process	0.30253	1	9	2420	74	24895	PGSC0003DMG400019611,PGSC0003DMG400018038,PGSC0003DMG400043616,PGSC0003DMG400018037,PGSC0003DMG400005206,PGSC0003DMG400000293,PGSC0003DMG400013680,PGSC0003DMG400001193,PGSC0003DMG402017934
GO:0007283	spermatogenesis	biological_process	0.30278	1	2	2420	12	24895	PGSC0003DMG400013550,PGSC0003DMG400030919
GO:0048232	male gamete generation	biological_process	0.30278	1	2	2420	12	24895	PGSC0003DMG400030919,PGSC0003DMG400013550
GO:0019220	regulation of phosphate metabolic process	biological_process	0.30443	1	13	2420	101	24895	PGSC0003DMG400023979,PGSC0003DMG400026023,PGSC0003DMG400011207,Novel00880,PGSC0003DMG400028746,PGSC0003DMG400004624,PGSC0003DMG400031168,PGSC0003DMG400018291,PGSC0003DMG400012345,PGSC0003DMG400018512,PGSC0003DMG400010577,PGSC0003DMG400001516,PGSC0003DMG400031310
GO:0051174	regulation of phosphorus metabolic process	biological_process	0.30443	1	13	2420	101	24895	PGSC0003DMG400031310,PGSC0003DMG400001516,PGSC0003DMG400010577,PGSC0003DMG400012345,PGSC0003DMG400018512,PGSC0003DMG400031168,PGSC0003DMG400018291,PGSC0003DMG400011207,Novel00880,PGSC0003DMG400028746,PGSC0003DMG400004624,PGSC0003DMG400026023,PGSC0003DMG400023979
GO:0046916	cellular transition metal ion homeostasis	biological_process	0.30536	1	2	2420	10	24895	PGSC0003DMG400027119,PGSC0003DMG400008787
GO:0048856	anatomical structure development	biological_process	0.30634	1	17	2420	152	24895	PGSC0003DMG400017152,PGSC0003DMG400011581,PGSC0003DMG400030405,PGSC0003DMG400028580,PGSC0003DMG400024887,PGSC0003DMG400027750,PGSC0003DMG400016870,PGSC0003DMG400021895,PGSC0003DMG400028215,PGSC0003DMG400030918,PGSC0003DMG400012254,PGSC0003DMG400024857,PGSC0003DMG400021435,PGSC0003DMG400006353,PGSC0003DMG400012824,PGSC0003DMG400008097,PGSC0003DMG400000398
GO:0005977	glycogen metabolic process	biological_process	0.30807	1	2	2420	10	24895	PGSC0003DMG400019490,PGSC0003DMG400001596
GO:0006112	energy reserve metabolic process	biological_process	0.30807	1	2	2420	10	24895	PGSC0003DMG400019490,PGSC0003DMG400001596
GO:0009244	lipopolysaccharide core region biosynthetic process	biological_process	0.30893	1	2	2420	10	24895	PGSC0003DMG400022210,PGSC0003DMG400008108
GO:0046401	lipopolysaccharide core region metabolic process	biological_process	0.30893	1	2	2420	10	24895	PGSC0003DMG400008108,PGSC0003DMG400022210
GO:0017080	sodium channel regulator activity	molecular_function	0.30908	1	4	2420	29	24895	PGSC0003DMG400021091,PGSC0003DMG400030918,PGSC0003DMG402018777,PGSC0003DMG400011175
GO:0019871	sodium channel inhibitor activity	molecular_function	0.30908	1	4	2420	29	24895	PGSC0003DMG400030918,PGSC0003DMG400011175,PGSC0003DMG402018777,PGSC0003DMG400021091
GO:1901681	sulfur compound binding	molecular_function	0.30916	1	6	2420	43	24895	PGSC0003DMG400022953,PGSC0003DMG400010718,PGSC0003DMG400002921,PGSC0003DMG400001100,Novel00683,PGSC0003DMG401019352
GO:0006558	L-phenylalanine metabolic process	biological_process	0.30956	1	2	2420	11	24895	PGSC0003DMG400028426,PGSC0003DMG400015330
GO:1902221	erythrose 4-phosphate/phosphoenolpyruvate family amino acid metabolic process	biological_process	0.30956	1	2	2420	11	24895	PGSC0003DMG400015330,PGSC0003DMG400028426
GO:0004334	fumarylacetoacetase activity	molecular_function	0.31032	1	1	2420	3	24895	PGSC0003DMG400022929
GO:0016822	hydrolase activity, acting on acid carbon-carbon bonds	molecular_function	0.31032	1	1	2420	3	24895	PGSC0003DMG400022929
GO:0016823	hydrolase activity, acting on acid carbon-carbon bonds, in ketonic substances	molecular_function	0.31032	1	1	2420	3	24895	PGSC0003DMG400022929
GO:0046429	4-hydroxy-3-methylbut-2-en-1-yl diphosphate synthase activity	molecular_function	0.31041	1	1	2420	3	24895	PGSC0003DMG400003897
GO:0052592	oxidoreductase activity, acting on CH or CH2 groups, with an iron-sulfur protein as acceptor	molecular_function	0.31041	1	1	2420	3	24895	PGSC0003DMG400003897
GO:0004853	uroporphyrinogen decarboxylase activity	molecular_function	0.31051	1	1	2420	3	24895	PGSC0003DMG400027602
GO:0007249	I-kappaB kinase/NF-kappaB cascade	biological_process	0.3107	1	1	2420	3	24895	PGSC0003DMG400025528
GO:0043122	regulation of I-kappaB kinase/NF-kappaB cascade	biological_process	0.3107	1	1	2420	3	24895	PGSC0003DMG400025528
GO:0043123	positive regulation of I-kappaB kinase/NF-kappaB cascade	biological_process	0.3107	1	1	2420	3	24895	PGSC0003DMG400025528
GO:0005179	hormone activity	molecular_function	0.3126	1	11	2420	98	24895	PGSC0003DMG400014504,Novel02164,PGSC0003DMG400012495,PGSC0003DMG400012392,PGSC0003DMG400016129,PGSC0003DMG400000443,PGSC0003DMG400003138,PGSC0003DMG400008794,PGSC0003DMG400000694,PGSC0003DMG400017731,PGSC0003DMG400029542
GO:0031099	regeneration	biological_process	0.31302	1	3	2420	20	24895	PGSC0003DMG400016870,PGSC0003DMG400028215,PGSC0003DMG400021435
GO:0042246	tissue regeneration	biological_process	0.31302	1	3	2420	20	24895	PGSC0003DMG400016870,PGSC0003DMG400021435,PGSC0003DMG400028215
GO:0048589	developmental growth	biological_process	0.31302	1	3	2420	20	24895	PGSC0003DMG400021435,PGSC0003DMG400028215,PGSC0003DMG400016870
GO:0015969	guanosine tetraphosphate metabolic process	biological_process	0.31322	1	1	2420	3	24895	PGSC0003DMG400014030
GO:0034035	purine ribonucleoside bisphosphate metabolic process	biological_process	0.31322	1	1	2420	3	24895	PGSC0003DMG400014030
GO:0052736	beta-glucanase activity	molecular_function	0.31395	1	1	2420	3	24895	PGSC0003DMG400039856
GO:0052861	glucan endo-1,3-beta-glucanase activity, C-3 substituted reducing group	molecular_function	0.31395	1	1	2420	3	24895	PGSC0003DMG400039856
GO:0052862	glucan endo-1,4-beta-glucanase activity, C-3 substituted reducing group	molecular_function	0.31395	1	1	2420	3	24895	PGSC0003DMG400039856
GO:0042592	homeostatic process	biological_process	0.31398	1	24	2420	235	24895	PGSC0003DMG400016030,PGSC0003DMG400019506,PGSC0003DMG400005335,PGSC0003DMG400016477,PGSC0003DMG400031000,PGSC0003DMG400026493,PGSC0003DMG400010770,PGSC0003DMG400008787,PGSC0003DMG400004150,PGSC0003DMG400027143,PGSC0003DMG400009882,PGSC0003DMG400008224,PGSC0003DMG400027156,PGSC0003DMG400023691,PGSC0003DMG400019671,PGSC0003DMG401002164,PGSC0003DMG400002777,PGSC0003DMG400031370,PGSC0003DMG400012263,…
GO:0019634	organic phosphonate metabolic process	biological_process	0.31432	1	1	2420	3	24895	PGSC0003DMG400000429
GO:0005929	cilium	cellular_component	0.31434	1	8	2420	66	24895	PGSC0003DMG400020947,PGSC0003DMG400025185,PGSC0003DMG400028580,PGSC0003DMG401020784,PGSC0003DMG400002686,PGSC0003DMG400003550,PGSC0003DMG400026168,PGSC0003DMG400006353
GO:0031514	motile cilium	cellular_component	0.31434	1	8	2420	66	24895	PGSC0003DMG400020947,PGSC0003DMG400025185,PGSC0003DMG400028580,PGSC0003DMG401020784,PGSC0003DMG400002686,PGSC0003DMG400003550,PGSC0003DMG400006353,PGSC0003DMG400026168
GO:0045095	keratin filament	cellular_component	0.31508	1	1	2420	3	24895	PGSC0003DMG400014642
GO:0006563	L-serine metabolic process	biological_process	0.31557	1	3	2420	18	24895	PGSC0003DMG400015745,PGSC0003DMG400022181,PGSC0003DMG400014379
GO:0005694	chromosome	cellular_component	0.31613	1	32	2420	301	24895	PGSC0003DMG400015685,PGSC0003DMG400027074,PGSC0003DMG400024309,PGSC0003DMG400003550,PGSC0003DMG400006283,PGSC0003DMG400027513,PGSC0003DMG400010841,PGSC0003DMG400020947,PGSC0003DMG400026100,PGSC0003DMG400006369,PGSC0003DMG400000792,PGSC0003DMG400027155,PGSC0003DMG400010246,Novel03004,PGSC0003DMG400030919,PGSC0003DMG400026181,PGSC0003DMG400019910,PGSC0003DMG400017176,PGSC0003DMG400000896,PGSC0003DM…
GO:0005993	trehalose catabolic process	biological_process	0.31616	1	1	2420	3	24895	PGSC0003DMG400013282
GO:0009313	oligosaccharide catabolic process	biological_process	0.31616	1	1	2420	3	24895	PGSC0003DMG400013282
GO:0046352	disaccharide catabolic process	biological_process	0.31616	1	1	2420	3	24895	PGSC0003DMG400013282
GO:0051260	protein homooligomerization	biological_process	0.3175	1	3	2420	18	24895	PGSC0003DMG400012201,PGSC0003DMG400011180,PGSC0003DMG400001526
GO:0000155	phosphorelay sensor kinase activity	molecular_function	0.31793	1	7	2420	52	24895	PGSC0003DMG400002596,PGSC0003DMG400004675,PGSC0003DMG400034307,PGSC0003DMG400029542,PGSC0003DMG400017186,PGSC0003DMG400020947,PGSC0003DMG400029463
GO:0008135	translation factor activity, nucleic acid binding	molecular_function	0.31843	1	14	2420	123	24895	PGSC0003DMG400025527,PGSC0003DMG400024467,PGSC0003DMG400023664,PGSC0003DMG400015731,PGSC0003DMG400001313,PGSC0003DMG400009775,PGSC0003DMG400023622,PGSC0003DMG400022216,PGSC0003DMG400023715,PGSC0003DMG400003138,PGSC0003DMG400006323,PGSC0003DMG401017153,PGSC0003DMG400027388,PGSC0003DMG400010841
GO:0030158	protein xylosyltransferase activity	molecular_function	0.31864	1	1	2420	3	24895	PGSC0003DMG400000443
GO:0035252	UDP-xylosyltransferase activity	molecular_function	0.31864	1	1	2420	3	24895	PGSC0003DMG400000443
GO:0042285	xylosyltransferase activity	molecular_function	0.31864	1	1	2420	3	24895	PGSC0003DMG400000443
GO:0006825	copper ion transport	biological_process	0.31892	1	3	2420	25	24895	Novel01662,PGSC0003DMG400006323,PGSC0003DMG400023142
GO:0071495	cellular response to endogenous stimulus	biological_process	0.32001	1	3	2420	21	24895	Novel01662,PGSC0003DMG400002248,PGSC0003DMG400002728
GO:0016671	oxidoreductase activity, acting on a sulfur group of donors, disulfide as acceptor	molecular_function	0.32011	1	3	2420	23	24895	PGSC0003DMG400021589,PGSC0003DMG400003115,PGSC0003DMG400004304
GO:0005540	hyaluronic acid binding	molecular_function	0.32065	1	1	2420	3	24895	PGSC0003DMG400000274
GO:0032065	cortical protein anchoring	biological_process	0.32139	1	2	2420	10	24895	PGSC0003DMG401023061,PGSC0003DMG400016717
GO:0051220	cytoplasmic sequestering of protein	biological_process	0.32139	1	2	2420	10	24895	PGSC0003DMG400016717,PGSC0003DMG401023061
GO:0051224	negative regulation of protein transport	biological_process	0.32139	1	2	2420	10	24895	PGSC0003DMG400016717,PGSC0003DMG401023061
GO:0031461	cullin-RING ubiquitin ligase complex	cellular_component	0.32326	1	34	2420	322	24895	PGSC0003DMG400009919,PGSC0003DMG400025731,PGSC0003DMG400007954,PGSC0003DMG400006044,Novel01501,PGSC0003DMG400022828,PGSC0003DMG400029790,Novel02595,PGSC0003DMG400005558,PGSC0003DMG400001708,PGSC0003DMG400020819,PGSC0003DMG400012196,PGSC0003DMG400028819,PGSC0003DMG400001182,PGSC0003DMG402026315,PGSC0003DMG402018777,PGSC0003DMG400026112,PGSC0003DMG400000389,PGSC0003DMG400005969,PGSC0003DMG400009881…
GO:0046039	GTP metabolic process	biological_process	0.3233	1	15	2420	119	24895	PGSC0003DMG400004624,PGSC0003DMG400028746,PGSC0003DMG400004962,PGSC0003DMG400011207,PGSC0003DMG400018291,PGSC0003DMG400030431,Novel02386,PGSC0003DMG400000628,PGSC0003DMG400007131,PGSC0003DMG400002359,PGSC0003DMG400001516,PGSC0003DMG400018512,PGSC0003DMG400014345,PGSC0003DMG400010577,PGSC0003DMG400008752
GO:0019238	cyclohydrolase activity	molecular_function	0.32342	1	3	2420	19	24895	PGSC0003DMG400018605,PGSC0003DMG400012571,PGSC0003DMG400022782
GO:0044763	single-organism cellular process	biological_process	0.32629	1	565	2420	5489	24895	PGSC0003DMG400021452,PGSC0003DMG400018745,PGSC0003DMG400000778,PGSC0003DMG400027156,PGSC0003DMG400009882,PGSC0003DMG400009147,PGSC0003DMG400003897,PGSC0003DMG400021091,PGSC0003DMG400019773,PGSC0003DMG400010369,PGSC0003DMG400017186,PGSC0003DMG400008538,PGSC0003DMG400011055,PGSC0003DMG400022787,PGSC0003DMG400007131,PGSC0003DMG400029074,PGSC0003DMG401022603,PGSC0003DMG400001333,PGSC0003DMG400010706,…
GO:0006314	intron homing	biological_process	0.32649	1	1	2420	4	24895	PGSC0003DMG400014327
GO:0008565	protein transporter activity	molecular_function	0.32667	1	7	2420	61	24895	PGSC0003DMG400003964,PGSC0003DMG400006323,PGSC0003DMG400024785,PGSC0003DMG401028903,PGSC0003DMG400008223,PGSC0003DMG401019343,PGSC0003DMG400012254
GO:0030258	lipid modification	biological_process	0.32675	1	20	2420	176	24895	PGSC0003DMG400024344,PGSC0003DMG400013077,PGSC0003DMG400023732,PGSC0003DMG400034672,PGSC0003DMG400042118,PGSC0003DMG400019188,Novel01969,PGSC0003DMG400038305,PGSC0003DMG400020620,PGSC0003DMG400020895,PGSC0003DMG400029349,PGSC0003DMG400013559,PGSC0003DMG401029824,PGSC0003DMG400017249,PGSC0003DMG400020640,PGSC0003DMG400031454,PGSC0003DMG400019882,PGSC0003DMG400005869,PGSC0003DMG400029825,PGSC0003DM…
GO:0008686	3,4-dihydroxy-2-butanone-4-phosphate synthase activity	molecular_function	0.32788	1	1	2420	3	24895	PGSC0003DMG400012571
GO:0044767	single-organism developmental process	biological_process	0.32789	1	16	2420	142	24895	PGSC0003DMG400006353,PGSC0003DMG400000398,PGSC0003DMG400006283,PGSC0003DMG400030918,PGSC0003DMG400012254,PGSC0003DMG400021435,PGSC0003DMG400027750,PGSC0003DMG400021895,PGSC0003DMG400012653,PGSC0003DMG400016870,PGSC0003DMG400028215,PGSC0003DMG400002151,PGSC0003DMG400011581,PGSC0003DMG400030405,PGSC0003DMG400028580,PGSC0003DMG400024887
GO:0019362	pyridine nucleotide metabolic process	biological_process	0.32814	1	10	2420	77	24895	PGSC0003DMG400010485,PGSC0003DMG400006381,PGSC0003DMG400030509,PGSC0003DMG402018380,PGSC0003DMG400025137,PGSC0003DMG400004822,PGSC0003DMG400020152,PGSC0003DMG400023169,PGSC0003DMG400043373,PGSC0003DMG400017413
GO:0046496	nicotinamide nucleotide metabolic process	biological_process	0.32814	1	10	2420	77	24895	PGSC0003DMG400023169,PGSC0003DMG400017413,PGSC0003DMG400043373,PGSC0003DMG400020152,PGSC0003DMG400004822,PGSC0003DMG402018380,PGSC0003DMG400025137,PGSC0003DMG400030509,PGSC0003DMG400010485,PGSC0003DMG400006381
GO:0048610	cellular process involved in reproduction	biological_process	0.32911	1	28	2420	244	24895	PGSC0003DMG401005047,PGSC0003DMG400022063,PGSC0003DMG400013887,PGSC0003DMG400019241,PGSC0003DMG401013876,PGSC0003DMG400030209,PGSC0003DMG400025528,PGSC0003DMG400013143,PGSC0003DMG400022426,Novel01276,PGSC0003DMG400012345,PGSC0003DMG400003999,PGSC0003DMG400018452,PGSC0003DMG400015015,PGSC0003DMG400027325,PGSC0003DMG400000597,PGSC0003DMG400008523,PGSC0003DMG400018457,PGSC0003DMG400030918,PGSC0003DM…
GO:0006777	Mo-molybdopterin cofactor biosynthetic process	biological_process	0.32958	1	2	2420	11	24895	PGSC0003DMG400010973,PGSC0003DMG401028184
GO:0019720	Mo-molybdopterin cofactor metabolic process	biological_process	0.32958	1	2	2420	11	24895	PGSC0003DMG401028184,PGSC0003DMG400010973
GO:0008827	cytochrome o ubiquinol oxidase activity	molecular_function	0.32968	1	1	2420	3	24895	PGSC0003DMG400010231
GO:0043242	negative regulation of protein complex disassembly	biological_process	0.33092	1	1	2420	4	24895	PGSC0003DMG400001631
GO:0060567	negative regulation of DNA-dependent transcription, termination	biological_process	0.33092	1	1	2420	4	24895	PGSC0003DMG400001631
GO:0048519	negative regulation of biological process	biological_process	0.33215	1	19	2420	171	24895	PGSC0003DMG400026461,PGSC0003DMG400016717,PGSC0003DMG400031494,PGSC0003DMG400028580,PGSC0003DMG400037737,PGSC0003DMG401023061,PGSC0003DMG400022860,PGSC0003DMG400025001,PGSC0003DMG400006353,PGSC0003DMG400015770,PGSC0003DMG400006509,PGSC0003DMG400023622,PGSC0003DMG400009388,PGSC0003DMG400024186,PGSC0003DMG400018605,PGSC0003DMG400030511,PGSC0003DMG400001631,PGSC0003DMG400023979,PGSC0003DMG400007951
GO:0005247	voltage-gated chloride channel activity	molecular_function	0.33256	1	2	2420	10	24895	PGSC0003DMG400006975,PGSC0003DMG400020215
GO:0005253	anion channel activity	molecular_function	0.33256	1	2	2420	10	24895	PGSC0003DMG400020215,PGSC0003DMG400006975
GO:0005254	chloride channel activity	molecular_function	0.33256	1	2	2420	10	24895	PGSC0003DMG400006975,PGSC0003DMG400020215
GO:0006821	chloride transport	biological_process	0.33256	1	2	2420	10	24895	PGSC0003DMG400006975,PGSC0003DMG400020215
GO:0008308	voltage-gated anion channel activity	molecular_function	0.33256	1	2	2420	10	24895	PGSC0003DMG400020215,PGSC0003DMG400006975
GO:0015108	chloride transmembrane transporter activity	molecular_function	0.33256	1	2	2420	10	24895	PGSC0003DMG400020215,PGSC0003DMG400006975
GO:0010181	FMN binding	molecular_function	0.33278	1	5	2420	38	24895	PGSC0003DMG401018777,PGSC0003DMG400013779,PGSC0003DMG402018777,PGSC0003DMG400021627,PGSC0003DMG400024910
GO:0000228	nuclear chromosome	cellular_component	0.33306	1	14	2420	130	24895	PGSC0003DMG400024309,PGSC0003DMG400006283,PGSC0003DMG400027155,PGSC0003DMG400015015,PGSC0003DMG400015659,PGSC0003DMG400006369,PGSC0003DMG400000792,PGSC0003DMG400031755,PGSC0003DMG400014155,PGSC0003DMG400000896,PGSC0003DMG400029620,PGSC0003DMG400022063,PGSC0003DMG400026100,PGSC0003DMG400020947
GO:0009725	response to hormone stimulus	biological_process	0.33519	1	6	2420	43	24895	PGSC0003DMG400014452,PGSC0003DMG400002728,PGSC0003DMG400023345,PGSC0003DMG400002248,Novel01662,PGSC0003DMG400000118
GO:0030077	plasma membrane light-harvesting complex	cellular_component	0.33549	1	2	2420	12	24895	PGSC0003DMG400019810,PGSC0003DMG400017186
GO:0042716	plasma membrane-derived chromatophore	cellular_component	0.33549	1	2	2420	12	24895	PGSC0003DMG400019810,PGSC0003DMG400017186
GO:0070085	glycosylation	biological_process	0.33556	1	26	2420	229	24895	PGSC0003DMG400019882,PGSC0003DMG400031454,PGSC0003DMG400017249,PGSC0003DMG400020640,PGSC0003DMG400029309,PGSC0003DMG401029824,PGSC0003DMG400013559,PGSC0003DMG400012635,PGSC0003DMG400030713,Novel02609,PGSC0003DMG400029825,PGSC0003DMG400018997,PGSC0003DMG400002359,PGSC0003DMG400005869,Novel01969,PGSC0003DMG400038305,PGSC0003DMG400042118,PGSC0003DMG400033031,PGSC0003DMG400023732,PGSC0003DMG400008016…
GO:0009396	folic acid-containing compound biosynthetic process	biological_process	0.33685	1	5	2420	41	24895	Novel03057,PGSC0003DMG401026981,PGSC0003DMG400000152,PGSC0003DMG400032146,PGSC0003DMG400004572
GO:0003779	actin binding	molecular_function	0.3376	1	17	2420	154	24895	PGSC0003DMG400011639,PGSC0003DMG400002590,PGSC0003DMG400029916,PGSC0003DMG400024983,Novel00867,PGSC0003DMG400022732,Novel00707,PGSC0003DMG400012495,PGSC0003DMG400025652,PGSC0003DMG400010713,PGSC0003DMG400007713,PGSC0003DMG400009378,PGSC0003DMG400016915,PGSC0003DMG400041435,PGSC0003DMG400022620,PGSC0003DMG400007614,PGSC0003DMG400001754
GO:0042278	purine nucleoside metabolic process	biological_process	0.34	1	44	2420	400	24895	Novel02386,PGSC0003DMG400018291,PGSC0003DMG400006869,PGSC0003DMG400013511,PGSC0003DMG400030560,PGSC0003DMG400037250,PGSC0003DMG400007131,PGSC0003DMG400026643,PGSC0003DMG400011287,PGSC0003DMG400008276,PGSC0003DMG400026493,PGSC0003DMG400004624,PGSC0003DMG400030470,PGSC0003DMG400005994,PGSC0003DMG400031256,PGSC0003DMG400000628,PGSC0003DMG400001302,PGSC0003DMG400011546,PGSC0003DMG400001858,PGSC0003DM…
GO:0046128	purine ribonucleoside metabolic process	biological_process	0.34	1	44	2420	400	24895	PGSC0003DMG400014345,PGSC0003DMG400012345,PGSC0003DMG400010577,PGSC0003DMG400001858,PGSC0003DMG400001302,PGSC0003DMG400011546,PGSC0003DMG400000628,PGSC0003DMG400005994,PGSC0003DMG400031256,PGSC0003DMG400004624,PGSC0003DMG400030470,PGSC0003DMG400026493,PGSC0003DMG400008276,PGSC0003DMG400011287,PGSC0003DMG400026643,PGSC0003DMG400007131,PGSC0003DMG400037250,PGSC0003DMG400030560,PGSC0003DMG400013511,…
GO:0016625	oxidoreductase activity, acting on the aldehyde or oxo group of donors, iron-sulfur protein as acceptor	molecular_function	0.34	1	1	2420	4	24895	PGSC0003DMG400018644
GO:0072524	pyridine-containing compound metabolic process	biological_process	0.34011	1	10	2420	78	24895	PGSC0003DMG400020152,PGSC0003DMG400004822,PGSC0003DMG400017413,PGSC0003DMG400043373,PGSC0003DMG400023169,PGSC0003DMG400030509,PGSC0003DMG400006381,PGSC0003DMG400010485,PGSC0003DMG400025137,PGSC0003DMG402018380
GO:0016788	hydrolase activity, acting on ester bonds	molecular_function	0.34118	1	118	2420	1158	24895	PGSC0003DMG400003887,PGSC0003DMG400010713,PGSC0003DMG400002523,PGSC0003DMG400033029,PGSC0003DMG400022154,PGSC0003DMG400017758,PGSC0003DMG400027125,PGSC0003DMG400012674,PGSC0003DMG400005182,PGSC0003DMG400012234,Novel00990,PGSC0003DMG400004081,PGSC0003DMG400002519,PGSC0003DMG403013422,Novel02430,PGSC0003DMG400026168,PGSC0003DMG400029420,PGSC0003DMG400043616,PGSC0003DMG400040677,PGSC0003DMG400018038…
GO:0033647	host intracellular organelle	cellular_component	0.34144	1	9	2420	80	24895	PGSC0003DMG400011951,PGSC0003DMG400029804,PGSC0003DMG400004129,PGSC0003DMG400021452,PGSC0003DMG400014607,PGSC0003DMG400023859,PGSC0003DMG400022620,PGSC0003DMG400031256,PGSC0003DMG400025096
GO:0033648	host intracellular membrane-bounded organelle	cellular_component	0.34144	1	9	2420	80	24895	PGSC0003DMG400022620,PGSC0003DMG400023859,PGSC0003DMG400025096,PGSC0003DMG400031256,PGSC0003DMG400029804,PGSC0003DMG400011951,PGSC0003DMG400021452,PGSC0003DMG400004129,PGSC0003DMG400014607
GO:0006551	leucine metabolic process	biological_process	0.34219	1	2	2420	11	24895	PGSC0003DMG400014622,PGSC0003DMG400009698
GO:0009098	leucine biosynthetic process	biological_process	0.34219	1	2	2420	11	24895	PGSC0003DMG400009698,PGSC0003DMG400014622
GO:0055076	transition metal ion homeostasis	biological_process	0.34257	1	2	2420	11	24895	PGSC0003DMG400008787,PGSC0003DMG400027119
GO:0015985	energy coupled proton transport, down electrochemical gradient	biological_process	0.34265	1	20	2420	188	24895	PGSC0003DMG400012345,PGSC0003DMG400019413,PGSC0003DMG400002165,PGSC0003DMG401028184,PGSC0003DMG400001858,PGSC0003DMG400008982,PGSC0003DMG400027019,PGSC0003DMG400011546,PGSC0003DMG400001302,PGSC0003DMG400031256,PGSC0003DMG400030470,PGSC0003DMG400016482,PGSC0003DMG400001656,PGSC0003DMG400011287,PGSC0003DMG400008276,PGSC0003DMG400026643,PGSC0003DMG400002495,PGSC0003DMG400023050,PGSC0003DMG400006869,…
GO:0015986	ATP synthesis coupled proton transport	biological_process	0.34265	1	20	2420	188	24895	PGSC0003DMG401028184,PGSC0003DMG400019413,PGSC0003DMG400002165,PGSC0003DMG400001858,PGSC0003DMG400027019,PGSC0003DMG400011546,PGSC0003DMG400008982,PGSC0003DMG400001302,PGSC0003DMG400012345,PGSC0003DMG400030470,PGSC0003DMG400016482,PGSC0003DMG400031256,PGSC0003DMG400008276,PGSC0003DMG400011287,PGSC0003DMG400001656,PGSC0003DMG400026643,PGSC0003DMG400006869,PGSC0003DMG400023050,PGSC0003DMG400029885,…
GO:0030541	plasmid partitioning	biological_process	0.34363	1	1	2420	4	24895	PGSC0003DMG400030342
GO:0001539	ciliary or bacterial-type flagellar motility	biological_process	0.34425	1	3	2420	22	24895	PGSC0003DMG400013677,PGSC0003DMG400001688,PGSC0003DMG400022037
GO:0003333	amino acid transmembrane transport	biological_process	0.34428	1	7	2420	50	24895	PGSC0003DMG400033634,PGSC0003DMG400013962,PGSC0003DMG400001474,PGSC0003DMG400007597,PGSC0003DMG400011639,PGSC0003DMG400028215,PGSC0003DMG400029153
GO:0071944	cell periphery	cellular_component	0.34455	1	50	2420	484	24895	PGSC0003DMG400002359,PGSC0003DMG400039752,PGSC0003DMG401023061,PGSC0003DMG400024853,Novel00990,PGSC0003DMG400021157,PGSC0003DMG400016717,PGSC0003DMG400000408,PGSC0003DMG400014540,PGSC0003DMG400030394,PGSC0003DMG400000293,Novel01391,PGSC0003DMG400013680,PGSC0003DMG400002309,PGSC0003DMG400010155,PGSC0003DMG400021877,PGSC0003DMG400043616,PGSC0003DMG400018038,PGSC0003DMG400014823,PGSC0003DMG400001809…
GO:0000150	recombinase activity	molecular_function	0.34474	1	2	2420	13	24895	PGSC0003DMG400016162,PGSC0003DMG400003518
GO:0015485	cholesterol binding	molecular_function	0.34557	1	1	2420	4	24895	PGSC0003DMG400016460
GO:0008661	1-deoxy-D-xylulose-5-phosphate synthase activity	molecular_function	0.3457	1	2	2420	10	24895	PGSC0003DMG400002921,PGSC0003DMG400002947
GO:0016744	transferase activity, transferring aldehyde or ketonic groups	molecular_function	0.3457	1	2	2420	10	24895	PGSC0003DMG400002947,PGSC0003DMG400002921
GO:0071705	nitrogen compound transport	biological_process	0.34584	1	18	2420	154	24895	PGSC0003DMG400010236,PGSC0003DMG400018761,PGSC0003DMG400007597,PGSC0003DMG400028215,PGSC0003DMG400029153,PGSC0003DMG400013962,PGSC0003DMG400000348,PGSC0003DMG400001474,PGSC0003DMG400007621,PGSC0003DMG400003343,PGSC0003DMG401015894,PGSC0003DMG400023146,PGSC0003DMG400010469,PGSC0003DMG400014540,PGSC0003DMG400033634,PGSC0003DMG400025523,PGSC0003DMG400011639,PGSC0003DMG402024074
GO:0009654	oxygen evolving complex	cellular_component	0.34592	1	4	2420	33	24895	PGSC0003DMG400010032,PGSC0003DMG400002312,PGSC0003DMG400006872,PGSC0003DMG400029399
GO:0016725	oxidoreductase activity, acting on CH or CH2 groups	molecular_function	0.34694	1	3	2420	19	24895	PGSC0003DMG400023861,PGSC0003DMG400003897,PGSC0003DMG400006488
GO:0016759	cellulose synthase activity	molecular_function	0.34767	1	5	2420	34	24895	PGSC0003DMG401003156,PGSC0003DMG400003822,PGSC0003DMG400028426,PGSC0003DMG400018504,PGSC0003DMG400017110
GO:0016760	cellulose synthase (UDP-forming) activity	molecular_function	0.34767	1	5	2420	34	24895	PGSC0003DMG400017110,PGSC0003DMG400018504,PGSC0003DMG400028426,PGSC0003DMG400003822,PGSC0003DMG401003156
GO:0046332	SMAD binding	molecular_function	0.34973	1	1	2420	4	24895	PGSC0003DMG400018239
GO:0044699	single-organism process	biological_process	0.35014	1	632	2420	6190	24895	PGSC0003DMG400023235,PGSC0003DMG400026226,Novel01710,PGSC0003DMG400027431,PGSC0003DMG400029552,PGSC0003DMG400007947,PGSC0003DMG401029631,PGSC0003DMG400007771,PGSC0003DMG400019237,PGSC0003DMG400001454,PGSC0003DMG400012824,PGSC0003DMG400031457,PGSC0003DMG400025171,PGSC0003DMG400004596,PGSC0003DMG400003643,PGSC0003DMG402018257,PGSC0003DMG400004348,PGSC0003DMG400015734,PGSC0003DMG402017902,PGSC0003DM…
GO:0006323	DNA packaging	biological_process	0.35029	1	10	2420	87	24895	PGSC0003DMG400010841,PGSC0003DMG400020064,PGSC0003DMG400009975,PGSC0003DMG401005942,PGSC0003DMG400029519,PGSC0003DMG400000792,PGSC0003DMG400017062,PGSC0003DMG400015685,PGSC0003DMG400019515,PGSC0003DMG400019910
GO:0006771	riboflavin metabolic process	biological_process	0.35055	1	3	2420	20	24895	PGSC0003DMG400026895,PGSC0003DMG400012571,PGSC0003DMG400029273
GO:0009231	riboflavin biosynthetic process	biological_process	0.35055	1	3	2420	20	24895	PGSC0003DMG400012571,PGSC0003DMG400029273,PGSC0003DMG400026895
GO:0042726	flavin-containing compound metabolic process	biological_process	0.35055	1	3	2420	20	24895	PGSC0003DMG400026895,PGSC0003DMG400029273,PGSC0003DMG400012571
GO:0042727	flavin-containing compound biosynthetic process	biological_process	0.35055	1	3	2420	20	24895	PGSC0003DMG400026895,PGSC0003DMG400029273,PGSC0003DMG400012571
GO:0009719	response to endogenous stimulus	biological_process	0.35124	1	6	2420	44	24895	PGSC0003DMG400014452,PGSC0003DMG400002728,PGSC0003DMG400023345,PGSC0003DMG400002248,PGSC0003DMG400000118,Novel01662
GO:0070469	respiratory chain	cellular_component	0.35219	1	4	2420	34	24895	PGSC0003DMG400027507,PGSC0003DMG400023700,PGSC0003DMG400026341,PGSC0003DMG401011681
GO:0016772	transferase activity, transferring phosphorus-containing groups	molecular_function	0.35299	1	290	2420	2619	24895	PGSC0003DMG400017413,PGSC0003DMG400005352,PGSC0003DMG400005056,PGSC0003DMG400018452,Novel01380,PGSC0003DMG400033685,Novel01183,PGSC0003DMG400047327,PGSC0003DMG400016709,PGSC0003DMG400010032,PGSC0003DMG400004958,PGSC0003DMG401013731,Novel01379,PGSC0003DMG400001516,PGSC0003DMG400026072,PGSC0003DMG400030058,PGSC0003DMG401020784,PGSC0003DMG400008523,PGSC0003DMG400018171,PGSC0003DMG400003918,PGSC0003D…
GO:0005543	phospholipid binding	molecular_function	0.35325	1	8	2420	60	24895	PGSC0003DMG400016717,Novel01479,Novel00267,PGSC0003DMG400007966,Novel00284,PGSC0003DMG400006640,PGSC0003DMG401023061,PGSC0003DMG400016665
GO:0016877	ligase activity, forming carbon-sulfur bonds	molecular_function	0.35328	1	1	2420	4	24895	PGSC0003DMG400009902
GO:0016878	acid-thiol ligase activity	molecular_function	0.35328	1	1	2420	4	24895	PGSC0003DMG400009902
GO:0032787	monocarboxylic acid metabolic process	biological_process	0.35364	1	27	2420	242	24895	PGSC0003DMG400023169,PGSC0003DMG400000767,PGSC0003DMG400043373,PGSC0003DMG400014549,PGSC0003DMG400002777,PGSC0003DMG400019305,PGSC0003DMG400000025,PGSC0003DMG400028363,PGSC0003DMG400011238,PGSC0003DMG400027156,PGSC0003DMG400019110,PGSC0003DMG400006381,PGSC0003DMG400027143,PGSC0003DMG400025165,Novel01529,PGSC0003DMG400029620,PGSC0003DMG400010169,PGSC0003DMG400003054,Novel02639,Novel00683,PGSC0003D…
GO:0006631	fatty acid metabolic process	biological_process	0.354	1	23	2420	202	24895	PGSC0003DMG400010169,PGSC0003DMG400003054,Novel02639,PGSC0003DMG400007373,PGSC0003DMG400002156,PGSC0003DMG400004630,PGSC0003DMG400027767,PGSC0003DMG400020620,PGSC0003DMG400023860,PGSC0003DMG400023169,PGSC0003DMG400043373,PGSC0003DMG400000767,PGSC0003DMG400014549,PGSC0003DMG400002777,PGSC0003DMG400019305,PGSC0003DMG400011238,PGSC0003DMG400000025,PGSC0003DMG400027143,PGSC0003DMG400006381,PGSC0003DM…
GO:0045156	electron transporter, transferring electrons within the cyclic electron transport pathway of photosynthesis activity	molecular_function	0.35441	1	3	2420	25	24895	PGSC0003DMG400019810,PGSC0003DMG400017186,Novel02507
GO:0048869	cellular developmental process	biological_process	0.35463	1	15	2420	127	24895	PGSC0003DMG400024887,PGSC0003DMG400028580,PGSC0003DMG400030405,PGSC0003DMG400012254,PGSC0003DMG400010283,PGSC0003DMG400030918,PGSC0003DMG400004366,PGSC0003DMG400001147,PGSC0003DMG400011581,PGSC0003DMG400012274,PGSC0003DMG400000398,PGSC0003DMG400006353,PGSC0003DMG400021895,PGSC0003DMG400027750,PGSC0003DMG400021452
GO:0006310	DNA recombination	biological_process	0.35581	1	37	2420	313	24895	Novel03034,PGSC0003DMG401029631,PGSC0003DMG400022936,PGSC0003DMG400014225,PGSC0003DMG400014327,PGSC0003DMG400013490,PGSC0003DMG400003518,PGSC0003DMG400021039,PGSC0003DMG400029309,PGSC0003DMG401013112,PGSC0003DMG400030220,PGSC0003DMG400016162,PGSC0003DMG400025545,Novel02507,PGSC0003DMG400030855,PGSC0003DMG400007471,PGSC0003DMG400031081,PGSC0003DMG400013098,Novel01183,PGSC0003DMG400041450,PGSC0003D…
GO:0004592	pantoate-beta-alanine ligase activity	molecular_function	0.35782	1	1	2420	4	24895	PGSC0003DMG400004259
GO:0044550	secondary metabolite biosynthetic process	biological_process	0.35813	1	3	2420	23	24895	PGSC0003DMG400018990,PGSC0003DMG400015278,PGSC0003DMG400023620
GO:0051537	2 iron, 2 sulfur cluster binding	molecular_function	0.35896	1	5	2420	39	24895	PGSC0003DMG400029107,PGSC0003DMG400018037,PGSC0003DMG400000457,PGSC0003DMG402025083,PGSC0003DMG400031014
GO:0019748	secondary metabolic process	biological_process	0.35939	1	5	2420	41	24895	PGSC0003DMG400018990,PGSC0003DMG400015278,PGSC0003DMG400009698,PGSC0003DMG400023620,PGSC0003DMG400029542
GO:0050750	low-density lipoprotein particle receptor binding	molecular_function	0.36116	1	1	2420	5	24895	PGSC0003DMG400010718
GO:0070325	lipoprotein particle receptor binding	molecular_function	0.36116	1	1	2420	5	24895	PGSC0003DMG400010718
GO:0008443	phosphofructokinase activity	molecular_function	0.36125	1	4	2420	28	24895	PGSC0003DMG400016726,PGSC0003DMG400029309,PGSC0003DMG400029825,PGSC0003DMG400017413
GO:0006030	chitin metabolic process	biological_process	0.3623	1	3	2420	24	24895	PGSC0003DMG400026855,PGSC0003DMG400004593,PGSC0003DMG400001529
GO:1901071	glucosamine-containing compound metabolic process	biological_process	0.3623	1	3	2420	24	24895	PGSC0003DMG400004593,PGSC0003DMG400001529,PGSC0003DMG400026855
GO:0016763	transferase activity, transferring pentosyl groups	molecular_function	0.36245	1	7	2420	55	24895	PGSC0003DMG400018735,PGSC0003DMG400013481,PGSC0003DMG400014182,PGSC0003DMG400030904,PGSC0003DMG400020152,PGSC0003DMG401019352,PGSC0003DMG400000443
GO:0005905	coated pit	cellular_component	0.36287	1	3	2420	19	24895	PGSC0003DMG400021157,PGSC0003DMG400007743,PGSC0003DMG400010155
GO:0012510	trans-Golgi network transport vesicle membrane	cellular_component	0.36287	1	3	2420	19	24895	PGSC0003DMG400010155,PGSC0003DMG400021157,PGSC0003DMG400007743
GO:0030125	clathrin vesicle coat	cellular_component	0.36287	1	3	2420	19	24895	PGSC0003DMG400010155,PGSC0003DMG400021157,PGSC0003DMG400007743
GO:0030130	clathrin coat of trans-Golgi network vesicle	cellular_component	0.36287	1	3	2420	19	24895	PGSC0003DMG400007743,PGSC0003DMG400021157,PGSC0003DMG400010155
GO:0030132	clathrin coat of coated pit	cellular_component	0.36287	1	3	2420	19	24895	PGSC0003DMG400007743,PGSC0003DMG400021157,PGSC0003DMG400010155
GO:0030136	clathrin-coated vesicle	cellular_component	0.36287	1	3	2420	19	24895	PGSC0003DMG400007743,PGSC0003DMG400021157,PGSC0003DMG400010155
GO:0030140	trans-Golgi network transport vesicle	cellular_component	0.36287	1	3	2420	19	24895	PGSC0003DMG400010155,PGSC0003DMG400021157,PGSC0003DMG400007743
GO:0030665	clathrin-coated vesicle membrane	cellular_component	0.36287	1	3	2420	19	24895	PGSC0003DMG400010155,PGSC0003DMG400007743,PGSC0003DMG400021157
GO:0009289	pilus	cellular_component	0.36335	1	1	2420	5	24895	PGSC0003DMG400021837
GO:0004315	3-oxoacyl-[acyl-carrier-protein] synthase activity	molecular_function	0.36437	1	5	2420	36	24895	PGSC0003DMG400014549,PGSC0003DMG400019110,PGSC0003DMG400019305,Novel01529,PGSC0003DMG400029620
GO:0051536	iron-sulfur cluster binding	molecular_function	0.36446	1	19	2420	173	24895	PGSC0003DMG400021422,PGSC0003DMG400002533,PGSC0003DMG402025083,PGSC0003DMG400026360,PGSC0003DMG400006735,PGSC0003DMG400041467,PGSC0003DMG400015330,PGSC0003DMG400018644,PGSC0003DMG400003643,PGSC0003DMG400021289,PGSC0003DMG400000457,PGSC0003DMG400021537,PGSC0003DMG400012289,PGSC0003DMG400010304,PGSC0003DMG400031014,PGSC0003DMG400029107,PGSC0003DMG400004304,PGSC0003DMG400025823,PGSC0003DMG400018037
GO:0051540	metal cluster binding	molecular_function	0.36446	1	19	2420	173	24895	PGSC0003DMG400012289,PGSC0003DMG400003643,PGSC0003DMG400021289,PGSC0003DMG400000457,PGSC0003DMG400021537,PGSC0003DMG400029107,PGSC0003DMG400004304,PGSC0003DMG400025823,PGSC0003DMG400018037,PGSC0003DMG400010304,PGSC0003DMG400031014,PGSC0003DMG400006735,PGSC0003DMG400041467,PGSC0003DMG400021422,PGSC0003DMG400002533,PGSC0003DMG402025083,PGSC0003DMG400026360,PGSC0003DMG400015330,PGSC0003DMG400018644
GO:0046782	regulation of viral transcription	biological_process	0.36459	1	1	2420	4	24895	PGSC0003DMG400023800
GO:0006493	protein O-linked glycosylation	biological_process	0.36507	1	1	2420	4	24895	PGSC0003DMG400029309
GO:0042710	biofilm formation	biological_process	0.36744	1	2	2420	12	24895	PGSC0003DMG400017518,PGSC0003DMG400031317
GO:0004329	formate-tetrahydrofolate ligase activity	molecular_function	0.36839	1	1	2420	4	24895	PGSC0003DMG400032146
GO:0045934	negative regulation of nucleobase-containing compound metabolic process	biological_process	0.36898	1	8	2420	70	24895	PGSC0003DMG400024186,PGSC0003DMG400031494,PGSC0003DMG400023622,PGSC0003DMG400022860,PGSC0003DMG400023979,PGSC0003DMG400007951,PGSC0003DMG400001631,PGSC0003DMG400030511
GO:0051172	negative regulation of nitrogen compound metabolic process	biological_process	0.36898	1	8	2420	70	24895	PGSC0003DMG400001631,PGSC0003DMG400030511,PGSC0003DMG400022860,PGSC0003DMG400023979,PGSC0003DMG400007951,PGSC0003DMG400024186,PGSC0003DMG400031494,PGSC0003DMG400023622
GO:0051051	negative regulation of transport	biological_process	0.36941	1	2	2420	11	24895	PGSC0003DMG400016717,PGSC0003DMG401023061
GO:0009967	positive regulation of signal transduction	biological_process	0.37018	1	1	2420	4	24895	PGSC0003DMG400025528
GO:0010647	positive regulation of cell communication	biological_process	0.37018	1	1	2420	4	24895	PGSC0003DMG400025528
GO:0010740	positive regulation of intracellular protein kinase cascade	biological_process	0.37018	1	1	2420	4	24895	PGSC0003DMG400025528
GO:0023056	positive regulation of signaling	biological_process	0.37018	1	1	2420	4	24895	PGSC0003DMG400025528
GO:0004860	protein kinase inhibitor activity	molecular_function	0.37052	1	3	2420	23	24895	PGSC0003DMG400002068,PGSC0003DMG400015770,PGSC0003DMG400007951
GO:0019210	kinase inhibitor activity	molecular_function	0.37052	1	3	2420	23	24895	PGSC0003DMG400007951,PGSC0003DMG400002068,PGSC0003DMG400015770
GO:0034655	nucleobase-containing compound catabolic process	biological_process	0.3706	1	19	2420	160	24895	PGSC0003DMG400028746,PGSC0003DMG400030431,PGSC0003DMG400018291,Novel02386,PGSC0003DMG400007131,PGSC0003DMG400030560,PGSC0003DMG400001516,PGSC0003DMG401004423,PGSC0003DMG400018512,PGSC0003DMG400004962,PGSC0003DMG400004624,PGSC0003DMG400011207,PGSC0003DMG400000628,PGSC0003DMG400005994,PGSC0003DMG400002359,PGSC0003DMG400001842,PGSC0003DMG400014345,PGSC0003DMG400010577,PGSC0003DMG400008752
GO:0006650	glycerophospholipid metabolic process	biological_process	0.37106	1	18	2420	156	24895	PGSC0003DMG400011311,Novel01733,PGSC0003DMG400030564,PGSC0003DMG401018530,Novel00143,PGSC0003DMG400010352,PGSC0003DMG400027596,PGSC0003DMG400019188,PGSC0003DMG401004013,PGSC0003DMG400030502,PGSC0003DMG400019873,PGSC0003DMG400018382,PGSC0003DMG400026257,PGSC0003DMG400004016,PGSC0003DMG400009147,PGSC0003DMG400027269,PGSC0003DMG401028367,PGSC0003DMG400007654
GO:0019310	inositol catabolic process	biological_process	0.37241	1	1	2420	4	24895	PGSC0003DMG401000287
GO:0046164	alcohol catabolic process	biological_process	0.37241	1	1	2420	4	24895	PGSC0003DMG401000287
GO:0046174	polyol catabolic process	biological_process	0.37241	1	1	2420	4	24895	PGSC0003DMG401000287
GO:0050113	inositol oxygenase activity	molecular_function	0.37241	1	1	2420	4	24895	PGSC0003DMG401000287
GO:1901616	organic hydroxy compound catabolic process	biological_process	0.37241	1	1	2420	4	24895	PGSC0003DMG401000287
GO:0030245	cellulose catabolic process	biological_process	0.37279	1	1	2420	4	24895	PGSC0003DMG400003822
GO:0051275	beta-glucan catabolic process	biological_process	0.37279	1	1	2420	4	24895	PGSC0003DMG400003822
GO:0004602	glutathione peroxidase activity	molecular_function	0.37386	1	2	2420	14	24895	PGSC0003DMG400029552,PGSC0003DMG400012344
GO:0010639	negative regulation of organelle organization	biological_process	0.37432	1	2	2420	13	24895	PGSC0003DMG400028580,PGSC0003DMG400006353
GO:0003852	2-isopropylmalate synthase activity	molecular_function	0.37443	1	1	2420	4	24895	PGSC0003DMG400014622
GO:0004411	homogentisate 1,2-dioxygenase activity	molecular_function	0.37487	1	1	2420	4	24895	PGSC0003DMG400015330
GO:0006559	L-phenylalanine catabolic process	biological_process	0.37487	1	1	2420	4	24895	PGSC0003DMG400015330
GO:1902222	erythrose 4-phosphate/phosphoenolpyruvate family amino acid catabolic process	biological_process	0.37487	1	1	2420	4	24895	PGSC0003DMG400015330
GO:0008837	diaminopimelate epimerase activity	molecular_function	0.37557	1	1	2420	4	24895	PGSC0003DMG400018190
GO:0090407	organophosphate biosynthetic process	biological_process	0.37571	1	44	2420	422	24895	PGSC0003DMG400001656,PGSC0003DMG400018516,PGSC0003DMG401004423,PGSC0003DMG400021831,PGSC0003DMG400023050,PGSC0003DMG400029885,PGSC0003DMG400030564,PGSC0003DMG400025336,PGSC0003DMG400002495,PGSC0003DMG400019413,PGSC0003DMG401028184,PGSC0003DMG400002165,PGSC0003DMG400008982,PGSC0003DMG400027019,PGSC0003DMG400010973,PGSC0003DMG400017413,PGSC0003DMG402011095,PGSC0003DMG400027916,PGSC0003DMG400020152,…
GO:0016810	hydrolase activity, acting on carbon-nitrogen (but not peptide) bonds	molecular_function	0.37649	1	11	2420	94	24895	PGSC0003DMG400014275,PGSC0003DMG400005869,Novel00246,PGSC0003DMG400012571,PGSC0003DMG402018777,PGSC0003DMG400007216,PGSC0003DMG400022782,PGSC0003DMG400018605,PGSC0003DMG400017722,PGSC0003DMG400015456,Novel00245
GO:0048029	monosaccharide binding	molecular_function	0.37694	1	1	2420	4	24895	PGSC0003DMG400014155
GO:0023021	termination of signal transduction	biological_process	0.37806	1	1	2420	4	24895	PGSC0003DMG400025001
GO:0038032	termination of G-protein coupled receptor signaling pathway	biological_process	0.37806	1	1	2420	4	24895	PGSC0003DMG400025001
GO:0045744	negative regulation of G-protein coupled receptor protein signaling pathway	biological_process	0.37806	1	1	2420	4	24895	PGSC0003DMG400025001
GO:0015979	photosynthesis	biological_process	0.37866	1	40	2420	370	24895	PGSC0003DMG400014225,PGSC0003DMG402018143,PGSC0003DMG400022936,PGSC0003DMG400032144,PGSC0003DMG400030351,PGSC0003DMG400032177,PGSC0003DMG400021039,PGSC0003DMG400007201,PGSC0003DMG400030209,PGSC0003DMG400030220,PGSC0003DMG400009380,PGSC0003DMG400008035,PGSC0003DMG400031081,PGSC0003DMG400013098,PGSC0003DMG400026627,PGSC0003DMG400018543,Novel02507,PGSC0003DMG400013633,PGSC0003DMG400010032,PGSC0003DM…
GO:0005539	glycosaminoglycan binding	molecular_function	0.37866	1	2	2420	13	24895	PGSC0003DMG400000274,PGSC0003DMG400010718
GO:0016892	endoribonuclease activity, producing 3'-phosphomonoesters	molecular_function	0.37975	1	3	2420	29	24895	PGSC0003DMG401017077,PGSC0003DMG400040677,PGSC0003DMG400012234
GO:0008053	mitochondrial fusion	biological_process	0.38012	1	2	2420	14	24895	PGSC0003DMG400002359,Novel02386
GO:0003678	DNA helicase activity	molecular_function	0.38017	1	33	2420	287	24895	PGSC0003DMG401013112,PGSC0003DMG400025545,PGSC0003DMG400030220,PGSC0003DMG400007471,PGSC0003DMG400030855,Novel01183,PGSC0003DMG401002164,PGSC0003DMG400031081,PGSC0003DMG400013098,PGSC0003DMG400022936,PGSC0003DMG401029631,PGSC0003DMG400014225,PGSC0003DMG400021039,PGSC0003DMG400013490,PGSC0003DMG400018104,PGSC0003DMG400000311,PGSC0003DMG400025652,PGSC0003DMG400015492,PGSC0003DMG400001842,PGSC0003DM…
GO:0016646	oxidoreductase activity, acting on the CH-NH group of donors, NAD or NADP as acceptor	molecular_function	0.38036	1	5	2420	42	24895	PGSC0003DMG401026981,PGSC0003DMG400016168,PGSC0003DMG400000152,Novel03057,PGSC0003DMG400004572
GO:0005802	trans-Golgi network	cellular_component	0.38071	1	2	2420	12	24895	PGSC0003DMG400030376,PGSC0003DMG400001516
GO:0006892	post-Golgi vesicle-mediated transport	biological_process	0.38071	1	2	2420	12	24895	PGSC0003DMG400030376,PGSC0003DMG400001516
GO:0006893	Golgi to plasma membrane transport	biological_process	0.38071	1	2	2420	12	24895	PGSC0003DMG400001516,PGSC0003DMG400030376
GO:0032386	regulation of intracellular transport	biological_process	0.38071	1	2	2420	12	24895	PGSC0003DMG400030376,PGSC0003DMG400001516
GO:0032388	positive regulation of intracellular transport	biological_process	0.38071	1	2	2420	12	24895	PGSC0003DMG400030376,PGSC0003DMG400001516
GO:0033157	regulation of intracellular protein transport	biological_process	0.38071	1	2	2420	12	24895	PGSC0003DMG400030376,PGSC0003DMG400001516
GO:0042996	regulation of Golgi to plasma membrane protein transport	biological_process	0.38071	1	2	2420	12	24895	PGSC0003DMG400001516,PGSC0003DMG400030376
GO:0042998	positive regulation of Golgi to plasma membrane protein transport	biological_process	0.38071	1	2	2420	12	24895	PGSC0003DMG400030376,PGSC0003DMG400001516
GO:0043001	Golgi to plasma membrane protein transport	biological_process	0.38071	1	2	2420	12	24895	PGSC0003DMG400030376,PGSC0003DMG400001516
GO:0051050	positive regulation of transport	biological_process	0.38071	1	2	2420	12	24895	PGSC0003DMG400001516,PGSC0003DMG400030376
GO:0051222	positive regulation of protein transport	biological_process	0.38071	1	2	2420	12	24895	PGSC0003DMG400001516,PGSC0003DMG400030376
GO:0060341	regulation of cellular localization	biological_process	0.38071	1	2	2420	12	24895	PGSC0003DMG400030376,PGSC0003DMG400001516
GO:0060627	regulation of vesicle-mediated transport	biological_process	0.38071	1	2	2420	12	24895	PGSC0003DMG400001516,PGSC0003DMG400030376
GO:0071253	connexin binding	molecular_function	0.38071	1	2	2420	12	24895	PGSC0003DMG400001516,PGSC0003DMG400030376
GO:0090316	positive regulation of intracellular protein transport	biological_process	0.38071	1	2	2420	12	24895	PGSC0003DMG400030376,PGSC0003DMG400001516
GO:0005730	nucleolus	cellular_component	0.38077	1	3	2420	21	24895	PGSC0003DMG400018818,PGSC0003DMG400006122,PGSC0003DMG400006323
GO:0015708	silicate transport	biological_process	0.38113	1	1	2420	5	24895	PGSC0003DMG400030618
GO:0006812	cation transport	biological_process	0.38114	1	105	2420	1037	24895	PGSC0003DMG400027764,PGSC0003DMG400007359,PGSC0003DMG400033112,PGSC0003DMG400009710,Novel02298,PGSC0003DMG400008982,PGSC0003DMG400002482,PGSC0003DMG400008120,PGSC0003DMG400004348,PGSC0003DMG400000501,PGSC0003DMG400022918,PGSC0003DMG400023146,PGSC0003DMG400013282,PGSC0003DMG401015894,PGSC0003DMG400002495,PGSC0003DMG400030601,PGSC0003DMG400026226,PGSC0003DMG400001656,PGSC0003DMG400004572,Novel01479…
GO:0006807	nitrogen compound metabolic process	biological_process	0.38135	1	564	2420	5633	24895	PGSC0003DMG400012234,PGSC0003DMG402018380,PGSC0003DMG400022431,Novel02507,PGSC0003DMG400021895,PGSC0003DMG400030431,PGSC0003DMG400010753,PGSC0003DMG401004423,PGSC0003DMG400023861,PGSC0003DMG400029845,PGSC0003DMG400012964,Novel03034,PGSC0003DMG400016962,PGSC0003DMG400028363,PGSC0003DMG400005245,Novel03004,PGSC0003DMG400009975,PGSC0003DMG400025801,PGSC0003DMG400012549,PGSC0003DMG400012345,PGSC0003D…
GO:0048518	positive regulation of biological process	biological_process	0.38312	1	21	2420	209	24895	PGSC0003DMG400024310,PGSC0003DMG400027750,PGSC0003DMG400025528,PGSC0003DMG400030318,PGSC0003DMG400014854,PGSC0003DMG400028271,PGSC0003DMG400030376,PGSC0003DMG400012234,PGSC0003DMG400028677,PGSC0003DMG400023622,PGSC0003DMG400031808,PGSC0003DMG400009479,PGSC0003DMG400027197,PGSC0003DMG400029804,PGSC0003DMG400001516,PGSC0003DMG400011951,PGSC0003DMG400026168,PGSC0003DMG400014339,PGSC0003DMG400028666,…
GO:0044427	chromosomal part	cellular_component	0.38368	1	25	2420	242	24895	PGSC0003DMG400027155,PGSC0003DMG400010246,PGSC0003DMG400011822,PGSC0003DMG400022063,PGSC0003DMG400003701,PGSC0003DMG400030919,PGSC0003DMG400006622,PGSC0003DMG400031755,PGSC0003DMG400014155,PGSC0003DMG400015685,PGSC0003DMG400003550,PGSC0003DMG400024309,PGSC0003DMG400026181,PGSC0003DMG400006283,PGSC0003DMG400019910,PGSC0003DMG400020064,PGSC0003DMG400010841,PGSC0003DMG400017176,PGSC0003DMG400000896,…
GO:0000390	spliceosomal complex disassembly	biological_process	0.38409	1	1	2420	4	24895	PGSC0003DMG400015452
GO:0005684	U2-type spliceosomal complex	cellular_component	0.38409	1	1	2420	4	24895	PGSC0003DMG400015452
GO:0032988	ribonucleoprotein complex disassembly	biological_process	0.38409	1	1	2420	4	24895	PGSC0003DMG400015452
GO:0071008	U2-type post-mRNA release spliceosomal complex	cellular_component	0.38409	1	1	2420	4	24895	PGSC0003DMG400015452
GO:0071014	post-mRNA release spliceosomal complex	cellular_component	0.38409	1	1	2420	4	24895	PGSC0003DMG400015452
GO:0043168	anion binding	molecular_function	0.38455	1	452	2420	4107	24895	PGSC0003DMG400031190,PGSC0003DMG400000284,PGSC0003DMG400013147,PGSC0003DMG400028169,PGSC0003DMG400007899,PGSC0003DMG401018777,PGSC0003DMG400028479,PGSC0003DMG400024910,PGSC0003DMG400007994,PGSC0003DMG400029520,Novel01593,PGSC0003DMG400000091,Novel00852,PGSC0003DMG400027325,PGSC0003DMG400006640,PGSC0003DMG402005729,PGSC0003DMG400013459,Novel00271,PGSC0003DMG400018818,PGSC0003DMG400013511,PGSC0003D…
GO:0072521	purine-containing compound metabolic process	biological_process	0.38457	1	47	2420	435	24895	PGSC0003DMG400004624,PGSC0003DMG400030470,PGSC0003DMG400031256,PGSC0003DMG400005994,PGSC0003DMG400000628,PGSC0003DMG400001302,PGSC0003DMG400011546,PGSC0003DMG400001858,PGSC0003DMG400010577,PGSC0003DMG400012345,PGSC0003DMG400014345,PGSC0003DMG400018291,Novel02386,PGSC0003DMG400006869,PGSC0003DMG400037250,PGSC0003DMG400030560,PGSC0003DMG400013511,PGSC0003DMG400007131,PGSC0003DMG400026643,PGSC0003DM…
GO:0031344	regulation of cell projection organization	biological_process	0.38493	1	1	2420	4	24895	PGSC0003DMG400027750
GO:0060491	regulation of cell projection assembly	biological_process	0.38493	1	1	2420	4	24895	PGSC0003DMG400027750
GO:1902115	regulation of organelle assembly	biological_process	0.38493	1	1	2420	4	24895	PGSC0003DMG400027750
GO:1902208	regulation of bacterial-type flagellum assembly	biological_process	0.38493	1	1	2420	4	24895	PGSC0003DMG400027750
GO:0005524	ATP binding	molecular_function	0.38497	1	340	2420	3062	24895	PGSC0003DMG400019275,PGSC0003DMG400003918,PGSC0003DMG400000879,PGSC0003DMG400018171,PGSC0003DMG400008523,PGSC0003DMG400011580,PGSC0003DMG400029542,PGSC0003DMG400025509,PGSC0003DMG400018249,PGSC0003DMG400026072,Novel01379,PGSC0003DMG400014405,PGSC0003DMG401020784,PGSC0003DMG400009509,PGSC0003DMG400030058,PGSC0003DMG400013098,PGSC0003DMG400019264,PGSC0003DMG400016709,Novel01183,PGSC0003DMG400047327…
GO:0004655	porphobilinogen synthase activity	molecular_function	0.38504	1	1	2420	4	24895	PGSC0003DMG400006869
GO:0046058	cAMP metabolic process	biological_process	0.38535	1	2	2420	13	24895	PGSC0003DMG402011095,PGSC0003DMG400000273
GO:0006760	folic acid-containing compound metabolic process	biological_process	0.38733	1	6	2420	51	24895	Novel03057,PGSC0003DMG400013184,PGSC0003DMG400000152,PGSC0003DMG401026981,PGSC0003DMG400032146,PGSC0003DMG400004572
GO:0051766	inositol trisphosphate kinase activity	molecular_function	0.38766	1	2	2420	12	24895	PGSC0003DMG400004958,PGSC0003DMG400007188
GO:0008984	protein-glutamate methylesterase activity	molecular_function	0.38771	1	1	2420	5	24895	PGSC0003DMG400010724
GO:0051723	protein methylesterase activity	molecular_function	0.38771	1	1	2420	5	24895	PGSC0003DMG400010724
GO:0008277	regulation of G-protein coupled receptor protein signaling pathway	biological_process	0.38798	1	2	2420	14	24895	PGSC0003DMG400025001,PGSC0003DMG401019343
GO:0033865	nucleoside bisphosphate metabolic process	biological_process	0.3881	1	3	2420	24	24895	PGSC0003DMG400003461,PGSC0003DMG400013511,PGSC0003DMG400014030
GO:0033875	ribonucleoside bisphosphate metabolic process	biological_process	0.3881	1	3	2420	24	24895	PGSC0003DMG400014030,PGSC0003DMG400013511,PGSC0003DMG400003461
GO:0034032	purine nucleoside bisphosphate metabolic process	biological_process	0.3881	1	3	2420	24	24895	PGSC0003DMG400003461,PGSC0003DMG400014030,PGSC0003DMG400013511
GO:0005542	folic acid binding	molecular_function	0.38812	1	1	2420	4	24895	PGSC0003DMG400013736
GO:0072341	modified amino acid binding	molecular_function	0.38812	1	1	2420	4	24895	PGSC0003DMG400013736
GO:0017003	protein-heme linkage	biological_process	0.38817	1	1	2420	4	24895	PGSC0003DMG400009816
GO:0006091	generation of precursor metabolites and energy	biological_process	0.38954	1	30	2420	290	24895	PGSC0003DMG400001596,PGSC0003DMG400003548,PGSC0003DMG400025509,PGSC0003DMG400000896,PGSC0003DMG400019810,Novel00683,PGSC0003DMG400027958,PGSC0003DMG400002943,PGSC0003DMG400018098,PGSC0003DMG400002971,PGSC0003DMG400017186,PGSC0003DMG400019490,PGSC0003DMG400007488,PGSC0003DMG400010231,PGSC0003DMG400013550,PGSC0003DMG402002721,PGSC0003DMG400002675,Novel02507,PGSC0003DMG400012012,PGSC0003DMG400019605…
GO:0016830	carbon-carbon lyase activity	molecular_function	0.39148	1	21	2420	186	24895	PGSC0003DMG400029804,PGSC0003DMG400002675,Novel02221,PGSC0003DMG400018098,PGSC0003DMG400019810,PGSC0003DMG400029645,PGSC0003DMG400012571,PGSC0003DMG400003548,PGSC0003DMG400001147,PGSC0003DMG400007518,PGSC0003DMG400000785,PGSC0003DMG400003123,PGSC0003DMG400001100,PGSC0003DMG400000767,PGSC0003DMG400021264,PGSC0003DMG400030565,PGSC0003DMG400027602,PGSC0003DMG400017580,PGSC0003DMG400012012,PGSC0003DM…
GO:0006739	NADP metabolic process	biological_process	0.39182	1	9	2420	73	24895	PGSC0003DMG400023169,PGSC0003DMG400043373,PGSC0003DMG400017413,PGSC0003DMG400004822,PGSC0003DMG402018380,PGSC0003DMG400025137,PGSC0003DMG400010485,PGSC0003DMG400006381,PGSC0003DMG400030509
GO:0012506	vesicle membrane	cellular_component	0.39337	1	9	2420	75	24895	PGSC0003DMG400010155,PGSC0003DMG400019645,PGSC0003DMG400000704,PGSC0003DMG400016530,PGSC0003DMG400033616,PGSC0003DMG400007387,PGSC0003DMG400032122,PGSC0003DMG400007743,PGSC0003DMG400021157
GO:0005665	DNA-directed RNA polymerase II, core complex	cellular_component	0.39428	1	1	2420	5	24895	PGSC0003DMG400017731
GO:0018342	protein prenylation	biological_process	0.39441	1	2	2420	13	24895	PGSC0003DMG400003228,PGSC0003DMG400010866
GO:0097354	prenylation	biological_process	0.39441	1	2	2420	13	24895	PGSC0003DMG400010866,PGSC0003DMG400003228
GO:0019835	cytolysis	biological_process	0.39529	1	2	2420	13	24895	PGSC0003DMG400027276,PGSC0003DMG400029705
GO:0042181	ketone biosynthetic process	biological_process	0.39691	1	2	2420	12	24895	PGSC0003DMG401030325,PGSC0003DMG400007614
GO:0042375	quinone cofactor metabolic process	biological_process	0.39691	1	2	2420	12	24895	PGSC0003DMG401030325,PGSC0003DMG400007614
GO:0045426	quinone cofactor biosynthetic process	biological_process	0.39691	1	2	2420	12	24895	PGSC0003DMG400007614,PGSC0003DMG401030325
GO:1901661	quinone metabolic process	biological_process	0.39691	1	2	2420	12	24895	PGSC0003DMG400007614,PGSC0003DMG401030325
GO:1901663	quinone biosynthetic process	biological_process	0.39691	1	2	2420	12	24895	PGSC0003DMG401030325,PGSC0003DMG400007614
GO:0005887	integral to plasma membrane	cellular_component	0.39729	1	3	2420	22	24895	PGSC0003DMG400006905,PGSC0003DMG401030325,PGSC0003DMG400027958
GO:0043900	regulation of multi-organism process	biological_process	0.39858	1	2	2420	15	24895	PGSC0003DMG400023800,PGSC0003DMG400011951
GO:0006024	glycosaminoglycan biosynthetic process	biological_process	0.39865	1	1	2420	4	24895	PGSC0003DMG400000443
GO:0005088	Ras guanyl-nucleotide exchange factor activity	molecular_function	0.39976	1	3	2420	22	24895	PGSC0003DMG400000040,PGSC0003DMG400002546,PGSC0003DMG400020811
GO:0005089	Rho guanyl-nucleotide exchange factor activity	molecular_function	0.39976	1	3	2420	22	24895	PGSC0003DMG400020811,PGSC0003DMG400002546,PGSC0003DMG400000040
GO:0006914	autophagy	biological_process	0.40017	1	21	2420	221	24895	PGSC0003DMG400028898,PGSC0003DMG400014422,PGSC0003DMG400000799,PGSC0003DMG400026168,PGSC0003DMG400004802,PGSC0003DMG400028677,PGSC0003DMG401020784,PGSC0003DMG400029110,PGSC0003DMG400000792,PGSC0003DMG402012477,PGSC0003DMG400014339,PGSC0003DMG402022314,PGSC0003DMG400014854,PGSC0003DMG400001916,PGSC0003DMG400008223,PGSC0003DMG400000348,PGSC0003DMG400028271,PGSC0003DMG400037737,PGSC0003DMG400012234,…
GO:0009657	plastid organization	biological_process	0.40031	1	1	2420	5	24895	PGSC0003DMG400024310
GO:0009668	plastid membrane organization	biological_process	0.40031	1	1	2420	5	24895	PGSC0003DMG400024310
GO:0010027	thylakoid membrane organization	biological_process	0.40031	1	1	2420	5	24895	PGSC0003DMG400024310
GO:0003849	3-deoxy-7-phosphoheptulonate synthase activity	molecular_function	0.40086	1	1	2420	4	24895	PGSC0003DMG400012549
GO:0009116	nucleoside metabolic process	biological_process	0.40153	1	48	2420	447	24895	PGSC0003DMG400000628,PGSC0003DMG400005994,PGSC0003DMG400031256,PGSC0003DMG400030470,PGSC0003DMG400004624,PGSC0003DMG400014345,PGSC0003DMG400012345,PGSC0003DMG400010577,PGSC0003DMG400004744,PGSC0003DMG400001858,PGSC0003DMG400001302,PGSC0003DMG400011546,PGSC0003DMG400007131,PGSC0003DMG400037250,PGSC0003DMG400030560,PGSC0003DMG400013511,PGSC0003DMG400006869,PGSC0003DMG400018291,Novel02386,PGSC0003DM…
GO:1901657	glycosyl compound metabolic process	biological_process	0.40153	1	48	2420	447	24895	PGSC0003DMG400001858,PGSC0003DMG400001302,PGSC0003DMG400011546,PGSC0003DMG400014345,PGSC0003DMG400012345,PGSC0003DMG400004744,PGSC0003DMG400010577,PGSC0003DMG400030470,PGSC0003DMG400004624,PGSC0003DMG400000628,PGSC0003DMG400031256,PGSC0003DMG400005994,PGSC0003DMG400011287,PGSC0003DMG401019352,PGSC0003DMG400008276,PGSC0003DMG400026643,PGSC0003DMG400026493,PGSC0003DMG400006869,Novel02386,PGSC0003DM…
GO:0016604	nuclear body	cellular_component	0.40204	1	1	2420	4	24895	PGSC0003DMG400028666
GO:0016607	nuclear speck	cellular_component	0.40204	1	1	2420	4	24895	PGSC0003DMG400028666
GO:0045944	positive regulation of transcription from RNA polymerase II promoter	biological_process	0.40204	1	1	2420	4	24895	PGSC0003DMG400028666
GO:0010383	cell wall polysaccharide metabolic process	biological_process	0.40237	1	1	2420	6	24895	PGSC0003DMG400000025
GO:0010410	hemicellulose metabolic process	biological_process	0.40237	1	1	2420	6	24895	PGSC0003DMG400000025
GO:0045491	xylan metabolic process	biological_process	0.40237	1	1	2420	6	24895	PGSC0003DMG400000025
GO:0045493	xylan catabolic process	biological_process	0.40237	1	1	2420	6	24895	PGSC0003DMG400000025
GO:0046559	alpha-glucuronidase activity	molecular_function	0.40237	1	1	2420	6	24895	PGSC0003DMG400000025
GO:0034220	ion transmembrane transport	biological_process	0.4025	1	52	2420	514	24895	PGSC0003DMG400008276,PGSC0003DMG400011287,PGSC0003DMG400029804,PGSC0003DMG400011639,PGSC0003DMG400028898,PGSC0003DMG400000799,PGSC0003DMG400026643,PGSC0003DMG400005956,PGSC0003DMG400030560,PGSC0003DMG400006869,PGSC0003DMG400027763,Novel01662,PGSC0003DMG400002202,PGSC0003DMG400001474,PGSC0003DMG400012345,PGSC0003DMG400000348,Novel01981,PGSC0003DMG400029153,PGSC0003DMG400001858,PGSC0003DMG400028215…
GO:0044420	extracellular matrix part	cellular_component	0.40404	1	8	2420	80	24895	PGSC0003DMG400014854,PGSC0003DMG400016129,PGSC0003DMG400014858,PGSC0003DMG400031405,PGSC0003DMG400000792,PGSC0003DMG400020947,PGSC0003DMG400012536,PGSC0003DMG400029773
GO:0005985	sucrose metabolic process	biological_process	0.40482	1	2	2420	12	24895	PGSC0003DMG400026428,PGSC0003DMG400013546
GO:0016749	N-succinyltransferase activity	molecular_function	0.40521	1	1	2420	4	24895	PGSC0003DMG400000704
GO:0047661	amino-acid racemase activity	molecular_function	0.40599	1	1	2420	5	24895	PGSC0003DMG400018190
GO:0000030	mannosyltransferase activity	molecular_function	0.40607	1	1	2420	5	24895	PGSC0003DMG400029309
GO:0004476	mannose-6-phosphate isomerase activity	molecular_function	0.40625	1	1	2420	4	24895	PGSC0003DMG400021264
GO:0019321	pentose metabolic process	biological_process	0.4068	1	2	2420	13	24895	PGSC0003DMG400023854,PGSC0003DMG400030509
GO:0005791	rough endoplasmic reticulum	cellular_component	0.40695	1	2	2420	16	24895	PGSC0003DMG400000628,PGSC0003DMG400007131
GO:0030867	rough endoplasmic reticulum membrane	cellular_component	0.40695	1	2	2420	16	24895	PGSC0003DMG400000628,PGSC0003DMG400007131
GO:0004526	ribonuclease P activity	molecular_function	0.40742	1	1	2420	5	24895	PGSC0003DMG400018666
GO:0004675	transmembrane receptor protein serine/threonine kinase activity	molecular_function	0.40773	1	2	2420	12	24895	PGSC0003DMG400000372,PGSC0003DMG400003372
GO:0005024	transforming growth factor beta-activated receptor activity	molecular_function	0.40784	1	1	2420	4	24895	PGSC0003DMG400000372
GO:0030414	peptidase inhibitor activity	molecular_function	0.40818	1	12	2420	140	24895	PGSC0003DMG400010143,PGSC0003DMG400011009,PGSC0003DMG400025678,PGSC0003DMG400004064,PGSC0003DMG400017588,PGSC0003DMG400009268,PGSC0003DMG400025774,PGSC0003DMG400025775,PGSC0003DMG400006283,PGSC0003DMG400017587,PGSC0003DMG400016726,Novel03048
GO:0061134	peptidase regulator activity	molecular_function	0.40818	1	12	2420	140	24895	Novel03048,PGSC0003DMG400016726,PGSC0003DMG400017587,PGSC0003DMG400006283,PGSC0003DMG400025775,PGSC0003DMG400025774,PGSC0003DMG400009268,PGSC0003DMG400017588,PGSC0003DMG400004064,PGSC0003DMG400025678,PGSC0003DMG400011009,PGSC0003DMG400010143
GO:0051428	peptide hormone receptor binding	molecular_function	0.40863	1	1	2420	4	24895	PGSC0003DMG400020335
GO:0051429	corticotropin-releasing hormone receptor binding	molecular_function	0.40863	1	1	2420	4	24895	PGSC0003DMG400020335
GO:0051431	corticotropin-releasing hormone receptor 2 binding	molecular_function	0.40863	1	1	2420	4	24895	PGSC0003DMG400020335
GO:0009291	unidirectional conjugation	biological_process	0.40978	1	1	2420	4	24895	PGSC0003DMG400000457
GO:0004623	phospholipase A2 activity	molecular_function	0.40986	1	1	2420	5	24895	PGSC0003DMG400010485
GO:0010563	negative regulation of phosphorus metabolic process	biological_process	0.41076	1	1	2420	6	24895	PGSC0003DMG400023979
GO:0045936	negative regulation of phosphate metabolic process	biological_process	0.41076	1	1	2420	6	24895	PGSC0003DMG400023979
GO:0045980	negative regulation of nucleotide metabolic process	biological_process	0.41076	1	1	2420	6	24895	PGSC0003DMG400023979
GO:0004135	amylo-alpha-1,6-glucosidase activity	molecular_function	0.41105	1	1	2420	4	24895	PGSC0003DMG400001596
GO:0005980	glycogen catabolic process	biological_process	0.41105	1	1	2420	4	24895	PGSC0003DMG400001596
GO:0009435	NAD biosynthetic process	biological_process	0.41138	1	1	2420	4	24895	PGSC0003DMG400020152
GO:0019674	NAD metabolic process	biological_process	0.41138	1	1	2420	4	24895	PGSC0003DMG400020152
GO:0016894	endonuclease activity, active with either ribo- or deoxyribonucleic acids and producing 3'-phosphomonoesters	molecular_function	0.41172	1	3	2420	31	24895	PGSC0003DMG400012234,PGSC0003DMG401017077,PGSC0003DMG400040677
GO:0030623	U5 snRNA binding	molecular_function	0.41211	1	1	2420	5	24895	PGSC0003DMG400024011
GO:0006935	chemotaxis	biological_process	0.41436	1	3	2420	24	24895	PGSC0003DMG400010724,PGSC0003DMG400002596,PGSC0003DMG400020947
GO:0006230	TMP biosynthetic process	biological_process	0.41584	1	1	2420	5	24895	PGSC0003DMG400021818
GO:0046044	TMP metabolic process	biological_process	0.41584	1	1	2420	5	24895	PGSC0003DMG400021818
GO:0043044	ATP-dependent chromatin remodeling	biological_process	0.41586	1	2	2420	13	24895	PGSC0003DMG400009975,PGSC0003DMG400010841
GO:0019318	hexose metabolic process	biological_process	0.41607	1	20	2420	177	24895	PGSC0003DMG400012012,PGSC0003DMG400025137,PGSC0003DMG400019605,PGSC0003DMG400030509,PGSC0003DMG400006381,PGSC0003DMG400029825,PGSC0003DMG400003123,PGSC0003DMG400023169,PGSC0003DMG400017413,PGSC0003DMG400022118,PGSC0003DMG400043373,PGSC0003DMG400029309,PGSC0003DMG400030565,PGSC0003DMG400016726,PGSC0003DMG400001147,PGSC0003DMG400003548,PGSC0003DMG402002721,PGSC0003DMG400002675,PGSC0003DMG400000935,…
GO:0071310	cellular response to organic substance	biological_process	0.41608	1	3	2420	24	24895	Novel01662,PGSC0003DMG400002248,PGSC0003DMG400002728
GO:0006270	DNA replication initiation	biological_process	0.41688	1	11	2420	114	24895	PGSC0003DMG400029804,PGSC0003DMG400009968,PGSC0003DMG400002221,PGSC0003DMG400029727,PGSC0003DMG400006323,PGSC0003DMG400002776,PGSC0003DMG400026532,PGSC0003DMG400006622,PGSC0003DMG400007424,PGSC0003DMG400027269,PGSC0003DMG400002728
GO:0016070	RNA metabolic process	biological_process	0.41836	1	324	2420	3316	24895	PGSC0003DMG400001565,PGSC0003DMG400027156,PGSC0003DMG400021289,PGSC0003DMG400022620,PGSC0003DMG400004624,PGSC0003DMG400003897,PGSC0003DMG400009961,PGSC0003DMG400008391,PGSC0003DMG400016812,PGSC0003DMG400028192,PGSC0003DMG400021452,PGSC0003DMG400010246,PGSC0003DMG400030318,PGSC0003DMG400031072,PGSC0003DMG400000555,PGSC0003DMG400027513,PGSC0003DMG400010676,PGSC0003DMG400025024,PGSC0003DMG400000811,…
GO:0051259	protein oligomerization	biological_process	0.41915	1	4	2420	30	24895	PGSC0003DMG400008149,PGSC0003DMG400012201,PGSC0003DMG400011180,PGSC0003DMG400001526
GO:0019074	viral RNA genome packaging	biological_process	0.41923	1	1	2420	5	24895	PGSC0003DMG400000597
GO:0005778	peroxisomal membrane	cellular_component	0.42088	1	3	2420	24	24895	PGSC0003DMG400027765,PGSC0003DMG400030462,PGSC0003DMG400014310
GO:0005779	integral to peroxisomal membrane	cellular_component	0.42088	1	3	2420	24	24895	PGSC0003DMG400027765,PGSC0003DMG400030462,PGSC0003DMG400014310
GO:0031231	intrinsic to peroxisomal membrane	cellular_component	0.42088	1	3	2420	24	24895	PGSC0003DMG400030462,PGSC0003DMG400014310,PGSC0003DMG400027765
GO:0031903	microbody membrane	cellular_component	0.42088	1	3	2420	24	24895	PGSC0003DMG400027765,PGSC0003DMG400014310,PGSC0003DMG400030462
GO:0044438	microbody part	cellular_component	0.42088	1	3	2420	24	24895	PGSC0003DMG400027765,PGSC0003DMG400014310,PGSC0003DMG400030462
GO:0044439	peroxisomal part	cellular_component	0.42088	1	3	2420	24	24895	PGSC0003DMG400030462,PGSC0003DMG400014310,PGSC0003DMG400027765
GO:0031226	intrinsic to plasma membrane	cellular_component	0.42122	1	3	2420	23	24895	PGSC0003DMG400027958,PGSC0003DMG401030325,PGSC0003DMG400006905
GO:0002253	activation of immune response	biological_process	0.4217	1	1	2420	5	24895	PGSC0003DMG400026671
GO:0002429	immune response-activating cell surface receptor signaling pathway	biological_process	0.4217	1	1	2420	5	24895	PGSC0003DMG400026671
GO:0002684	positive regulation of immune system process	biological_process	0.4217	1	1	2420	5	24895	PGSC0003DMG400026671
GO:0002757	immune response-activating signal transduction	biological_process	0.4217	1	1	2420	5	24895	PGSC0003DMG400026671
GO:0002764	immune response-regulating signaling pathway	biological_process	0.4217	1	1	2420	5	24895	PGSC0003DMG400026671
GO:0002768	immune response-regulating cell surface receptor signaling pathway	biological_process	0.4217	1	1	2420	5	24895	PGSC0003DMG400026671
GO:0050776	regulation of immune response	biological_process	0.4217	1	1	2420	5	24895	PGSC0003DMG400026671
GO:0050778	positive regulation of immune response	biological_process	0.4217	1	1	2420	5	24895	PGSC0003DMG400026671
GO:0050851	antigen receptor-mediated signaling pathway	biological_process	0.4217	1	1	2420	5	24895	PGSC0003DMG400026671
GO:0050852	T cell receptor signaling pathway	biological_process	0.4217	1	1	2420	5	24895	PGSC0003DMG400026671
GO:0009891	positive regulation of biosynthetic process	biological_process	0.42174	1	8	2420	73	24895	PGSC0003DMG400028666,PGSC0003DMG400029804,PGSC0003DMG400030318,PGSC0003DMG400024310,PGSC0003DMG400023622,PGSC0003DMG400009479,PGSC0003DMG400027750,PGSC0003DMG400027197
GO:0010557	positive regulation of macromolecule biosynthetic process	biological_process	0.42174	1	8	2420	73	24895	PGSC0003DMG400029804,PGSC0003DMG400030318,PGSC0003DMG400024310,PGSC0003DMG400023622,PGSC0003DMG400027750,PGSC0003DMG400009479,PGSC0003DMG400027197,PGSC0003DMG400028666
GO:0031328	positive regulation of cellular biosynthetic process	biological_process	0.42174	1	8	2420	73	24895	PGSC0003DMG400028666,PGSC0003DMG400030318,PGSC0003DMG400029804,PGSC0003DMG400023622,PGSC0003DMG400024310,PGSC0003DMG400027197,PGSC0003DMG400009479,PGSC0003DMG400027750
GO:0004312	fatty acid synthase activity	molecular_function	0.42427	1	5	2420	39	24895	PGSC0003DMG400029620,Novel01529,PGSC0003DMG400019305,PGSC0003DMG400019110,PGSC0003DMG400014549
GO:0009308	amine metabolic process	biological_process	0.42437	1	13	2420	114	24895	PGSC0003DMG400007216,PGSC0003DMG400020772,PGSC0003DMG400026226,PGSC0003DMG400028363,Novel01255,PGSC0003DMG400015278,PGSC0003DMG401029631,PGSC0003DMG401013112,PGSC0003DMG400029845,PGSC0003DMG400031836,PGSC0003DMG400031420,PGSC0003DMG400007518,Novel02164
GO:0016538	cyclin-dependent protein serine/threonine kinase regulator activity	molecular_function	0.42526	1	2	2420	17	24895	PGSC0003DMG400007951,PGSC0003DMG400015770
GO:0045892	negative regulation of transcription, DNA-dependent	biological_process	0.42606	1	7	2420	63	24895	PGSC0003DMG400030511,PGSC0003DMG400001631,PGSC0003DMG400007951,PGSC0003DMG400022860,PGSC0003DMG400023622,PGSC0003DMG400031494,PGSC0003DMG400024186
GO:0051253	negative regulation of RNA metabolic process	biological_process	0.42606	1	7	2420	63	24895	PGSC0003DMG400022860,PGSC0003DMG400007951,PGSC0003DMG400023622,PGSC0003DMG400024186,PGSC0003DMG400031494,PGSC0003DMG400030511,PGSC0003DMG400001631
GO:0048522	positive regulation of cellular process	biological_process	0.42611	1	20	2420	204	24895	PGSC0003DMG400000792,PGSC0003DMG400014339,PGSC0003DMG400028666,PGSC0003DMG400001516,PGSC0003DMG400029804,PGSC0003DMG400026168,PGSC0003DMG400011951,PGSC0003DMG400023622,PGSC0003DMG400031808,PGSC0003DMG400028677,PGSC0003DMG400027197,PGSC0003DMG400009479,PGSC0003DMG400028271,PGSC0003DMG400012234,PGSC0003DMG400030376,PGSC0003DMG400030318,PGSC0003DMG400025528,PGSC0003DMG400014854,PGSC0003DMG400024310,…
GO:0030153	bacteriocin immunity	biological_process	0.43085	1	2	2420	14	24895	PGSC0003DMG400029542,PGSC0003DMG400009698
GO:0004807	triose-phosphate isomerase activity	molecular_function	0.43121	1	1	2420	5	24895	PGSC0003DMG400027745
GO:0009966	regulation of signal transduction	biological_process	0.43234	1	16	2420	137	24895	PGSC0003DMG400011207,PGSC0003DMG400004624,PGSC0003DMG400029463,PGSC0003DMG400010577,PGSC0003DMG400005835,PGSC0003DMG400025528,PGSC0003DMG400026461,PGSC0003DMG401019343,PGSC0003DMG400023979,PGSC0003DMG400023235,PGSC0003DMG400007400,PGSC0003DMG400028746,PGSC0003DMG400018291,PGSC0003DMG400018512,PGSC0003DMG400025001,PGSC0003DMG400001516
GO:0003682	chromatin binding	molecular_function	0.43355	1	38	2420	377	24895	PGSC0003DMG400013752,PGSC0003DMG400026181,PGSC0003DMG400011976,PGSC0003DMG400007603,Novel02346,PGSC0003DMG400024983,PGSC0003DMG400018750,PGSC0003DMG400017176,PGSC0003DMG400005626,PGSC0003DMG400030397,PGSC0003DMG400008761,PGSC0003DMG400025888,PGSC0003DMG400013405,PGSC0003DMG400000828,PGSC0003DMG400006622,PGSC0003DMG400012341,PGSC0003DMG400020012,PGSC0003DMG400013215,PGSC0003DMG400011822,PGSC0003DM…
GO:0006026	aminoglycan catabolic process	biological_process	0.43468	1	3	2420	27	24895	PGSC0003DMG400004593,PGSC0003DMG400001529,PGSC0003DMG400026855
GO:0038023	signaling receptor activity	molecular_function	0.435	1	21	2420	190	24895	PGSC0003DMG400002596,PGSC0003DMG400002248,PGSC0003DMG400006044,PGSC0003DMG400029463,PGSC0003DMG400013406,PGSC0003DMG400000780,PGSC0003DMG400000372,PGSC0003DMG400002728,PGSC0003DMG400000606,PGSC0003DMG400004675,PGSC0003DMG400017298,PGSC0003DMG400029804,PGSC0003DMG400003372,PGSC0003DMG400025027,PGSC0003DMG400017186,PGSC0003DMG400029690,PGSC0003DMG400034307,PGSC0003DMG400002495,PGSC0003DMG400029542,…
GO:0043934	sporulation	biological_process	0.43561	1	3	2420	24	24895	PGSC0003DMG400002151,PGSC0003DMG400006283,PGSC0003DMG400012653
GO:0055086	nucleobase-containing small molecule metabolic process	biological_process	0.43597	1	66	2420	629	24895	PGSC0003DMG400023979,PGSC0003DMG400002495,PGSC0003DMG400028746,PGSC0003DMG400025336,PGSC0003DMG400014030,PGSC0003DMG400018292,PGSC0003DMG400001516,PGSC0003DMG400001656,PGSC0003DMG400002359,PGSC0003DMG400004962,PGSC0003DMG400025137,PGSC0003DMG400020152,PGSC0003DMG400008752,PGSC0003DMG400017413,PGSC0003DMG400008982,PGSC0003DMG400029085,PGSC0003DMG400007131,PGSC0003DMG400010485,PGSC0003DMG400037250,…
GO:0009439	cyanate metabolic process	biological_process	0.43817	1	1	2420	5	24895	PGSC0003DMG400020605
GO:0005604	basement membrane	cellular_component	0.43847	1	7	2420	72	24895	PGSC0003DMG400012536,PGSC0003DMG400014858,PGSC0003DMG400016129,PGSC0003DMG400020947,PGSC0003DMG400014854,PGSC0003DMG400000792,PGSC0003DMG400031405
GO:0016831	carboxy-lyase activity	molecular_function	0.43922	1	14	2420	129	24895	PGSC0003DMG400009113,PGSC0003DMG400017580,PGSC0003DMG400019810,PGSC0003DMG400015153,PGSC0003DMG400001147,PGSC0003DMG400007518,PGSC0003DMG400000785,PGSC0003DMG400029804,PGSC0003DMG400021264,PGSC0003DMG400000767,PGSC0003DMG400001100,PGSC0003DMG400018098,Novel02221,PGSC0003DMG400027602
GO:0032182	small conjugating protein binding	molecular_function	0.44045	1	1	2420	5	24895	PGSC0003DMG400006640
GO:0043130	ubiquitin binding	molecular_function	0.44045	1	1	2420	5	24895	PGSC0003DMG400006640
GO:0004810	tRNA adenylyltransferase activity	molecular_function	0.44124	1	1	2420	5	24895	PGSC0003DMG400019189
GO:0016437	tRNA cytidylyltransferase activity	molecular_function	0.44124	1	1	2420	5	24895	PGSC0003DMG400019189
GO:0070567	cytidylyltransferase activity	molecular_function	0.44124	1	1	2420	5	24895	PGSC0003DMG400019189
GO:0044425	membrane part	cellular_component	0.44141	1	331	2420	3281	24895	PGSC0003DMG400025545,Novel01183,PGSC0003DMG400013406,PGSC0003DMG400027764,PGSC0003DMG400010032,PGSC0003DMG400023856,PGSC0003DMG400026341,PGSC0003DMG400008444,PGSC0003DMG401020784,PGSC0003DMG400002971,PGSC0003DMG400008523,PGSC0003DMG400000879,PGSC0003DMG401027116,PGSC0003DMG400009937,PGSC0003DMG400000231,PGSC0003DMG400025509,PGSC0003DMG400002495,PGSC0003DMG400000293,PGSC0003DMG400013815,PGSC0003DM…
GO:0000003	reproduction	biological_process	0.44149	1	38	2420	370	24895	PGSC0003DMG400001417,PGSC0003DMG400013887,PGSC0003DMG400022063,PGSC0003DMG401005047,PGSC0003DMG400018452,PGSC0003DMG400003999,PGSC0003DMG400019241,PGSC0003DMG400021264,PGSC0003DMG400030209,PGSC0003DMG402003983,PGSC0003DMG400018457,PGSC0003DMG400000896,PGSC0003DMG400008523,PGSC0003DMG400015015,PGSC0003DMG400025263,PGSC0003DMG400019237,PGSC0003DMG400026168,PGSC0003DMG400024980,PGSC0003DMG400030919,…
GO:0015081	sodium ion transmembrane transporter activity	molecular_function	0.44194	1	6	2420	53	24895	PGSC0003DMG400009113,PGSC0003DMG400017580,PGSC0003DMG400029804,PGSC0003DMG400027958,PGSC0003DMG400006905,PGSC0003DMG400029074
GO:0004470	malic enzyme activity	molecular_function	0.44273	1	2	2420	13	24895	PGSC0003DMG400002612,PGSC0003DMG400030121
GO:0004471	malate dehydrogenase (decarboxylating) activity	molecular_function	0.44273	1	2	2420	13	24895	PGSC0003DMG400002612,PGSC0003DMG400030121
GO:0016615	malate dehydrogenase activity	molecular_function	0.44273	1	2	2420	13	24895	PGSC0003DMG400002612,PGSC0003DMG400030121
GO:0006403	RNA localization	biological_process	0.4433	1	3	2420	26	24895	PGSC0003DMG400000348,PGSC0003DMG402024074,PGSC0003DMG400003343
GO:0050657	nucleic acid transport	biological_process	0.4433	1	3	2420	26	24895	PGSC0003DMG400003343,PGSC0003DMG402024074,PGSC0003DMG400000348
GO:0050658	RNA transport	biological_process	0.4433	1	3	2420	26	24895	PGSC0003DMG400000348,PGSC0003DMG402024074,PGSC0003DMG400003343
GO:0051236	establishment of RNA localization	biological_process	0.4433	1	3	2420	26	24895	PGSC0003DMG400000348,PGSC0003DMG400003343,PGSC0003DMG402024074
GO:0004620	phospholipase activity	molecular_function	0.44409	1	3	2420	22	24895	PGSC0003DMG400010485,PGSC0003DMG400009147,PGSC0003DMG400006622
GO:0035639	purine ribonucleoside triphosphate binding	molecular_function	0.44414	1	365	2420	3326	24895	PGSC0003DMG400028688,Novel00128,PGSC0003DMG400003999,PGSC0003DMG400014854,PGSC0003DMG400030274,PGSC0003DMG400008108,PGSC0003DMG400026142,PGSC0003DMG400024478,PGSC0003DMG400005612,PGSC0003DMG400007399,PGSC0003DMG400023419,PGSC0003DMG401023061,PGSC0003DMG400031081,PGSC0003DMG400025316,PGSC0003DMG400022936,PGSC0003DMG402012338,PGSC0003DMG400015391,PGSC0003DMG400014225,PGSC0003DMG402003983,PGSC0003DM…
GO:0009611	response to wounding	biological_process	0.4449	1	14	2420	175	24895	PGSC0003DMG400000780,PGSC0003DMG400017588,Novel00880,PGSC0003DMG400032124,PGSC0003DMG400004064,PGSC0003DMG400011009,PGSC0003DMG400021435,PGSC0003DMG400017007,Novel03048,PGSC0003DMG400016870,PGSC0003DMG400000348,PGSC0003DMG401020784,PGSC0003DMG400017587,PGSC0003DMG400028215
GO:0004383	guanylate cyclase activity	molecular_function	0.44499	1	1	2420	6	24895	PGSC0003DMG400025336
GO:0006182	cGMP biosynthetic process	biological_process	0.44499	1	1	2420	6	24895	PGSC0003DMG400025336
GO:0046068	cGMP metabolic process	biological_process	0.44499	1	1	2420	6	24895	PGSC0003DMG400025336
GO:0010646	regulation of cell communication	biological_process	0.44599	1	16	2420	138	24895	PGSC0003DMG400026461,PGSC0003DMG400025528,PGSC0003DMG400005835,PGSC0003DMG400010577,PGSC0003DMG400029463,PGSC0003DMG400004624,PGSC0003DMG400011207,PGSC0003DMG400001516,PGSC0003DMG400025001,PGSC0003DMG400018512,PGSC0003DMG400018291,PGSC0003DMG400028746,PGSC0003DMG400007400,PGSC0003DMG400023235,PGSC0003DMG400023979,PGSC0003DMG401019343
GO:0044445	cytosolic part	cellular_component	0.44622	1	9	2420	93	24895	PGSC0003DMG400000896,PGSC0003DMG400014854,PGSC0003DMG400017413,PGSC0003DMG400033029,PGSC0003DMG402002721,PGSC0003DMG400016726,PGSC0003DMG400029309,PGSC0003DMG400008386,PGSC0003DMG401028340
GO:0050840	extracellular matrix binding	molecular_function	0.44646	1	1	2420	7	24895	PGSC0003DMG400024162
GO:0043015	gamma-tubulin binding	molecular_function	0.44725	1	1	2420	5	24895	PGSC0003DMG400014854
GO:0019199	transmembrane receptor protein kinase activity	molecular_function	0.44735	1	2	2420	13	24895	PGSC0003DMG400003372,PGSC0003DMG400000372
GO:0009617	response to bacterium	biological_process	0.44873	1	9	2420	83	24895	PGSC0003DMG400017453,PGSC0003DMG400008101,PGSC0003DMG400012824,PGSC0003DMG400029705,PGSC0003DMG400025626,PGSC0003DMG400025487,PGSC0003DMG400019437,PGSC0003DMG400009483,PGSC0003DMG400017457
GO:0042742	defense response to bacterium	biological_process	0.44873	1	9	2420	83	24895	PGSC0003DMG400009483,PGSC0003DMG400025487,PGSC0003DMG400025626,PGSC0003DMG400019437,PGSC0003DMG400017457,PGSC0003DMG400017453,PGSC0003DMG400029705,PGSC0003DMG400012824,PGSC0003DMG400008101
GO:0017006	protein-tetrapyrrole linkage	biological_process	0.44917	1	1	2420	5	24895	PGSC0003DMG400009816
GO:0015643	toxic substance binding	molecular_function	0.44993	1	2	2420	15	24895	PGSC0003DMG400029542,PGSC0003DMG400009698
GO:0006555	methionine metabolic process	biological_process	0.45003	1	2	2420	13	24895	PGSC0003DMG400016168,PGSC0003DMG400028127
GO:0006948	induction by virus of host cell-cell fusion	biological_process	0.45045	1	1	2420	6	24895	PGSC0003DMG400005150
GO:0006081	cellular aldehyde metabolic process	biological_process	0.45062	1	1	2420	6	24895	PGSC0003DMG400025165
GO:0007127	meiosis I	biological_process	0.45087	1	3	2420	28	24895	PGSC0003DMG400015015,PGSC0003DMG400013550,PGSC0003DMG400022063
GO:0031324	negative regulation of cellular metabolic process	biological_process	0.45202	1	8	2420	76	24895	PGSC0003DMG400023979,PGSC0003DMG400007951,PGSC0003DMG400022860,PGSC0003DMG400001631,PGSC0003DMG400030511,PGSC0003DMG400024186,PGSC0003DMG400031494,PGSC0003DMG400023622
GO:0004435	phosphatidylinositol phospholipase C activity	molecular_function	0.45276	1	2	2420	13	24895	PGSC0003DMG400006622,PGSC0003DMG400009147
GO:0009341	beta-galactosidase complex	cellular_component	0.45285	1	3	2420	22	24895	PGSC0003DMG400002590,PGSC0003DMG400003521,PGSC0003DMG400030954
GO:0031090	organelle membrane	cellular_component	0.45298	1	64	2420	641	24895	PGSC0003DMG400000628,PGSC0003DMG400005994,PGSC0003DMG400005987,PGSC0003DMG400012345,PGSC0003DMG400032122,PGSC0003DMG400007387,PGSC0003DMG400023272,PGSC0003DMG400019334,Novel01981,PGSC0003DMG400001858,PGSC0003DMG400024615,PGSC0003DMG401011681,PGSC0003DMG400021526,PGSC0003DMG400014310,Novel02386,PGSC0003DMG400030970,PGSC0003DMG400008276,PGSC0003DMG400011287,PGSC0003DMG400030462,PGSC0003DMG400027507…
GO:0006275	regulation of DNA replication	biological_process	0.45483	1	2	2420	14	24895	PGSC0003DMG400012289,PGSC0003DMG401004023
GO:0044454	nuclear chromosome part	cellular_component	0.45519	1	11	2420	109	24895	PGSC0003DMG400015659,PGSC0003DMG400006369,PGSC0003DMG400015015,PGSC0003DMG400031755,PGSC0003DMG400014155,PGSC0003DMG400000792,PGSC0003DMG400022063,PGSC0003DMG400000896,PGSC0003DMG400024309,PGSC0003DMG400006283,PGSC0003DMG400027155
GO:0030151	molybdenum ion binding	molecular_function	0.45545	1	2	2420	13	24895	PGSC0003DMG400018104,PGSC0003DMG400008223
GO:0004420	hydroxymethylglutaryl-CoA reductase (NADPH) activity	molecular_function	0.45616	1	1	2420	8	24895	PGSC0003DMG400003461
GO:0031966	mitochondrial membrane	cellular_component	0.45622	1	32	2420	327	24895	PGSC0003DMG400008982,PGSC0003DMG400027019,PGSC0003DMG400019413,PGSC0003DMG401028184,PGSC0003DMG400027507,PGSC0003DMG400002359,PGSC0003DMG400026341,PGSC0003DMG401004423,PGSC0003DMG400001656,PGSC0003DMG400032771,PGSC0003DMG400029885,PGSC0003DMG400023050,PGSC0003DMG400008270,PGSC0003DMG400002495,PGSC0003DMG400007658,PGSC0003DMG400011546,PGSC0003DMG400001302,PGSC0003DMG400001858,PGSC0003DMG400019334,…
GO:0000394	RNA splicing, via endonucleolytic cleavage and ligation	biological_process	0.45696	1	2	2420	15	24895	PGSC0003DMG401017077,PGSC0003DMG400012234
GO:0006388	tRNA splicing, via endonucleolytic cleavage and ligation	biological_process	0.45696	1	2	2420	15	24895	PGSC0003DMG401017077,PGSC0003DMG400012234
GO:0009274	peptidoglycan-based cell wall	cellular_component	0.45732	1	1	2420	6	24895	PGSC0003DMG400006509
GO:0009276	Gram-negative-bacterium-type cell wall	cellular_component	0.45732	1	1	2420	6	24895	PGSC0003DMG400006509
GO:0043603	cellular amide metabolic process	biological_process	0.45851	1	8	2420	69	24895	PGSC0003DMG400004259,PGSC0003DMG400003643,PGSC0003DMG400015278,PGSC0003DMG400013633,PGSC0003DMG400004170,PGSC0003DMG400015448,PGSC0003DMG400023620,PGSC0003DMG402031484
GO:0051382	kinetochore assembly	biological_process	0.45883	1	3	2420	26	24895	PGSC0003DMG400022676,PGSC0003DMG400008989,PGSC0003DMG400003701
GO:0051383	kinetochore organization	biological_process	0.45883	1	3	2420	26	24895	PGSC0003DMG400003701,PGSC0003DMG400008989,PGSC0003DMG400022676
GO:0019054	modulation by virus of host process	biological_process	0.45924	1	2	2420	19	24895	PGSC0003DMG400011951,PGSC0003DMG400005150
GO:0044068	modulation by symbiont of host cellular process	biological_process	0.45924	1	2	2420	19	24895	PGSC0003DMG400011951,PGSC0003DMG400005150
GO:0006813	potassium ion transport	biological_process	0.46021	1	15	2420	133	24895	PGSC0003DMG400033906,PGSC0003DMG400004572,PGSC0003DMG402025066,PGSC0003DMG400023169,PGSC0003DMG400000501,PGSC0003DMG400005284,Novel03155,PGSC0003DMG400033667,Novel03057,PGSC0003DMG400022918,PGSC0003DMG400023050,PGSC0003DMG401030325,PGSC0003DMG400028929,PGSC0003DMG400007658,PGSC0003DMG400006381
GO:0008375	acetylglucosaminyltransferase activity	molecular_function	0.46152	1	8	2420	69	24895	PGSC0003DMG400007111,PGSC0003DMG400007331,PGSC0003DMG400012635,PGSC0003DMG402003005,PGSC0003DMG400020811,PGSC0003DMG400002000,PGSC0003DMG400005902,PGSC0003DMG400002359
GO:0004047	aminomethyltransferase activity	molecular_function	0.46286	1	1	2420	5	24895	PGSC0003DMG400016444
GO:0000226	microtubule cytoskeleton organization	biological_process	0.46361	1	9	2420	88	24895	PGSC0003DMG400006283,PGSC0003DMG400025528,PGSC0003DMG400026168,PGSC0003DMG400006353,PGSC0003DMG400000896,PGSC0003DMG400000792,PGSC0003DMG400029110,PGSC0003DMG400006369,PGSC0003DMG400028580
GO:0005996	monosaccharide metabolic process	biological_process	0.46472	1	21	2420	191	24895	PGSC0003DMG400030509,PGSC0003DMG400006381,PGSC0003DMG400029825,PGSC0003DMG400012012,PGSC0003DMG400019605,PGSC0003DMG400025137,PGSC0003DMG400029309,PGSC0003DMG400030565,PGSC0003DMG400016726,PGSC0003DMG400003123,PGSC0003DMG400023169,PGSC0003DMG400022118,PGSC0003DMG400017413,PGSC0003DMG400043373,PGSC0003DMG400001147,PGSC0003DMG400003548,PGSC0003DMG400023854,PGSC0003DMG400000935,PGSC0003DMG400004822,…
GO:0008643	carbohydrate transport	biological_process	0.4653	1	9	2420	85	24895	PGSC0003DMG400008989,Novel00710,PGSC0003DMG400021686,PGSC0003DMG400027763,PGSC0003DMG400009830,PGSC0003DMG402002771,PGSC0003DMG400041767,PGSC0003DMG400014327,PGSC0003DMG401013876
GO:0000981	sequence-specific DNA binding RNA polymerase II transcription factor activity	molecular_function	0.46548	1	1	2420	7	24895	PGSC0003DMG400006489
GO:0006449	regulation of translational termination	biological_process	0.46572	1	1	2420	8	24895	PGSC0003DMG400023622
GO:0006452	translational frameshifting	biological_process	0.46572	1	1	2420	8	24895	PGSC0003DMG400023622
GO:0043243	positive regulation of protein complex disassembly	biological_process	0.46572	1	1	2420	8	24895	PGSC0003DMG400023622
GO:0045727	positive regulation of translation	biological_process	0.46572	1	1	2420	8	24895	PGSC0003DMG400023622
GO:0045901	positive regulation of translational elongation	biological_process	0.46572	1	1	2420	8	24895	PGSC0003DMG400023622
GO:0045905	positive regulation of translational termination	biological_process	0.46572	1	1	2420	8	24895	PGSC0003DMG400023622
GO:0007276	gamete generation	biological_process	0.46622	1	3	2420	28	24895	PGSC0003DMG400030919,PGSC0003DMG400013550,PGSC0003DMG400030918
GO:0009237	siderophore metabolic process	biological_process	0.46674	1	1	2420	5	24895	PGSC0003DMG400023620
GO:0015343	siderophore transmembrane transporter activity	molecular_function	0.46674	1	1	2420	5	24895	PGSC0003DMG400023620
GO:0015603	iron chelate transmembrane transporter activity	molecular_function	0.46674	1	1	2420	5	24895	PGSC0003DMG400023620
GO:0019290	siderophore biosynthetic process	biological_process	0.46674	1	1	2420	5	24895	PGSC0003DMG400023620
GO:0042927	siderophore transporter activity	molecular_function	0.46674	1	1	2420	5	24895	PGSC0003DMG400023620
GO:0046486	glycerolipid metabolic process	biological_process	0.46686	1	18	2420	165	24895	PGSC0003DMG400007654,PGSC0003DMG401028367,PGSC0003DMG400026257,PGSC0003DMG400018382,PGSC0003DMG400027269,PGSC0003DMG400009147,PGSC0003DMG400004016,PGSC0003DMG400019188,PGSC0003DMG400027596,PGSC0003DMG400010352,PGSC0003DMG400019873,PGSC0003DMG400030502,PGSC0003DMG401004013,PGSC0003DMG401018530,Novel00143,PGSC0003DMG400030564,PGSC0003DMG400011311,Novel01733
GO:0006106	fumarate metabolic process	biological_process	0.46688	1	1	2420	6	24895	PGSC0003DMG400023738
GO:0004872	receptor activity	molecular_function	0.46689	1	24	2420	222	24895	PGSC0003DMG400029690,PGSC0003DMG400024704,PGSC0003DMG400020947,PGSC0003DMG400002495,PGSC0003DMG400029542,PGSC0003DMG402029299,PGSC0003DMG400034307,PGSC0003DMG400029804,PGSC0003DMG400025001,PGSC0003DMG400003372,PGSC0003DMG400004675,PGSC0003DMG400017298,PGSC0003DMG400000606,Novel01118,PGSC0003DMG400017186,PGSC0003DMG400025027,PGSC0003DMG400013406,PGSC0003DMG400002728,PGSC0003DMG400000372,PGSC0003DM…
GO:0003774	motor activity	molecular_function	0.46867	1	12	2420	98	24895	PGSC0003DMG400014854,PGSC0003DMG400003550,PGSC0003DMG400001646,PGSC0003DMG402028776,PGSC0003DMG400031457,PGSC0003DMG400013677,PGSC0003DMG400014858,PGSC0003DMG400019264,PGSC0003DMG400022037,PGSC0003DMG400016906,PGSC0003DMG400003701,PGSC0003DMG400020947
GO:0016407	acetyltransferase activity	molecular_function	0.46876	1	11	2420	106	24895	PGSC0003DMG400021422,PGSC0003DMG400010847,PGSC0003DMG400026301,PGSC0003DMG400014770,PGSC0003DMG400014379,PGSC0003DMG400014778,PGSC0003DMG400015229,PGSC0003DMG400022181,PGSC0003DMG400032273,PGSC0003DMG400015615,PGSC0003DMG400032272
GO:0005829	cytosol	cellular_component	0.46951	1	9	2420	97	24895	PGSC0003DMG400016726,PGSC0003DMG401028340,PGSC0003DMG400008386,PGSC0003DMG400029309,PGSC0003DMG400014854,PGSC0003DMG400017413,PGSC0003DMG402002721,PGSC0003DMG400033029,PGSC0003DMG400000896
GO:0048583	regulation of response to stimulus	biological_process	0.4696	1	17	2420	150	24895	PGSC0003DMG400004624,PGSC0003DMG400011207,PGSC0003DMG400025528,PGSC0003DMG400005835,PGSC0003DMG400026461,PGSC0003DMG400029463,PGSC0003DMG400010577,PGSC0003DMG400007400,PGSC0003DMG400028746,PGSC0003DMG400026671,PGSC0003DMG400018291,PGSC0003DMG400023979,PGSC0003DMG401019343,PGSC0003DMG400023235,PGSC0003DMG400001516,PGSC0003DMG400025001,PGSC0003DMG400018512
GO:0008725	DNA-3-methyladenine glycosylase activity	molecular_function	0.47116	1	1	2420	7	24895	PGSC0003DMG400011287
GO:0043733	DNA-3-methylbase glycosylase activity	molecular_function	0.47116	1	1	2420	7	24895	PGSC0003DMG400011287
GO:0071855	neuropeptide receptor binding	molecular_function	0.47116	1	1	2420	7	24895	PGSC0003DMG400020335
GO:0036094	small molecule binding	molecular_function	0.47139	1	448	2420	4106	24895	PGSC0003DMG400028479,PGSC0003DMG401018777,PGSC0003DMG400007899,PGSC0003DMG400007994,PGSC0003DMG400024910,PGSC0003DMG400031190,PGSC0003DMG400028169,PGSC0003DMG400013147,PGSC0003DMG400004409,PGSC0003DMG400013497,PGSC0003DMG400030625,PGSC0003DMG400027074,Novel00852,PGSC0003DMG400002682,PGSC0003DMG400027325,Novel01593,PGSC0003DMG400029520,PGSC0003DMG400030560,PGSC0003DMG400012594,PGSC0003DMG400013511…
GO:0009119	ribonucleoside metabolic process	biological_process	0.47152	1	44	2420	420	24895	PGSC0003DMG400007131,PGSC0003DMG400030560,PGSC0003DMG400037250,PGSC0003DMG400013511,PGSC0003DMG400006869,PGSC0003DMG400018291,Novel02386,PGSC0003DMG400026493,PGSC0003DMG400008276,PGSC0003DMG400011287,PGSC0003DMG400026643,PGSC0003DMG400000628,PGSC0003DMG400005994,PGSC0003DMG400031256,PGSC0003DMG400004624,PGSC0003DMG400030470,PGSC0003DMG400012345,PGSC0003DMG400014345,PGSC0003DMG400010577,PGSC0003DM…
GO:0005852	eukaryotic translation initiation factor 3 complex	cellular_component	0.47184	1	3	2420	26	24895	PGSC0003DMG400006323,PGSC0003DMG400024467,PGSC0003DMG400010841
GO:0033646	host intracellular part	cellular_component	0.47304	1	9	2420	88	24895	PGSC0003DMG400014607,PGSC0003DMG400004129,PGSC0003DMG400021452,PGSC0003DMG400029804,PGSC0003DMG400011951,PGSC0003DMG400025096,PGSC0003DMG400031256,PGSC0003DMG400022620,PGSC0003DMG400023859
GO:0043656	intracellular region of host	cellular_component	0.47304	1	9	2420	88	24895	PGSC0003DMG400022620,PGSC0003DMG400023859,PGSC0003DMG400025096,PGSC0003DMG400031256,PGSC0003DMG400029804,PGSC0003DMG400011951,PGSC0003DMG400004129,PGSC0003DMG400021452,PGSC0003DMG400014607
GO:0004751	ribose-5-phosphate isomerase activity	molecular_function	0.47319	1	1	2420	6	24895	PGSC0003DMG400030509
GO:0009052	pentose-phosphate shunt, non-oxidative branch	biological_process	0.47319	1	1	2420	6	24895	PGSC0003DMG400030509
GO:0004066	asparagine synthase (glutamine-hydrolyzing) activity	molecular_function	0.47321	1	1	2420	5	24895	PGSC0003DMG400004170
GO:0006528	asparagine metabolic process	biological_process	0.47321	1	1	2420	5	24895	PGSC0003DMG400004170
GO:0006529	asparagine biosynthetic process	biological_process	0.47321	1	1	2420	5	24895	PGSC0003DMG400004170
GO:0051493	regulation of cytoskeleton organization	biological_process	0.47364	1	2	2420	16	24895	PGSC0003DMG400028580,PGSC0003DMG400006353
GO:0008113	peptide-methionine (S)-S-oxide reductase activity	molecular_function	0.47535	1	1	2420	6	24895	PGSC0003DMG400021589
GO:0008131	primary amine oxidase activity	molecular_function	0.47667	1	2	2420	15	24895	Novel02164,PGSC0003DMG400031836
GO:0032324	molybdopterin cofactor biosynthetic process	biological_process	0.47747	1	2	2420	16	24895	PGSC0003DMG401028184,PGSC0003DMG400010973
GO:0043545	molybdopterin cofactor metabolic process	biological_process	0.47747	1	2	2420	16	24895	PGSC0003DMG400010973,PGSC0003DMG401028184
GO:0031967	organelle envelope	cellular_component	0.47792	1	43	2420	442	24895	PGSC0003DMG400008270,PGSC0003DMG400028621,PGSC0003DMG400002495,PGSC0003DMG400007658,PGSC0003DMG401015894,PGSC0003DMG400029885,PGSC0003DMG400023050,PGSC0003DMG400032771,PGSC0003DMG400031808,PGSC0003DMG401004423,PGSC0003DMG400026168,PGSC0003DMG400001656,PGSC0003DMG400001417,PGSC0003DMG400002359,PGSC0003DMG400016906,PGSC0003DMG400026341,PGSC0003DMG400027507,PGSC0003DMG400014854,PGSC0003DMG400027019,…
GO:0005978	glycogen biosynthetic process	biological_process	0.47862	1	1	2420	6	24895	PGSC0003DMG400019490
GO:0000775	chromosome, centromeric region	cellular_component	0.48021	1	15	2420	148	24895	PGSC0003DMG400010246,PGSC0003DMG400006283,PGSC0003DMG400026181,PGSC0003DMG400003550,PGSC0003DMG400031755,PGSC0003DMG400000792,PGSC0003DMG400006369,PGSC0003DMG400006622,PGSC0003DMG400015659,PGSC0003DMG400003701,PGSC0003DMG400027513,PGSC0003DMG400011822,PGSC0003DMG400017176,PGSC0003DMG400010841,PGSC0003DMG400000896
GO:0008080	N-acetyltransferase activity	molecular_function	0.48165	1	9	2420	88	24895	PGSC0003DMG400015615,PGSC0003DMG400032272,PGSC0003DMG400014778,PGSC0003DMG400015229,PGSC0003DMG400032273,PGSC0003DMG400026301,PGSC0003DMG400014770,PGSC0003DMG400021422,PGSC0003DMG400010847
GO:0015939	pantothenate metabolic process	biological_process	0.48179	1	1	2420	7	24895	PGSC0003DMG400004259
GO:0015940	pantothenate biosynthetic process	biological_process	0.48179	1	1	2420	7	24895	PGSC0003DMG400004259
GO:0023051	regulation of signaling	biological_process	0.482	1	16	2420	141	24895	PGSC0003DMG400004624,PGSC0003DMG400011207,PGSC0003DMG400010577,PGSC0003DMG400029463,PGSC0003DMG400026461,PGSC0003DMG400005835,PGSC0003DMG400025528,PGSC0003DMG400023235,PGSC0003DMG400023979,PGSC0003DMG401019343,PGSC0003DMG400018291,PGSC0003DMG400007400,PGSC0003DMG400028746,PGSC0003DMG400018512,PGSC0003DMG400001516,PGSC0003DMG400025001
GO:0010628	positive regulation of gene expression	biological_process	0.48201	1	7	2420	65	24895	PGSC0003DMG400029804,PGSC0003DMG400030318,PGSC0003DMG400024310,PGSC0003DMG400027750,PGSC0003DMG400009479,PGSC0003DMG400028666,PGSC0003DMG400027197
GO:0045893	positive regulation of transcription, DNA-dependent	biological_process	0.48201	1	7	2420	65	24895	PGSC0003DMG400009479,PGSC0003DMG400027750,PGSC0003DMG400027197,PGSC0003DMG400028666,PGSC0003DMG400024310,PGSC0003DMG400029804,PGSC0003DMG400030318
GO:0045935	positive regulation of nucleobase-containing compound metabolic process	biological_process	0.48201	1	7	2420	65	24895	PGSC0003DMG400030318,PGSC0003DMG400029804,PGSC0003DMG400024310,PGSC0003DMG400028666,PGSC0003DMG400027197,PGSC0003DMG400009479,PGSC0003DMG400027750
GO:0051173	positive regulation of nitrogen compound metabolic process	biological_process	0.48201	1	7	2420	65	24895	PGSC0003DMG400028666,PGSC0003DMG400027197,PGSC0003DMG400027750,PGSC0003DMG400009479,PGSC0003DMG400024310,PGSC0003DMG400030318,PGSC0003DMG400029804
GO:0051254	positive regulation of RNA metabolic process	biological_process	0.48201	1	7	2420	65	24895	PGSC0003DMG400030318,PGSC0003DMG400029804,PGSC0003DMG400024310,PGSC0003DMG400027197,PGSC0003DMG400028666,PGSC0003DMG400009479,PGSC0003DMG400027750
GO:0019385	methanogenesis, from acetate	biological_process	0.48232	1	1	2420	5	24895	Novel00683
GO:0005681	spliceosomal complex	cellular_component	0.48251	1	5	2420	48	24895	PGSC0003DMG400002221,PGSC0003DMG400015452,PGSC0003DMG400019362,PGSC0003DMG400022346,PGSC0003DMG400027513
GO:0005471	ATP:ADP antiporter activity	molecular_function	0.48256	1	1	2420	6	24895	PGSC0003DMG400005612
GO:0070887	cellular response to chemical stimulus	biological_process	0.48404	1	3	2420	26	24895	PGSC0003DMG400002728,PGSC0003DMG400002248,Novel01662
GO:0008380	RNA splicing	biological_process	0.48445	1	7	2420	67	24895	PGSC0003DMG400022346,PGSC0003DMG400027513,PGSC0003DMG400019362,PGSC0003DMG401017077,PGSC0003DMG400002221,PGSC0003DMG400015452,PGSC0003DMG400012234
GO:0008115	sarcosine oxidase activity	molecular_function	0.485	1	1	2420	5	24895	PGSC0003DMG400013184
GO:0016647	oxidoreductase activity, acting on the CH-NH group of donors, oxygen as acceptor	molecular_function	0.485	1	1	2420	5	24895	PGSC0003DMG400013184
GO:0046653	tetrahydrofolate metabolic process	biological_process	0.485	1	1	2420	5	24895	PGSC0003DMG400013184
GO:0009250	glucan biosynthetic process	biological_process	0.48535	1	8	2420	69	24895	PGSC0003DMG400028361,PGSC0003DMG400017110,PGSC0003DMG400019490,PGSC0003DMG400003822,PGSC0003DMG400028426,PGSC0003DMG400026564,PGSC0003DMG401003156,PGSC0003DMG400018504
GO:0005740	mitochondrial envelope	cellular_component	0.48626	1	34	2420	351	24895	PGSC0003DMG400026341,PGSC0003DMG400002359,PGSC0003DMG400027507,PGSC0003DMG400019413,PGSC0003DMG401028184,PGSC0003DMG400027019,PGSC0003DMG400008982,PGSC0003DMG400002495,PGSC0003DMG400007658,PGSC0003DMG400008270,PGSC0003DMG400028621,PGSC0003DMG400023050,PGSC0003DMG400029885,PGSC0003DMG400031808,PGSC0003DMG400032771,PGSC0003DMG400001656,PGSC0003DMG401004423,PGSC0003DMG400009994,PGSC0003DMG400031256,…
GO:0008081	phosphoric diester hydrolase activity	molecular_function	0.48651	1	6	2420	56	24895	PGSC0003DMG403020240,PGSC0003DMG400003526,PGSC0003DMG400009147,PGSC0003DMG400014030,PGSC0003DMG401000287,PGSC0003DMG400006622
GO:0009065	glutamine family amino acid catabolic process	biological_process	0.48662	1	1	2420	6	24895	PGSC0003DMG400010050
GO:0016730	oxidoreductase activity, acting on iron-sulfur proteins as donors	molecular_function	0.4873	1	1	2420	7	24895	PGSC0003DMG400000779
GO:0005184	neuropeptide hormone activity	molecular_function	0.48818	1	2	2420	16	24895	PGSC0003DMG400012392,PGSC0003DMG400016129
GO:0015002	heme-copper terminal oxidase activity	molecular_function	0.48832	1	7	2420	71	24895	PGSC0003DMG400027507,PGSC0003DMG400010231,PGSC0003DMG400002971,PGSC0003DMG400023700,PGSC0003DMG400024776,PGSC0003DMG400026341,PGSC0003DMG400028621
GO:0016410	N-acyltransferase activity	molecular_function	0.48873	1	10	2420	97	24895	PGSC0003DMG400015229,PGSC0003DMG400014778,PGSC0003DMG400032273,PGSC0003DMG400032272,PGSC0003DMG400015615,PGSC0003DMG400021422,PGSC0003DMG400000704,PGSC0003DMG400010847,PGSC0003DMG400026301,PGSC0003DMG400014770
GO:0019001	guanyl nucleotide binding	molecular_function	0.49011	1	69	2420	635	24895	PGSC0003DMG400000879,PGSC0003DMG400020772,PGSC0003DMG400026226,PGSC0003DMG400018249,PGSC0003DMG400019392,PGSC0003DMG400028028,PGSC0003DMG400014225,PGSC0003DMG401029631,PGSC0003DMG400018441,PGSC0003DMG400022936,Novel01479,PGSC0003DMG400004962,PGSC0003DMG400031081,PGSC0003DMG400013098,PGSC0003DMG400008117,Novel01183,PGSC0003DMG400007399,PGSC0003DMG400018490,PGSC0003DMG400025545,PGSC0003DMG400010080…
GO:0032934	sterol binding	molecular_function	0.49014	1	1	2420	6	24895	PGSC0003DMG400016460
GO:0043178	alcohol binding	molecular_function	0.49014	1	1	2420	6	24895	PGSC0003DMG400016460
GO:1901360	organic cyclic compound metabolic process	biological_process	0.49067	1	529	2420	5352	24895	PGSC0003DMG400001072,PGSC0003DMG400030855,PGSC0003DMG400014155,Novel01149,PGSC0003DMG400000704,PGSC0003DMG400022678,PGSC0003DMG400002248,PGSC0003DMG400026461,PGSC0003DMG400017231,PGSC0003DMG400003461,PGSC0003DMG400020064,PGSC0003DMG400003187,PGSC0003DMG400006489,Novel00212,PGSC0003DMG400012274,PGSC0003DMG400023345,PGSC0003DMG400018516,PGSC0003DMG400028222,PGSC0003DMG400024700,PGSC0003DMG400021574…
GO:0004629	phospholipase C activity	molecular_function	0.49073	1	2	2420	14	24895	PGSC0003DMG400009147,PGSC0003DMG400006622
GO:0034508	centromere complex assembly	biological_process	0.49196	1	5	2420	46	24895	PGSC0003DMG400003701,PGSC0003DMG400008989,PGSC0003DMG400010841,PGSC0003DMG400009975,PGSC0003DMG400022676
GO:0015630	microtubule cytoskeleton	cellular_component	0.49203	1	12	2420	121	24895	PGSC0003DMG400000896,PGSC0003DMG400015659,PGSC0003DMG400006369,PGSC0003DMG400008523,PGSC0003DMG400000792,PGSC0003DMG400031755,Novel00267,PGSC0003DMG400026168,PGSC0003DMG400006283,PGSC0003DMG400002859,PGSC0003DMG400025528,PGSC0003DMG400031457
GO:0009292	genetic transfer	biological_process	0.49306	1	1	2420	6	24895	PGSC0003DMG400000457
GO:0005525	GTP binding	molecular_function	0.49427	1	68	2420	622	24895	PGSC0003DMG400027325,PGSC0003DMG400021887,PGSC0003DMG400030560,PGSC0003DMG400018818,PGSC0003DMG400007131,PGSC0003DMG400011395,PGSC0003DMG400011374,PGSC0003DMG400007743,PGSC0003DMG400023270,PGSC0003DMG400031271,PGSC0003DMG400014248,PGSC0003DMG400007412,PGSC0003DMG400041767,PGSC0003DMG400001842,PGSC0003DMG400004738,PGSC0003DMG400000879,PGSC0003DMG400018249,PGSC0003DMG400019392,PGSC0003DMG400020772,…
GO:0007243	intracellular protein kinase cascade	biological_process	0.49437	1	1	2420	6	24895	PGSC0003DMG400025528
GO:0010627	regulation of intracellular protein kinase cascade	biological_process	0.49437	1	1	2420	6	24895	PGSC0003DMG400025528
GO:0032502	developmental process	biological_process	0.4949	1	29	2420	284	24895	PGSC0003DMG400001147,PGSC0003DMG400030918,PGSC0003DMG400004366,PGSC0003DMG400012254,PGSC0003DMG400024857,PGSC0003DMG400021435,PGSC0003DMG400006353,Novel02164,PGSC0003DMG400008097,PGSC0003DMG400000398,PGSC0003DMG400012274,PGSC0003DMG400012824,PGSC0003DMG400006283,PGSC0003DMG400011581,PGSC0003DMG400017152,PGSC0003DMG400010283,PGSC0003DMG400030405,PGSC0003DMG400028580,PGSC0003DMG401032194,PGSC0003DM…
GO:0044433	cytoplasmic vesicle part	cellular_component	0.49549	1	9	2420	83	24895	PGSC0003DMG400019810,PGSC0003DMG400010155,PGSC0003DMG400000704,PGSC0003DMG400033616,PGSC0003DMG400017186,PGSC0003DMG400007387,PGSC0003DMG400032122,PGSC0003DMG400021157,PGSC0003DMG400007743
GO:0044430	cytoskeletal part	cellular_component	0.49586	1	22	2420	218	24895	PGSC0003DMG400020947,PGSC0003DMG400000896,PGSC0003DMG400000792,Novel01391,PGSC0003DMG400008523,PGSC0003DMG400006369,PGSC0003DMG400015659,PGSC0003DMG400028677,Novel00267,PGSC0003DMG400006283,PGSC0003DMG400031457,PGSC0003DMG400001646,PGSC0003DMG400026168,PGSC0003DMG401023061,PGSC0003DMG400003701,PGSC0003DMG400016906,PGSC0003DMG400031755,PGSC0003DMG400014642,PGSC0003DMG400014858,PGSC0003DMG400025528…
GO:0048513	organ development	biological_process	0.49693	1	1	2420	7	24895	PGSC0003DMG400024857
GO:0042330	taxis	biological_process	0.49741	1	3	2420	29	24895	PGSC0003DMG400020947,PGSC0003DMG400010724,PGSC0003DMG400002596
GO:0000921	septin ring assembly	biological_process	0.49756	1	2	2420	20	24895	Novel01391,PGSC0003DMG400026168
GO:0005940	septin ring	cellular_component	0.49756	1	2	2420	20	24895	PGSC0003DMG400026168,Novel01391
GO:0031106	septin ring organization	biological_process	0.49756	1	2	2420	20	24895	Novel01391,PGSC0003DMG400026168
GO:0032156	septin cytoskeleton	cellular_component	0.49756	1	2	2420	20	24895	PGSC0003DMG400026168,Novel01391
GO:0032185	septin cytoskeleton organization	biological_process	0.49756	1	2	2420	20	24895	Novel01391,PGSC0003DMG400026168
GO:0008982	protein-N(PI)-phosphohistidine-sugar phosphotransferase activity	molecular_function	0.49783	1	2	2420	18	24895	PGSC0003DMG400022562,PGSC0003DMG400021686
GO:0031982	vesicle	cellular_component	0.49789	1	11	2420	106	24895	PGSC0003DMG400016530,PGSC0003DMG400010155,PGSC0003DMG400019810,PGSC0003DMG400019645,PGSC0003DMG400000704,PGSC0003DMG400007387,PGSC0003DMG400032122,PGSC0003DMG400017186,PGSC0003DMG400007743,PGSC0003DMG400021157,PGSC0003DMG400033616
GO:0019200	carbohydrate kinase activity	molecular_function	0.49794	1	4	2420	34	24895	PGSC0003DMG400016726,PGSC0003DMG400029309,PGSC0003DMG400029825,PGSC0003DMG400017413
GO:0050792	regulation of viral process	biological_process	0.49822	1	1	2420	6	24895	PGSC0003DMG400023800
GO:0004014	adenosylmethionine decarboxylase activity	molecular_function	0.49989	1	1	2420	6	24895	PGSC0003DMG400007518
GO:0006597	spermine biosynthetic process	biological_process	0.49989	1	1	2420	6	24895	PGSC0003DMG400007518
GO:0008215	spermine metabolic process	biological_process	0.49989	1	1	2420	6	24895	PGSC0003DMG400007518
GO:0008216	spermidine metabolic process	biological_process	0.49989	1	1	2420	6	24895	PGSC0003DMG400007518
GO:0008295	spermidine biosynthetic process	biological_process	0.49989	1	1	2420	6	24895	PGSC0003DMG400007518
GO:0003707	steroid hormone receptor activity	molecular_function	0.50012	1	2	2420	16	24895	PGSC0003DMG400002728,PGSC0003DMG400002248
GO:0014070	response to organic cyclic compound	biological_process	0.50012	1	2	2420	16	24895	PGSC0003DMG400002728,PGSC0003DMG400002248
GO:0033993	response to lipid	biological_process	0.50012	1	2	2420	16	24895	PGSC0003DMG400002728,PGSC0003DMG400002248
GO:0043401	steroid hormone mediated signaling pathway	biological_process	0.50012	1	2	2420	16	24895	PGSC0003DMG400002728,PGSC0003DMG400002248
GO:0048545	response to steroid hormone stimulus	biological_process	0.50012	1	2	2420	16	24895	PGSC0003DMG400002728,PGSC0003DMG400002248
GO:0071383	cellular response to steroid hormone stimulus	biological_process	0.50012	1	2	2420	16	24895	PGSC0003DMG400002248,PGSC0003DMG400002728
GO:0071396	cellular response to lipid	biological_process	0.50012	1	2	2420	16	24895	PGSC0003DMG400002728,PGSC0003DMG400002248
GO:0071407	cellular response to organic cyclic compound	biological_process	0.50012	1	2	2420	16	24895	PGSC0003DMG400002248,PGSC0003DMG400002728
GO:0007021	tubulin complex assembly	biological_process	0.50038	1	1	2420	8	24895	PGSC0003DMG400002859
GO:0072668	tubulin complex biogenesis	biological_process	0.50038	1	1	2420	8	24895	PGSC0003DMG400002859
GO:0006231	dTMP biosynthetic process	biological_process	0.50052	1	2	2420	22	24895	PGSC0003DMG400008847,PGSC0003DMG400000736
GO:0009157	deoxyribonucleoside monophosphate biosynthetic process	biological_process	0.50052	1	2	2420	22	24895	PGSC0003DMG400000736,PGSC0003DMG400008847
GO:0009176	pyrimidine deoxyribonucleoside monophosphate metabolic process	biological_process	0.50052	1	2	2420	22	24895	PGSC0003DMG400008847,PGSC0003DMG400000736
GO:0009177	pyrimidine deoxyribonucleoside monophosphate biosynthetic process	biological_process	0.50052	1	2	2420	22	24895	PGSC0003DMG400000736,PGSC0003DMG400008847
GO:0009221	pyrimidine deoxyribonucleotide biosynthetic process	biological_process	0.50052	1	2	2420	22	24895	PGSC0003DMG400008847,PGSC0003DMG400000736
GO:0009263	deoxyribonucleotide biosynthetic process	biological_process	0.50052	1	2	2420	22	24895	PGSC0003DMG400000736,PGSC0003DMG400008847
GO:0009265	2'-deoxyribonucleotide biosynthetic process	biological_process	0.50052	1	2	2420	22	24895	PGSC0003DMG400000736,PGSC0003DMG400008847
GO:0042083	5,10-methylenetetrahydrofolate-dependent methyltransferase activity	molecular_function	0.50052	1	2	2420	22	24895	PGSC0003DMG400000736,PGSC0003DMG400008847
GO:0046073	dTMP metabolic process	biological_process	0.50052	1	2	2420	22	24895	PGSC0003DMG400000736,PGSC0003DMG400008847
GO:0046385	deoxyribose phosphate biosynthetic process	biological_process	0.50052	1	2	2420	22	24895	PGSC0003DMG400008847,PGSC0003DMG400000736
GO:0008641	small protein activating enzyme activity	molecular_function	0.50148	1	1	2420	7	24895	PGSC0003DMG400000910
GO:0032313	regulation of Rab GTPase activity	biological_process	0.50169	1	5	2420	39	24895	PGSC0003DMG400018512,PGSC0003DMG400018291,PGSC0003DMG400011207,PGSC0003DMG400001516,PGSC0003DMG400028746
GO:0032482	Rab protein signal transduction	biological_process	0.50169	1	5	2420	39	24895	PGSC0003DMG400018291,PGSC0003DMG400028746,PGSC0003DMG400001516,PGSC0003DMG400011207,PGSC0003DMG400018512
GO:0032483	regulation of Rab protein signal transduction	biological_process	0.50169	1	5	2420	39	24895	PGSC0003DMG400018512,PGSC0003DMG400011207,PGSC0003DMG400028746,PGSC0003DMG400001516,PGSC0003DMG400018291
GO:0030410	nicotianamine synthase activity	molecular_function	0.5024	1	1	2420	9	24895	PGSC0003DMG400028363
GO:0030417	nicotianamine metabolic process	biological_process	0.5024	1	1	2420	9	24895	PGSC0003DMG400028363
GO:0030418	nicotianamine biosynthetic process	biological_process	0.5024	1	1	2420	9	24895	PGSC0003DMG400028363
GO:0045786	negative regulation of cell cycle	biological_process	0.50286	1	3	2420	28	24895	PGSC0003DMG400018605,PGSC0003DMG400037737,PGSC0003DMG400015770
GO:0032561	guanyl ribonucleotide binding	molecular_function	0.50354	1	68	2420	625	24895	PGSC0003DMG400003526,PGSC0003DMG400026433,PGSC0003DMG400006283,PGSC0003DMG400030121,PGSC0003DMG400021446,PGSC0003DMG400001313,PGSC0003DMG400005258,PGSC0003DMG400003227,PGSC0003DMG400010899,PGSC0003DMG400030608,PGSC0003DMG400000628,PGSC0003DMG400028339,PGSC0003DMG400005994,PGSC0003DMG400025528,PGSC0003DMG400025931,PGSC0003DMG400014345,PGSC0003DMG400018479,PGSC0003DMG400023272,PGSC0003DMG400007294,…
GO:0015980	energy derivation by oxidation of organic compounds	biological_process	0.50443	1	15	2420	152	24895	PGSC0003DMG400018098,PGSC0003DMG400002971,PGSC0003DMG400019490,PGSC0003DMG400007488,PGSC0003DMG400013550,PGSC0003DMG400014854,PGSC0003DMG400000779,PGSC0003DMG400000767,PGSC0003DMG400021264,PGSC0003DMG400001596,PGSC0003DMG400025509,PGSC0003DMG400000896,Novel00683,PGSC0003DMG400027958,PGSC0003DMG400002943
GO:0050897	cobalt ion binding	molecular_function	0.50621	1	1	2420	7	24895	PGSC0003DMG400030407
GO:0003905	alkylbase DNA N-glycosylase activity	molecular_function	0.50674	1	1	2420	8	24895	PGSC0003DMG400011287
GO:0015159	polysaccharide transmembrane transporter activity	molecular_function	0.50761	1	1	2420	8	24895	Novel00710
GO:0051189	prosthetic group metabolic process	biological_process	0.50784	1	2	2420	17	24895	PGSC0003DMG401028184,PGSC0003DMG400010973
GO:0004664	prephenate dehydratase activity	molecular_function	0.50794	1	1	2420	7	24895	PGSC0003DMG400028426
GO:0009094	L-phenylalanine biosynthetic process	biological_process	0.50794	1	1	2420	7	24895	PGSC0003DMG400028426
GO:1902223	erythrose 4-phosphate/phosphoenolpyruvate family amino acid biosynthetic process	biological_process	0.50794	1	1	2420	7	24895	PGSC0003DMG400028426
GO:0031683	G-protein beta/gamma-subunit complex binding	molecular_function	0.50827	1	8	2420	76	24895	PGSC0003DMG400010080,PGSC0003DMG400025931,PGSC0003DMG400018490,PGSC0003DMG400007294,PGSC0003DMG400001147,PGSC0003DMG400007399,PGSC0003DMG400021443,PGSC0003DMG400026226
GO:0004571	mannosyl-oligosaccharide 1,2-alpha-mannosidase activity	molecular_function	0.51015	1	1	2420	6	24895	PGSC0003DMG400021091
GO:0015924	mannosyl-oligosaccharide mannosidase activity	molecular_function	0.51015	1	1	2420	6	24895	PGSC0003DMG400021091
GO:0009288	bacterial-type flagellum	cellular_component	0.51045	1	4	2420	42	24895	PGSC0003DMG400022037,PGSC0003DMG400004081,PGSC0003DMG400001688,PGSC0003DMG400013677
GO:0032879	regulation of localization	biological_process	0.51053	1	4	2420	37	24895	PGSC0003DMG400030376,PGSC0003DMG400001516,PGSC0003DMG401023061,PGSC0003DMG400016717
GO:0048609	multicellular organismal reproductive process	biological_process	0.51108	1	4	2420	40	24895	PGSC0003DMG400030919,PGSC0003DMG400014504,PGSC0003DMG400013550,PGSC0003DMG400030918
GO:0048284	organelle fusion	biological_process	0.51175	1	2	2420	17	24895	Novel02386,PGSC0003DMG400002359
GO:0004133	glycogen debranching enzyme activity	molecular_function	0.51224	1	1	2420	6	24895	PGSC0003DMG400001596
GO:0004134	4-alpha-glucanotransferase activity	molecular_function	0.51224	1	1	2420	6	24895	PGSC0003DMG400001596
GO:0007617	mating behavior	biological_process	0.51277	1	2	2420	17	24895	PGSC0003DMG400021264,PGSC0003DMG400014504
GO:0019098	reproductive behavior	biological_process	0.51277	1	2	2420	17	24895	PGSC0003DMG400021264,PGSC0003DMG400014504
GO:0006518	peptide metabolic process	biological_process	0.51285	1	5	2420	43	24895	PGSC0003DMG400013633,PGSC0003DMG400023620,PGSC0003DMG400015448,PGSC0003DMG400003643,PGSC0003DMG402031484
GO:0009100	glycoprotein metabolic process	biological_process	0.51368	1	9	2420	83	24895	PGSC0003DMG400002370,PGSC0003DMG400012635,PGSC0003DMG400033031,PGSC0003DMG400008016,PGSC0003DMG400029309,PGSC0003DMG400004259,Novel02609,PGSC0003DMG400002359,PGSC0003DMG400018997
GO:0050909	sensory perception of taste	biological_process	0.51392	1	1	2420	8	24895	PGSC0003DMG400001634
GO:0019062	viral attachment to host cell	biological_process	0.51411	1	2	2420	18	24895	Novel00100,PGSC0003DMG400012143
GO:0044406	adhesion to host	biological_process	0.51411	1	2	2420	18	24895	Novel00100,PGSC0003DMG400012143
GO:0044650	adhesion of symbiont to host cell	biological_process	0.51411	1	2	2420	18	24895	Novel00100,PGSC0003DMG400012143
GO:0051825	adhesion to other organism involved in symbiotic interaction	biological_process	0.51411	1	2	2420	18	24895	PGSC0003DMG400012143,Novel00100
GO:0030234	enzyme regulator activity	molecular_function	0.51541	1	51	2420	544	24895	PGSC0003DMG400006283,PGSC0003DMG400004616,PGSC0003DMG400025775,PGSC0003DMG400028284,PGSC0003DMG400004735,PGSC0003DMG400009112,PGSC0003DMG400010143,PGSC0003DMG400018291,PGSC0003DMG400001631,PGSC0003DMG400007951,PGSC0003DMG400020780,PGSC0003DMG400021345,PGSC0003DMG400005835,Novel03048,PGSC0003DMG400027617,PGSC0003DMG400018037,PGSC0003DMG400012017,PGSC0003DMG400010577,PGSC0003DMG400020811,PGSC0003DM…
GO:0006023	aminoglycan biosynthetic process	biological_process	0.51545	1	1	2420	6	24895	PGSC0003DMG400000443
GO:0016668	oxidoreductase activity, acting on a sulfur group of donors, NAD(P) as acceptor	molecular_function	0.51549	1	5	2420	49	24895	PGSC0003DMG400006323,PGSC0003DMG400010439,PGSC0003DMG400031000,PGSC0003DMG400028970,PGSC0003DMG400009882
GO:0047134	protein-disulfide reductase activity	molecular_function	0.51549	1	5	2420	49	24895	PGSC0003DMG400010439,PGSC0003DMG400006323,PGSC0003DMG400009882,PGSC0003DMG400031000,PGSC0003DMG400028970
GO:0016820	hydrolase activity, acting on acid anhydrides, catalyzing transmembrane movement of substances	molecular_function	0.51628	1	22	2420	204	24895	PGSC0003DMG400007399,PGSC0003DMG400005994,PGSC0003DMG400028339,Novel00928,PGSC0003DMG400005987,Novel01183,PGSC0003DMG400016482,PGSC0003DMG400009912,PGSC0003DMG400027764,Novel01981,Novel02727,PGSC0003DMG400007294,PGSC0003DMG400021264,PGSC0003DMG400018818,PGSC0003DMG400030560,PGSC0003DMG400021325,PGSC0003DMG400024771,PGSC0003DMG400015653,PGSC0003DMG400006869,PGSC0003DMG400011374,PGSC0003DMG40003366…
GO:0009162	deoxyribonucleoside monophosphate metabolic process	biological_process	0.51695	1	2	2420	23	24895	PGSC0003DMG400000736,PGSC0003DMG400008847
GO:0004555	alpha,alpha-trehalase activity	molecular_function	0.51802	1	1	2420	6	24895	PGSC0003DMG400013282
GO:0015927	trehalase activity	molecular_function	0.51802	1	1	2420	6	24895	PGSC0003DMG400013282
GO:0004635	phosphoribosyl-AMP cyclohydrolase activity	molecular_function	0.5185	1	1	2420	7	24895	PGSC0003DMG400018605
GO:0016469	proton-transporting two-sector ATPase complex	cellular_component	0.51886	1	37	2420	387	24895	Novel00928,PGSC0003DMG400016482,PGSC0003DMG400027764,PGSC0003DMG400027019,PGSC0003DMG400008982,PGSC0003DMG401028184,PGSC0003DMG400002165,PGSC0003DMG400019413,PGSC0003DMG400029885,PGSC0003DMG400023050,PGSC0003DMG400002495,PGSC0003DMG400021325,PGSC0003DMG401004423,PGSC0003DMG400026168,PGSC0003DMG400001656,PGSC0003DMG401020784,PGSC0003DMG400018605,PGSC0003DMG400005987,PGSC0003DMG400037737,PGSC0003DM…
GO:0004565	beta-galactosidase activity	molecular_function	0.5194	1	3	2420	24	24895	PGSC0003DMG400030954,PGSC0003DMG400003521,PGSC0003DMG400002590
GO:0015925	galactosidase activity	molecular_function	0.5194	1	3	2420	24	24895	PGSC0003DMG400003521,PGSC0003DMG400002590,PGSC0003DMG400030954
GO:0016413	O-acetyltransferase activity	molecular_function	0.51983	1	2	2420	16	24895	PGSC0003DMG400022181,PGSC0003DMG400014379
GO:0008318	protein prenyltransferase activity	molecular_function	0.52096	1	2	2420	16	24895	PGSC0003DMG400010866,PGSC0003DMG400003228
GO:0008537	proteasome activator complex	cellular_component	0.5219	1	1	2420	6	24895	PGSC0003DMG401022202
GO:0022624	proteasome accessory complex	cellular_component	0.5219	1	1	2420	6	24895	PGSC0003DMG401022202
GO:0005227	calcium activated cation channel activity	molecular_function	0.52227	1	2	2420	17	24895	PGSC0003DMG400028929,PGSC0003DMG400023050
GO:0015269	calcium-activated potassium channel activity	molecular_function	0.52227	1	2	2420	17	24895	PGSC0003DMG400028929,PGSC0003DMG400023050
GO:0004930	G-protein coupled receptor activity	molecular_function	0.52391	1	5	2420	47	24895	PGSC0003DMG400006044,PGSC0003DMG400013406,PGSC0003DMG400000606,PGSC0003DMG400017298,PGSC0003DMG400029804
GO:0010604	positive regulation of macromolecule metabolic process	biological_process	0.52423	1	8	2420	79	24895	PGSC0003DMG400030318,PGSC0003DMG400029804,PGSC0003DMG400027197,PGSC0003DMG400027750,PGSC0003DMG400009479,PGSC0003DMG400023622,PGSC0003DMG400024310,PGSC0003DMG400028666
GO:0000746	conjugation	biological_process	0.52543	1	3	2420	26	24895	PGSC0003DMG400019944,PGSC0003DMG400009468,PGSC0003DMG400000457
GO:0006790	sulfur compound metabolic process	biological_process	0.52554	1	14	2420	129	24895	PGSC0003DMG400014379,PGSC0003DMG400028127,PGSC0003DMG400022181,PGSC0003DMG400001313,PGSC0003DMG400018292,PGSC0003DMG400021446,PGSC0003DMG400015278,PGSC0003DMG400045338,PGSC0003DMG400002227,PGSC0003DMG400021887,PGSC0003DMG400001147,PGSC0003DMG400016168,PGSC0003DMG400037250,PGSC0003DMG400007399
GO:0065008	regulation of biological quality	biological_process	0.52568	1	55	2420	610	24895	PGSC0003DMG400008164,PGSC0003DMG400016717,PGSC0003DMG400031370,PGSC0003DMG400012263,PGSC0003DMG400016573,PGSC0003DMG400027119,PGSC0003DMG400009399,PGSC0003DMG401023061,PGSC0003DMG400013493,PGSC0003DMG400024249,PGSC0003DMG400023691,Novel00880,PGSC0003DMG401002164,PGSC0003DMG400031000,PGSC0003DMG400017007,PGSC0003DMG400010770,PGSC0003DMG401020784,PGSC0003DMG400029845,PGSC0003DMG400008787,PGSC0003DM…
GO:0003995	acyl-CoA dehydrogenase activity	molecular_function	0.52574	1	2	2420	15	24895	PGSC0003DMG400020620,PGSC0003DMG400011132
GO:0048038	quinone binding	molecular_function	0.5259	1	3	2420	27	24895	Novel02164,PGSC0003DMG400024459,PGSC0003DMG400031836
GO:0042180	cellular ketone metabolic process	biological_process	0.52644	1	2	2420	15	24895	PGSC0003DMG400007614,PGSC0003DMG401030325
GO:0000166	nucleotide binding	molecular_function	0.52726	1	440	2420	4055	24895	PGSC0003DMG400023270,PGSC0003DMG400025076,PGSC0003DMG400012143,PGSC0003DMG400017728,PGSC0003DMG400007412,PGSC0003DMG400031271,PGSC0003DMG400041767,PGSC0003DMG400001842,PGSC0003DMG400025652,PGSC0003DMG401013876,PGSC0003DMG400004860,PGSC0003DMG400004738,PGSC0003DMG400008590,PGSC0003DMG400023862,PGSC0003DMG400011502,PGSC0003DMG400028352,PGSC0003DMG400002947,PGSC0003DMG400013989,PGSC0003DMG400011175,…
GO:1901265	nucleoside phosphate binding	molecular_function	0.52726	1	440	2420	4055	24895	PGSC0003DMG401013731,PGSC0003DMG400004958,PGSC0003DMG400010032,PGSC0003DMG400016709,PGSC0003DMG400019264,PGSC0003DMG400013098,PGSC0003DMG400047327,Novel01183,Novel01380,PGSC0003DMG400018452,PGSC0003DMG400028509,PGSC0003DMG400030220,PGSC0003DMG400005352,PGSC0003DMG400025545,PGSC0003DMG400011580,PGSC0003DMG400029542,PGSC0003DMG400025509,PGSC0003DMG400018249,PGSC0003DMG400019275,PGSC0003DMG400003918…
GO:0044248	cellular catabolic process	biological_process	0.52767	1	77	2420	802	24895	PGSC0003DMG400016444,PGSC0003DMG400024765,PGSC0003DMG400004962,PGSC0003DMG400045338,PGSC0003DMG400002359,PGSC0003DMG400016906,PGSC0003DMG400003701,PGSC0003DMG400014854,PGSC0003DMG400006025,PGSC0003DMG400002370,PGSC0003DMG400008752,PGSC0003DMG400008223,PGSC0003DMG400029938,PGSC0003DMG400029110,PGSC0003DMG400028746,PGSC0003DMG402022314,PGSC0003DMG400011311,PGSC0003DMG400014339,PGSC0003DMG400014327,…
GO:0051427	hormone receptor binding	molecular_function	0.52777	1	1	2420	6	24895	PGSC0003DMG400020335
GO:0005272	sodium channel activity	molecular_function	0.52815	1	2	2420	16	24895	PGSC0003DMG400006905,PGSC0003DMG400027958
GO:0015743	malate transport	biological_process	0.52818	1	3	2420	27	24895	PGSC0003DMG400011135,PGSC0003DMG400000025,PGSC0003DMG400005713
GO:0010309	acireductone dioxygenase [iron(II)-requiring] activity	molecular_function	0.52828	1	2	2420	18	24895	PGSC0003DMG400036103,PGSC0003DMG400014027
GO:0016973	poly(A)+ mRNA export from nucleus	biological_process	0.52906	1	1	2420	7	24895	PGSC0003DMG400000348
GO:0010558	negative regulation of macromolecule biosynthetic process	biological_process	0.52946	1	7	2420	70	24895	PGSC0003DMG400001631,PGSC0003DMG400030511,PGSC0003DMG400031494,PGSC0003DMG400024186,PGSC0003DMG400023622,PGSC0003DMG400007951,PGSC0003DMG400022860
GO:0031327	negative regulation of cellular biosynthetic process	biological_process	0.52946	1	7	2420	70	24895	PGSC0003DMG400031494,PGSC0003DMG400024186,PGSC0003DMG400023622,PGSC0003DMG400007951,PGSC0003DMG400022860,PGSC0003DMG400001631,PGSC0003DMG400030511
GO:2000113	negative regulation of cellular macromolecule biosynthetic process	biological_process	0.52946	1	7	2420	70	24895	PGSC0003DMG400001631,PGSC0003DMG400030511,PGSC0003DMG400024186,PGSC0003DMG400031494,PGSC0003DMG400022860,PGSC0003DMG400007951,PGSC0003DMG400023622
GO:0004748	ribonucleoside-diphosphate reductase activity, thioredoxin disulfide as acceptor	molecular_function	0.53014	1	2	2420	16	24895	PGSC0003DMG400006488,PGSC0003DMG400023861
GO:0016728	oxidoreductase activity, acting on CH or CH2 groups, disulfide as acceptor	molecular_function	0.53014	1	2	2420	16	24895	PGSC0003DMG400006488,PGSC0003DMG400023861
GO:0009360	DNA polymerase III complex	cellular_component	0.53038	1	2	2420	16	24895	PGSC0003DMG400005046,PGSC0003DMG400002044
GO:0042575	DNA polymerase complex	cellular_component	0.53038	1	2	2420	16	24895	PGSC0003DMG400002044,PGSC0003DMG400005046
GO:0032040	small-subunit processome	cellular_component	0.53106	1	10	2420	107	24895	PGSC0003DMG400010246,PGSC0003DMG400002221,PGSC0003DMG400026181,PGSC0003DMG400023518,PGSC0003DMG400019515,PGSC0003DMG400030970,PGSC0003DMG400006323,PGSC0003DMG400025024,PGSC0003DMG400026532,PGSC0003DMG400030000
GO:0002682	regulation of immune system process	biological_process	0.5311	1	1	2420	7	24895	PGSC0003DMG400026671
GO:0008218	bioluminescence	biological_process	0.53141	1	1	2420	6	24895	PGSC0003DMG400011132
GO:0046406	magnesium protoporphyrin IX methyltransferase activity	molecular_function	0.53145	1	1	2420	7	24895	PGSC0003DMG400014243
GO:0045333	cellular respiration	biological_process	0.53156	1	13	2420	136	24895	PGSC0003DMG400007488,PGSC0003DMG400002971,PGSC0003DMG400018098,PGSC0003DMG400021264,PGSC0003DMG400000767,PGSC0003DMG400000779,PGSC0003DMG400014854,PGSC0003DMG400013550,PGSC0003DMG400000896,PGSC0003DMG400025509,PGSC0003DMG400002943,PGSC0003DMG400027958,Novel00683
GO:0030031	cell projection assembly	biological_process	0.53316	1	4	2420	40	24895	PGSC0003DMG400027750,PGSC0003DMG400011581,PGSC0003DMG400028580,PGSC0003DMG400006353
GO:0006352	DNA-dependent transcription, initiation	biological_process	0.53327	1	15	2420	164	24895	PGSC0003DMG400027513,PGSC0003DMG400030000,PGSC0003DMG400012655,PGSC0003DMG400017176,PGSC0003DMG400016450,Novel00284,PGSC0003DMG400025024,PGSC0003DMG400019810,PGSC0003DMG400025081,PGSC0003DMG400006704,PGSC0003DMG402022374,PGSC0003DMG400026181,PGSC0003DMG400010246,PGSC0003DMG400016480,PGSC0003DMG400031111
GO:0008219	cell death	biological_process	0.53341	1	9	2420	88	24895	PGSC0003DMG400027431,PGSC0003DMG400027276,PGSC0003DMG400011196,PGSC0003DMG400017689,PGSC0003DMG400020384,PGSC0003DMG400011951,PGSC0003DMG400029705,PGSC0003DMG400017007,PGSC0003DMG400031808
GO:0016265	death	biological_process	0.53341	1	9	2420	88	24895	PGSC0003DMG400029705,PGSC0003DMG400011951,PGSC0003DMG400020384,PGSC0003DMG400017007,PGSC0003DMG400031808,PGSC0003DMG400027276,PGSC0003DMG400027431,PGSC0003DMG400011196,PGSC0003DMG400017689
GO:0000439	core TFIIH complex	cellular_component	0.53524	1	1	2420	8	24895	PGSC0003DMG401002164
GO:0000441	SSL2-core TFIIH complex	cellular_component	0.53524	1	1	2420	8	24895	PGSC0003DMG401002164
GO:0032806	carboxy-terminal domain protein kinase complex	cellular_component	0.53524	1	1	2420	8	24895	PGSC0003DMG401002164
GO:0015629	actin cytoskeleton	cellular_component	0.53529	1	6	2420	55	24895	PGSC0003DMG400016906,PGSC0003DMG400003701,PGSC0003DMG400020947,PGSC0003DMG400014858,PGSC0003DMG400014854,PGSC0003DMG400001646
GO:0034450	ubiquitin-ubiquitin ligase activity	molecular_function	0.53608	1	1	2420	6	24895	PGSC0003DMG402000674
GO:0005496	steroid binding	molecular_function	0.53714	1	2	2420	17	24895	PGSC0003DMG400002728,PGSC0003DMG400016460
GO:0009081	branched-chain amino acid metabolic process	biological_process	0.53728	1	2	2420	17	24895	PGSC0003DMG400014622,PGSC0003DMG400009698
GO:0009082	branched-chain amino acid biosynthetic process	biological_process	0.53728	1	2	2420	17	24895	PGSC0003DMG400014622,PGSC0003DMG400009698
GO:0032504	multicellular organism reproduction	biological_process	0.53826	1	4	2420	41	24895	PGSC0003DMG400030918,PGSC0003DMG400014504,PGSC0003DMG400030919,PGSC0003DMG400013550
GO:0022836	gated channel activity	molecular_function	0.53921	1	13	2420	133	24895	PGSC0003DMG400006869,PGSC0003DMG400007966,PGSC0003DMG400023050,PGSC0003DMG400027958,PGSC0003DMG400029690,PGSC0003DMG400024704,PGSC0003DMG400012594,PGSC0003DMG400020215,PGSC0003DMG400028929,PGSC0003DMG400004143,PGSC0003DMG400006905,PGSC0003DMG400006975,PGSC0003DMG400025027
GO:0022839	ion gated channel activity	molecular_function	0.53921	1	13	2420	133	24895	PGSC0003DMG400006869,PGSC0003DMG400023050,PGSC0003DMG400007966,PGSC0003DMG400027958,PGSC0003DMG400029690,PGSC0003DMG400024704,PGSC0003DMG400012594,PGSC0003DMG400028929,PGSC0003DMG400020215,PGSC0003DMG400004143,PGSC0003DMG400006905,PGSC0003DMG400006975,PGSC0003DMG400025027
GO:0003935	GTP cyclohydrolase II activity	molecular_function	0.53959	1	1	2420	6	24895	PGSC0003DMG400012571
GO:0006040	amino sugar metabolic process	biological_process	0.54063	1	3	2420	30	24895	PGSC0003DMG400026855,PGSC0003DMG400004593,PGSC0003DMG400001529
GO:0005635	nuclear envelope	cellular_component	0.54077	1	9	2420	92	24895	PGSC0003DMG400026168,PGSC0003DMG400014854,PGSC0003DMG400008386,PGSC0003DMG400030970,PGSC0003DMG400000348,PGSC0003DMG401015894,PGSC0003DMG400016906,PGSC0003DMG400020947,PGSC0003DMG400001417
GO:0030058	amine dehydrogenase activity	molecular_function	0.54088	1	1	2420	6	24895	PGSC0003DMG400006995
GO:0042651	thylakoid membrane	cellular_component	0.54089	1	2	2420	19	24895	PGSC0003DMG400002312,PGSC0003DMG400023397
GO:0044769	ATPase activity, coupled to transmembrane movement of ions, rotational mechanism	molecular_function	0.54307	1	6	2420	58	24895	Novel01981,PGSC0003DMG400021325,PGSC0003DMG400016482,PGSC0003DMG400005987,PGSC0003DMG400006869,PGSC0003DMG400027764
GO:0009832	plant-type cell wall biogenesis	biological_process	0.54364	1	2	2420	16	24895	PGSC0003DMG400002075,PGSC0003DMG400025627
GO:0010215	cellulose microfibril organization	biological_process	0.54364	1	2	2420	16	24895	PGSC0003DMG400002075,PGSC0003DMG400025627
GO:0070726	cell wall assembly	biological_process	0.54364	1	2	2420	16	24895	PGSC0003DMG400025627,PGSC0003DMG400002075
GO:0071668	plant-type cell wall assembly	biological_process	0.54364	1	2	2420	16	24895	PGSC0003DMG400025627,PGSC0003DMG400002075
GO:0004222	metalloendopeptidase activity	molecular_function	0.54441	1	11	2420	102	24895	PGSC0003DMG400025737,PGSC0003DMG400022734,PGSC0003DMG400005819,PGSC0003DMG400012269,PGSC0003DMG400005760,PGSC0003DMG400047346,PGSC0003DMG400024961,PGSC0003DMG400007947,PGSC0003DMG400017730,PGSC0003DMG400028607,PGSC0003DMG400028948
GO:0031988	membrane-bounded vesicle	cellular_component	0.54441	1	9	2420	88	24895	PGSC0003DMG400007743,PGSC0003DMG400021157,PGSC0003DMG400007387,PGSC0003DMG400032122,PGSC0003DMG400033616,PGSC0003DMG400016530,PGSC0003DMG400019645,PGSC0003DMG400000704,PGSC0003DMG400010155
GO:0003726	double-stranded RNA adenosine deaminase activity	molecular_function	0.54447	1	1	2420	6	24895	PGSC0003DMG400015456
GO:0016901	oxidoreductase activity, acting on the CH-OH group of donors, quinone or similar compound as acceptor	molecular_function	0.54523	1	1	2420	6	24895	PGSC0003DMG400024459
GO:0009432	SOS response	biological_process	0.54584	1	2	2420	17	24895	PGSC0003DMG400011072,PGSC0003DMG400006509
GO:0051274	beta-glucan biosynthetic process	biological_process	0.54652	1	7	2420	63	24895	PGSC0003DMG400017110,PGSC0003DMG400018504,PGSC0003DMG400003822,PGSC0003DMG400028426,PGSC0003DMG400028361,PGSC0003DMG401003156,PGSC0003DMG400026564
GO:0003871	5-methyltetrahydropteroyltriglutamate-homocysteine S-methyltransferase activity	molecular_function	0.54675	1	1	2420	6	24895	PGSC0003DMG400028127
GO:0042085	5-methyltetrahydropteroyltri-L-glutamate-dependent methyltransferase activity	molecular_function	0.54675	1	1	2420	6	24895	PGSC0003DMG400028127
GO:0008658	penicillin binding	molecular_function	0.54801	1	1	2420	7	24895	PGSC0003DMG401019352
GO:0033293	monocarboxylic acid binding	molecular_function	0.54801	1	1	2420	7	24895	PGSC0003DMG401019352
GO:0047396	glycosylphosphatidylinositol diacylglycerol-lyase activity	molecular_function	0.54922	1	1	2420	7	24895	PGSC0003DMG401004013
GO:0009890	negative regulation of biosynthetic process	biological_process	0.54924	1	7	2420	71	24895	PGSC0003DMG400001631,PGSC0003DMG400030511,PGSC0003DMG400031494,PGSC0003DMG400024186,PGSC0003DMG400007951,PGSC0003DMG400022860,PGSC0003DMG400023622
GO:0030120	vesicle coat	cellular_component	0.55115	1	7	2420	67	24895	PGSC0003DMG400010155,PGSC0003DMG400000704,PGSC0003DMG400033616,PGSC0003DMG400007387,PGSC0003DMG400032122,PGSC0003DMG400021157,PGSC0003DMG400007743
GO:0030135	coated vesicle	cellular_component	0.55115	1	7	2420	67	24895	PGSC0003DMG400032122,PGSC0003DMG400007387,PGSC0003DMG400021157,PGSC0003DMG400007743,PGSC0003DMG400010155,PGSC0003DMG400000704,PGSC0003DMG400033616
GO:0030662	coated vesicle membrane	cellular_component	0.55115	1	7	2420	67	24895	PGSC0003DMG400021157,PGSC0003DMG400007743,PGSC0003DMG400032122,PGSC0003DMG400007387,PGSC0003DMG400000704,PGSC0003DMG400033616,PGSC0003DMG400010155
GO:0006944	cellular membrane fusion	biological_process	0.55165	1	2	2420	18	24895	PGSC0003DMG400002359,Novel02386
GO:0044429	mitochondrial part	cellular_component	0.55169	1	35	2420	370	24895	PGSC0003DMG400026341,PGSC0003DMG400002359,PGSC0003DMG400027507,PGSC0003DMG400000704,PGSC0003DMG401028184,PGSC0003DMG400019413,PGSC0003DMG400027019,PGSC0003DMG400008982,PGSC0003DMG400002495,PGSC0003DMG400007658,PGSC0003DMG400008270,PGSC0003DMG400028621,PGSC0003DMG400023050,PGSC0003DMG400029885,PGSC0003DMG400031808,PGSC0003DMG400032771,PGSC0003DMG400001656,PGSC0003DMG401004423,PGSC0003DMG400009994,…
GO:0006325	chromatin organization	biological_process	0.55177	1	13	2420	129	24895	PGSC0003DMG400009975,PGSC0003DMG400010841,PGSC0003DMG400020064,Novel03004,PGSC0003DMG400008989,PGSC0003DMG400005956,PGSC0003DMG400001557,PGSC0003DMG400029519,PGSC0003DMG400007994,PGSC0003DMG400015685,PGSC0003DMG400019515,PGSC0003DMG400013752,PGSC0003DMG400019910
[truncated: 1,000 more rows]
