# Supplementary material for: The TOR Pathway Is Involved in Adventitious Root Formation in Arabidopsis and Potato
Source: Front Plant Sci. 2017 May 12;8:784. doi: 10.3389/fpls.2017.00784 (PMC5427086; doi:10.3389/fpls.2017.00784)
Supplement: Table S6 — KEGG pathway enrichment analysis based on the 3281 differentially expressed genes in potato BP12-OE17 treated with different TOR inhibitors and DMSO. [file Table6.XLS]

## Sheet: Table S6.DEG_enriched_KEGG
Table S6 KEGG pathway enrichment analysis based on the 3281 differentially expressed genes in potato BP12-OE17 treated with different TOR inhibitors and DMSO
#Term	Database	ID	Input number	Background number	P-Value	Corrected P-Value	Input	KEGG_ID/KO	Entrez_ID	Hyperlink
Phenylalanine metabolism	KEGG PATHWAY	sot00360	47	161	0.000275723	0.0219455	PGSC0003DMG400020795|PGSC0003DMG400009950|PGSC0003DMG400010973|Novel02164|PGSC0003DMG400031457|PGSC0003DMG400024330|PGSC0003DMG400023491|PGSC0003DMG402024332|PGSC0003DMG400029897|PGSC0003DMG400011640|Novel00201|PGSC0003DMG400013654|PGSC0003DMG402015497|PGSC0003DMG401024332|PGSC0003DMG400020801|PGSC0003DMG400010479|PGSC0003DMG400006214|PGSC0003DMG400015035|PGSC0003DMG400032199|PGSC0003DMG400028929…	sot:102594314|sot:102578600|sot:102582498|sot:102584319|sot:102596891|sot:102586957|sot:102594431|sot:102586957|sot:102605614|sot:102582282|sot:102593508|sot:102604601|sot:102597303|sot:102586957|sot:102594314|sot:102606008|sot:102595685|sot:102589695|sot:102588377|sot:102584603|sot:102594073|sot:102581939|sot:102594104|sot:102603002|sot:102589321|sot:102600413|sot:102603099|sot:102603430|sot:102…	102594314|102578600|102582498|102584319|102596891|102586957|102594431|102586957|102605614|102582282|102593508|102604601|102597303|102586957|102594314|102606008|102595685|102589695|102588377|102584603|102594073|102581939|102594104|102603002|102589321|102600413|102603099|102603430|102587115|102580657|102593714|102587612|102585258|102585597|102590152|102589372|102598276|102585990|102577694|102598634…	http://www.genome.jp/kegg-bin/show_pathway?sot00360/sot:102594431%09red/sot:102594104%09red/sot:102587446%09red/sot:102587115%09red/sot:102590152%09red/sot:102585990%09red/sot:102595685%09red/sot:102597303%09red/sot:102581939%09red/sot:102584603%09red/sot:102584319%09red/sot:102606008%09red/sot:102587618%09red/sot:102582498%09red/sot:102597489%09red/sot:102595018%09red/sot:102605614%09red/sot:102…
Phenylpropanoid biosynthesis	KEGG PATHWAY	sot00940	55	202	0.000381662	0.0219455	PGSC0003DMG400020795|PGSC0003DMG400009950|PGSC0003DMG402024332|PGSC0003DMG400000693|PGSC0003DMG400031479|PGSC0003DMG400031457|PGSC0003DMG400003013|PGSC0003DMG400000321|PGSC0003DMG400023491|PGSC0003DMG400029676|PGSC0003DMG400011640|Novel00201|PGSC0003DMG400013654|PGSC0003DMG400030439|PGSC0003DMG402015497|PGSC0003DMG401024332|PGSC0003DMG400020801|PGSC0003DMG400010479|PGSC0003DMG400006214|PGSC0003DM…	sot:102594314|sot:102578600|sot:102586957|sot:102603430|sot:102589424|sot:102596891|sot:102599864|sot:102591575|sot:102594431|sot:102601570|sot:102582282|sot:102593508|sot:102604601|sot:102584844|sot:102597303|sot:102586957|sot:102594314|sot:102606008|sot:102595685|sot:102597489|sot:102589695|sot:102588377|sot:102583088|sot:102594073|sot:102603190|sot:102581939|sot:102603099|sot:102603002|sot:102…	102594314|102578600|102586957|102603430|102589424|102596891|102599864|102591575|102594431|102601570|102582282|102593508|102604601|102584844|102597303|102586957|102594314|102606008|102595685|102597489|102589695|102588377|102583088|102594073|102603190|102581939|102603099|102603002|102606008|102587115|102584603|102605187|102590484|102580657|102593714|102590830|102587612|102577694|102585258|102585597…	http://www.genome.jp/kegg-bin/show_pathway?sot00940/sot:102583088%09red/sot:102594431%09red/sot:102587446%09red/sot:102587115%09red/sot:102588095%09red/sot:102585990%09red/sot:102599864%09red/sot:102593046%09red/sot:102591575%09red/sot:102594234%09red/sot:102595685%09red/sot:102603002%09red/sot:102597303%09red/sot:102581939%09red/sot:102584603%09red/sot:102606008%09red/sot:102587618%09red/sot:102…
Photosynthesis - antenna proteins	KEGG PATHWAY	sot00196	14	33	0.00308243	0.0767824	PGSC0003DMG400008297|PGSC0003DMG400008298|PGSC0003DMG400033084|PGSC0003DMG400013413|PGSC0003DMG400008804|PGSC0003DMG400026500|PGSC0003DMG400013460|PGSC0003DMG400013461|PGSC0003DMG400013417|PGSC0003DMG400013416|PGSC0003DMG400013411|PGSC0003DMG400016695|PGSC0003DMG400019248|PGSC0003DMG400013412	sot:102594096|sot:102597090|sot:102583646|sot:102605549|sot:102589532|sot:102584316|sot:102603980|sot:102605549|sot:102604320|sot:102604990|sot:102603980|sot:102586241|sot:102584787|sot:102578242|	102594096|102597090|102583646|102605549|102589532|102584316|102603980|102605549|102604320|102604990|102603980|102586241|102584787|102578242|	http://www.genome.jp/kegg-bin/show_pathway?sot00196/sot:102589532%09red/sot:102605549%09red/sot:102597090%09red/sot:102584787%09red/sot:102584316%09red/sot:102586241%09red/sot:102604990%09red/sot:102603980%09red/sot:102604320%09red/sot:102578242%09red/sot:102583646%09red/sot:102594096%09red
Carbon fixation in photosynthetic organisms	KEGG PATHWAY	sot00710	25	80	0.00333675	0.0767824	PGSC0003DMG400029406|PGSC0003DMG400027125|PGSC0003DMG400022118|PGSC0003DMG400002675|PGSC0003DMG400002612|PGSC0003DMG400019511|PGSC0003DMG400021264|PGSC0003DMG400003548|PGSC0003DMG400027745|PGSC0003DMG400019189|PGSC0003DMG400019188|PGSC0003DMG400012012|PGSC0003DMG400030121|PGSC0003DMG400017433|PGSC0003DMG400017170|PGSC0003DMG400010840|PGSC0003DMG400024182|PGSC0003DMG400030565|PGSC0003DMG400030509|…	sot:102606161|sot:102583431|sot:102605730|sot:102577880|sot:102578500|sot:102598930|sot:102585000|sot:102606020|sot:102587260|sot:102590778|sot:102590424|sot:102606020|sot:102589524|sot:102577868|sot:102577663|sot:102589321|sot:102605737|sot:102577677|sot:102603019|sot:102591470|sot:102588954|sot:102591899|sot:102601823|sot:102588555|sot:102577738|	102606161|102583431|102605730|102577880|102578500|102598930|102585000|102606020|102587260|102590778|102590424|102606020|102589524|102577868|102577663|102589321|102605737|102577677|102603019|102591470|102588954|102591899|102601823|102588555|102577738|	http://www.genome.jp/kegg-bin/show_pathway?sot00710/sot:102591470%09red/sot:102590778%09red/sot:102577880%09red/sot:102577663%09red/sot:102603019%09red/sot:102606020%09red/sot:102585000%09red/sot:102589524%09red/sot:102577868%09red/sot:102605737%09red/sot:102606161%09red/sot:102605730%09red/sot:102578500%09red/sot:102577677%09red/sot:102577738%09red/sot:102590424%09red/sot:102583431%09red/sot:102…
Plant hormone signal transduction	KEGG PATHWAY	sot04075	69	299	0.00333836	0.0767824	PGSC0003DMG400000118|PGSC0003DMG400021565|PGSC0003DMG400008011|PGSC0003DMG400001643|PGSC0003DMG400013255|PGSC0003DMG400029839|PGSC0003DMG400029463|PGSC0003DMG400043736|PGSC0003DMG400006550|PGSC0003DMG400009168|PGSC0003DMG400017231|PGSC0003DMG400010635|PGSC0003DMG400002573|PGSC0003DMG400019274|PGSC0003DMG400002930|PGSC0003DMG400004501|PGSC0003DMG400002914|PGSC0003DMG400028187|PGSC0003DMG400006093|…	sot:102586095|sot:102580966|sot:102577461|sot:102578823|sot:102583543|sot:102599826|sot:102603756|sot:102589441|sot:102584729|sot:102605261|sot:102592933|sot:102595090|sot:102579707|sot:102580803|sot:102580049|sot:102582060|sot:102598259|sot:102585863|sot:102593208|sot:102601437|sot:102589350|sot:102605280|sot:102587893|sot:102579156|sot:102601542|sot:102585863|sot:102600299|sot:102605005|sot:102…	102586095|102580966|102577461|102578823|102583543|102599826|102603756|102589441|102584729|102605261|102592933|102595090|102579707|102580803|102580049|102582060|102598259|102585863|102593208|102601437|102589350|102605280|102587893|102579156|102601542|102585863|102600299|102605005|102606146|102585985|102601166|102599466|102600534|102595865|102591866|102593308|102589441|102577929|102585218|102586095…	http://www.genome.jp/kegg-bin/show_pathway?sot04075/sot:102580526%09red/sot:102584729%09red/sot:102582408%09red/sot:102580966%09red/sot:102577929%09red/sot:102603756%09red/sot:102584412%09red/sot:102590218%09red/sot:102599512%09red/sot:102601542%09red/sot:102583543%09red/sot:102601372%09red/sot:102592933%09red/sot:102605005%09red/sot:102586390%09red/sot:102587294%09red/sot:102592003%09red/sot:102…
Carbon metabolism	KEGG PATHWAY	sot01200	61	260	0.00409907	0.0785655	PGSC0003DMG400029406|PGSC0003DMG400015745|PGSC0003DMG400007797|PGSC0003DMG400002777|PGSC0003DMG400027125|PGSC0003DMG400022118|PGSC0003DMG401010673|PGSC0003DMG400027143|PGSC0003DMG400017413|PGSC0003DMG400002675|PGSC0003DMG400002612|PGSC0003DMG400032124|PGSC0003DMG400019511|PGSC0003DMG400016395|PGSC0003DMG400016444|PGSC0003DMG400011132|PGSC0003DMG400021264|PGSC0003DMG400025487|PGSC0003DMG400003548|…	sot:102606161|sot:102580488|sot:102595659|sot:102602804|sot:102583431|sot:102605730|sot:102600700|sot:102599296|sot:102581128|sot:102577880|sot:102578500|sot:102591365|sot:102598930|sot:102580744|sot:102602939|sot:102593215|sot:102585000|sot:102581970|sot:102606020|sot:102581384|sot:102588578|sot:102588815|sot:102587260|sot:102598073|sot:102604284|sot:102590778|sot:102590424|sot:102606020|sot:102…	102606161|102580488|102595659|102602804|102583431|102605730|102600700|102599296|102581128|102577880|102578500|102591365|102598930|102580744|102602939|102593215|102585000|102581970|102606020|102581384|102588578|102588815|102587260|102598073|102604284|102590778|102590424|102606020|102588578|102601242|102589524|102577868|102577561|102595199|102601213|102580689|102584328|102577663|102592901|102589321…	http://www.genome.jp/kegg-bin/show_pathway?sot01200/sot:102591470%09red/sot:102595659%09red/sot:102590778%09red/sot:102580689%09red/sot:102577880%09red/sot:102577663%09red/sot:102588578%09red/sot:102603019%09red/sot:102606020%09red/sot:102577561%09red/sot:102581970%09red/sot:102577677%09red/sot:102580488%09red/sot:102579951%09red/sot:102591365%09red/sot:102592901%09red/sot:102601213%09red/sot:102…
Plant-pathogen interaction	KEGG PATHWAY	sot04626	48	207	0.0119317	0.19602	PGSC0003DMG400020099|PGSC0003DMG400022562|PGSC0003DMG400027325|PGSC0003DMG400043736|PGSC0003DMG400029552|PGSC0003DMG400002930|PGSC0003DMG400010631|PGSC0003DMG400037874|PGSC0003DMG400011633|PGSC0003DMG400005909|PGSC0003DMG400023742|PGSC0003DMG400005745|PGSC0003DMG402017989|PGSC0003DMG400024604|PGSC0003DMG400030608|PGSC0003DMG400017965|PGSC0003DMG400041767|PGSC0003DMG400027945|PGSC0003DMG400009509|…	sot:102597433|sot:102577666|sot:102594166|sot:102589441|sot:102579778|sot:102580049|sot:102594754|sot:102589441|sot:102588093|sot:102584226|sot:102593900|sot:102599328|sot:102603937|sot:102599351|sot:102593516|sot:102599353|sot:102584165|sot:102596147|sot:102603244|sot:102598898|sot:102603596|sot:102581338|sot:102591452|sot:102585459|sot:102595230|sot:102596327|sot:102592805|sot:102597910|sot:102…	102597433|102577666|102594166|102589441|102579778|102580049|102594754|102589441|102588093|102584226|102593900|102599328|102603937|102599351|102593516|102599353|102584165|102596147|102603244|102598898|102603596|102581338|102591452|102585459|102595230|102596327|102592805|102597910|102579484|102604977|102592910|102602408|102600521|102598816|102579473|102593817|102589350|102604258|102579401|102592003…	http://www.genome.jp/kegg-bin/show_pathway?sot04626/sot:102593900%09red/sot:102588093%09red/sot:102597910%09red/sot:102593516%09red/sot:102602408%09red/sot:102596147%09red/sot:102577666%09red/sot:102603937%09red/sot:102584165%09red/sot:102601372%09red/sot:102585459%09red/sot:102592805%09red/sot:102600521%09red/sot:102603244%09red/sot:102579401%09red/sot:102592003%09red/sot:102585161%09red/sot:102…
Carotenoid biosynthesis	KEGG PATHWAY	sot00906	13	37	0.0144802	0.208153	PGSC0003DMG400024063|PGSC0003DMG400025067|PGSC0003DMG400001960|PGSC0003DMG402025066|PGSC0003DMG400016721|PGSC0003DMG400007972|PGSC0003DMG402018475|PGSC0003DMG400008159|PGSC0003DMG400025795|PGSC0003DMG400028180|PGSC0003DMG400010169|PGSC0003DMG400010637|PGSC0003DMG400015100	sot:102593756|sot:102577811|sot:102605008|sot:102584670|sot:102589336|sot:102577723|sot:102577541|sot:102597428|sot:102597402|sot:102591274|sot:102591473|sot:102595971|sot:102577733|	102593756|102577811|102605008|102584670|102589336|102577723|102577541|102597428|102597402|102591274|102591473|102595971|102577733|	http://www.genome.jp/kegg-bin/show_pathway?sot00906/sot:102591473%09red/sot:102577733%09red/sot:102597402%09red/sot:102589336%09red/sot:102577723%09red/sot:102593756%09red/sot:102591274%09red/sot:102595971%09red/sot:102597428%09red/sot:102584670%09red/sot:102605008%09red/sot:102577541%09red/sot:102577811%09red
Biosynthesis of secondary metabolites	KEGG PATHWAY	sot01110	201	1087	0.0183585	0.234581	PGSC0003DMG400013379|PGSC0003DMG400014243|PGSC0003DMG400015601|PGSC0003DMG400021814|PGSC0003DMG400002777|PGSC0003DMG400020795|PGSC0003DMG400022929|PGSC0003DMG400002675|PGSC0003DMG400006025|Novel00246|Novel00245|PGSC0003DMG400003054|PGSC0003DMG400006778|PGSC0003DMG400012274|PGSC0003DMG400001444|Novel01539|PGSC0003DMG400026627|PGSC0003DMG400004100|PGSC0003DMG401021138|PGSC0003DMG400019605|PGSC0003D…	sot:102577898|sot:102580238|sot:102603422|sot:102584485|sot:102602804|sot:102594314|sot:102580299|sot:102577880|sot:102578788|sot:102601598|sot:102601935|sot:102577764|sot:102601127|sot:102577748|sot:102591597|sot:102580516|sot:102591731|sot:102581384|sot:102581884|sot:102601765|sot:102584844|sot:102604284|sot:102590870|sot:102606020|sot:102606008|sot:102586957|sot:102589695|sot:102579720|sot:102…	102577898|102580238|102603422|102584485|102602804|102594314|102580299|102577880|102578788|102601598|102601935|102577764|102601127|102577748|102591597|102580516|102591731|102581384|102581884|102601765|102584844|102604284|102590870|102606020|102606008|102586957|102589695|102579720|102588377|102581939|102587115|102577871|102597313|102577694|102598525|102581819|102598093|102590830|102604264|102578902…	http://www.genome.jp/kegg-bin/show_pathway?sot01110/sot:102591473%09red/sot:102603753%09red/sot:102590152%09red/sot:102582504%09red/sot:102594104%09red/sot:102585990%09red/sot:102600334%09red/sot:102577748%09red/sot:102593674%09red/sot:102597428%09red/sot:102595685%09red/sot:102585516%09red/sot:102578902%09red/sot:102581796%09red/sot:102596523%09red/sot:102603786%09red/sot:102589894%09red/sot:102…
alpha-Linolenic acid metabolism	KEGG PATHWAY	sot00592	15	51	0.0300486	0.300792	PGSC0003DMG402018777|PGSC0003DMG400008164|PGSC0003DMG400029618|PGSC0003DMG400032155|PGSC0003DMG400020620|PGSC0003DMG400004630|PGSC0003DMG400025159|PGSC0003DMG400022894|PGSC0003DMG400029832|PGSC0003DMG401018777|PGSC0003DMG400024910|PGSC0003DMG400015808|Novel02639|PGSC0003DMG400029322|PGSC0003DMG400021627	sot:102597899|sot:102582532|sot:102578706|sot:102596122|sot:102592258|sot:102579434|sot:102588560|sot:102597498|sot:102603740|sot:102597899|sot:102605467|sot:102589894|sot:102605537|sot:102581161|sot:102579615|	102597899|102582532|102578706|102596122|102592258|102579434|102588560|102597498|102603740|102597899|102605467|102589894|102605537|102581161|102579615|	http://www.genome.jp/kegg-bin/show_pathway?sot00592/sot:102588560%09red/sot:102596122%09red/sot:102579434%09red/sot:102589894%09red/sot:102581161%09red/sot:102605467%09red/sot:102603740%09red/sot:102578706%09red/sot:102579615%09red/sot:102592258%09red/sot:102605537%09red/sot:102597899%09red/sot:102582532%09red/sot:102597498%09red
Pentose phosphate pathway	KEGG PATHWAY	sot00030	16	56	0.0311203	0.300792	PGSC0003DMG400017413|PGSC0003DMG400030565|PGSC0003DMG400043373|PGSC0003DMG400030509|PGSC0003DMG400028363|PGSC0003DMG400019189|PGSC0003DMG400019188|PGSC0003DMG400007057|PGSC0003DMG400024109|PGSC0003DMG400002675|PGSC0003DMG400022088|PGSC0003DMG400007019|PGSC0003DMG400011132|PGSC0003DMG400003123|PGSC0003DMG400003548|PGSC0003DMG400012012	sot:102581128|sot:102577677|sot:102603339|sot:102603019|sot:102590313|sot:102590778|sot:102590424|sot:102591122|sot:102588954|sot:102577880|sot:102591899|sot:102588555|sot:102593215|sot:102577738|sot:102606020|sot:102606020|	102581128|102577677|102603339|102603019|102590313|102590778|102590424|102591122|102588954|102577880|102591899|102588555|102593215|102577738|102606020|102606020|	http://www.genome.jp/kegg-bin/show_pathway?sot00030/sot:102577677%09red/sot:102590313%09red/sot:102577880%09red/sot:102577738%09red/sot:102603019%09red/sot:102606020%09red/sot:102603339%09red/sot:102588954%09red/sot:102591899%09red/sot:102590778%09red/sot:102593215%09red/sot:102590424%09red/sot:102588555%09red/sot:102591122%09red/sot:102581128%09red
Glycolysis / Gluconeogenesis	KEGG PATHWAY	sot00010	30	127	0.0336045	0.300792	PGSC0003DMG400017413|PGSC0003DMG400002777|PGSC0003DMG400022118|PGSC0003DMG400027143|PGSC0003DMG400002675|Novel00683|PGSC0003DMG400030565|PGSC0003DMG400011132|PGSC0003DMG400003548|PGSC0003DMG400004100|PGSC0003DMG400027745|PGSC0003DMG400007488|PGSC0003DMG400019189|PGSC0003DMG400019188|PGSC0003DMG400012012|PGSC0003DMG400017433|PGSC0003DMG400000935|PGSC0003DMG400013187|PGSC0003DMG400027156|PGSC0003DM…	sot:102581128|sot:102602804|sot:102605730|sot:102599296|sot:102577880|sot:102594418|sot:102577677|sot:102593215|sot:102606020|sot:102581384|sot:102587260|sot:102604284|sot:102590778|sot:102590424|sot:102606020|sot:102577868|sot:102577561|sot:102580689|sot:102605442|sot:102601765|sot:102579301|sot:102601242|sot:102587253|sot:102578941|sot:102590141|sot:102597448|sot:102588954|sot:102588815|sot:102…	102581128|102602804|102605730|102599296|102577880|102594418|102577677|102593215|102606020|102581384|102587260|102604284|102590778|102590424|102606020|102577868|102577561|102580689|102605442|102601765|102579301|102601242|102587253|102578941|102590141|102597448|102588954|102588815|102595588|102577738|	http://www.genome.jp/kegg-bin/show_pathway?sot00010/sot:102580689%09red/sot:102577880%09red/sot:102606020%09red/sot:102577561%09red/sot:102577677%09red/sot:102590778%09red/sot:102597448%09red/sot:102578941%09red/sot:102577868%09red/sot:102595588%09red/sot:102593215%09red/sot:102605730%09red/sot:102579301%09red/sot:102587253%09red/sot:102601765%09red/sot:102590141%09red/sot:102577738%09red/sot:102…
Alanine, aspartate and glutamate metabolism	KEGG PATHWAY	sot00250	15	52	0.0340025	0.300792	PGSC0003DMG400011868|PGSC0003DMG400010840|PGSC0003DMG400013235|PGSC0003DMG400025228|PGSC0003DMG400024281|PGSC0003DMG400023620|PGSC0003DMG400004170|Novel02221|PGSC0003DMG400006778|PGSC0003DMG400029897|Novel01539|PGSC0003DMG400019810|PGSC0003DMG400011754|PGSC0003DMG400004652|PGSC0003DMG400004355	sot:102589300|sot:102589321|sot:102596783|sot:102595558|sot:102595558|sot:102595103|sot:102577576|sot:102594980|sot:102601127|sot:102605614|sot:102580516|sot:102594980|sot:102599962|sot:102592345|sot:102603663|	102589300|102589321|102596783|102595558|102595558|102595103|102577576|102594980|102601127|102605614|102580516|102594980|102599962|102592345|102603663|	http://www.genome.jp/kegg-bin/show_pathway?sot00250/sot:102595558%09red/sot:102599962%09red/sot:102580516%09red/sot:102589321%09red/sot:102592345%09red/sot:102589300%09red/sot:102605614%09red/sot:102596783%09red/sot:102603663%09red/sot:102595103%09red/sot:102594980%09red/sot:102601127%09red/sot:102577576%09red
Cysteine and methionine metabolism	KEGG PATHWAY	sot00270	26	108	0.0385507	0.316667	PGSC0003DMG400022782|PGSC0003DMG400004572|PGSC0003DMG400019511|PGSC0003DMG400029897|PGSC0003DMG400007518|PGSC0003DMG400018292|PGSC0003DMG400019316|PGSC0003DMG400022796|PGSC0003DMG400000284|PGSC0003DMG400022181|PGSC0003DMG400017170|PGSC0003DMG400021866|PGSC0003DMG400010840|PGSC0003DMG400014379|PGSC0003DMG400028127|PGSC0003DMG400021276|PGSC0003DMG400000048|PGSC0003DMG400011776|PGSC0003DMG400006025|…	sot:102596625|sot:102582199|sot:102598930|sot:102605614|sot:102601725|sot:102588511|sot:102595885|sot:102596301|sot:102605100|sot:102595199|sot:102577663|sot:102594104|sot:102589321|sot:102595199|sot:102577638|sot:102590152|sot:102601315|sot:102582504|sot:102578788|sot:102578902|sot:102577457|sot:102602799|sot:102589744|sot:102601823|sot:102601997|sot:102601997|	102596625|102582199|102598930|102605614|102601725|102588511|102595885|102596301|102605100|102595199|102577663|102594104|102589321|102595199|102577638|102590152|102601315|102582504|102578788|102578902|102577457|102602799|102589744|102601823|102601997|102601997|	http://www.genome.jp/kegg-bin/show_pathway?sot00270/sot:102594104%09red/sot:102590152%09red/sot:102589744%09red/sot:102582504%09red/sot:102577663%09red/sot:102578788%09red/sot:102588511%09red/sot:102595885%09red/sot:102605100%09red/sot:102582199%09red/sot:102578902%09red/sot:102602799%09red/sot:102601315%09red/sot:102577457%09red/sot:102605614%09red/sot:102577638%09red/sot:102601725%09red/sot:102…
Valine, leucine and isoleucine degradation	KEGG PATHWAY	sot00280	17	66	0.054045	0.414345	PGSC0003DMG400026895|PGSC0003DMG400029618|PGSC0003DMG400008113|PGSC0003DMG400002777|PGSC0003DMG400014496|PGSC0003DMG401010673|PGSC0003DMG400027143|PGSC0003DMG400027156|PGSC0003DMG400026228|Novel01778|PGSC0003DMG400025570|PGSC0003DMG400015808|PGSC0003DMG401019352|PGSC0003DMG402019352|PGSC0003DMG400025888|PGSC0003DMG400011330|PGSC0003DMG400019991	sot:102588578|sot:102578706|sot:102601763|sot:102602804|sot:102597448|sot:102600700|sot:102599296|sot:102605442|sot:102597786|sot:102591763|sot:102588578|sot:102589894|sot:102596438|sot:102596438|sot:102589983|sot:102589176|sot:102587253|	102588578|102578706|102601763|102602804|102597448|102600700|102599296|102605442|102597786|102591763|102588578|102589894|102596438|102596438|102589983|102589176|102587253|	http://www.genome.jp/kegg-bin/show_pathway?sot00280/sot:102591763%09red/sot:102587253%09red/sot:102589894%09red/sot:102596438%09red/sot:102589983%09red/sot:102605442%09red/sot:102578706%09red/sot:102589176%09red/sot:102602804%09red/sot:102588578%09red/sot:102599296%09red/sot:102600700%09red/sot:102597786%09red/sot:102597448%09red/sot:102601763%09red
Pyruvate metabolism	KEGG PATHWAY	sot00620	21	92	0.0848138	0.543693	PGSC0003DMG400000025|PGSC0003DMG400017170|PGSC0003DMG400021264|PGSC0003DMG400002777|PGSC0003DMG400014496|PGSC0003DMG400007488|PGSC0003DMG400027143|PGSC0003DMG400030121|PGSC0003DMG400027156|PGSC0003DMG400002612|PGSC0003DMG400012395|PGSC0003DMG400014622|PGSC0003DMG400019511|PGSC0003DMG400016395|PGSC0003DMG400019605|PGSC0003DMG401023454|PGSC0003DMG400018735|PGSC0003DMG400004100|PGSC0003DMG400031370|…	sot:102584328|sot:102577663|sot:102585000|sot:102602804|sot:102597448|sot:102604284|sot:102599296|sot:102589524|sot:102605442|sot:102578500|sot:102601823|sot:102601609|sot:102598930|sot:102580744|sot:102601765|sot:102579411|sot:102579301|sot:102581384|sot:102588815|sot:102601242|sot:102587253|	102584328|102577663|102585000|102602804|102597448|102604284|102599296|102589524|102605442|102578500|102601823|102601609|102598930|102580744|102601765|102579411|102579301|102581384|102588815|102601242|102587253|	http://www.genome.jp/kegg-bin/show_pathway?sot00620/sot:102598930%09red/sot:102587253%09red/sot:102601765%09red/sot:102584328%09red/sot:102585000%09red/sot:102580744%09red/sot:102588815%09red/sot:102577663%09red/sot:102605442%09red/sot:102601823%09red/sot:102579411%09red/sot:102581384%09red/sot:102601609%09red/sot:102604284%09red/sot:102601242%09red/sot:102602804%09red/sot:102579301%09red/sot:102…
Phosphatidylinositol signaling system	KEGG PATHWAY	sot04070	16	66	0.0864016	0.543693	PGSC0003DMG400004958|PGSC0003DMG400027269|PGSC0003DMG400006622|PGSC0003DMG400001333|PGSC0003DMG401018380|PGSC0003DMG400005540|PGSC0003DMG402018380|PGSC0003DMG400033685|PGSC0003DMG400030502|PGSC0003DMG400019527|Novel01011|PGSC0003DMG400017965|Novel00710|PGSC0003DMG400018382|PGSC0003DMG400007293|PGSC0003DMG400009147	sot:102598871|sot:102585270|sot:102602093|sot:102581338|sot:102588823|sot:102592805|sot:102588823|sot:102577507|sot:102588439|sot:102602408|sot:102603545|sot:102599353|sot:102579473|sot:102598119|sot:102589803|sot:102589738|	102598871|102585270|102602093|102581338|102588823|102592805|102588823|102577507|102588439|102602408|102603545|102599353|102579473|102598119|102589803|102589738|	http://www.genome.jp/kegg-bin/show_pathway?sot04070/sot:102585270%09red/sot:102602093%09red/sot:102602408%09red/sot:102589803%09red/sot:102598119%09red/sot:102589738%09red/sot:102588439%09red/sot:102577507%09red/sot:102581338%09red/sot:102598871%09red/sot:102603545%09red/sot:102592805%09red/sot:102599353%09red/sot:102579473%09red/sot:102588823%09red
Biosynthesis of amino acids	KEGG PATHWAY	sot01230	47	238	0.0942597	0.543693	PGSC0003DMG400012549|PGSC0003DMG400015745|PGSC0003DMG400015153|PGSC0003DMG400013235|PGSC0003DMG400012012|PGSC0003DMG400022782|PGSC0003DMG400017413|PGSC0003DMG400002675|PGSC0003DMG400032124|PGSC0003DMG400014622|Novel00245|PGSC0003DMG402022215|PGSC0003DMG400029897|Novel01539|PGSC0003DMG400003548|PGSC0003DMG400027745|PGSC0003DMG400018292|PGSC0003DMG400013459|PGSC0003DMG400022929|PGSC0003DMG400022796…	sot:102603629|sot:102580488|sot:102596235|sot:102596783|sot:102606020|sot:102596625|sot:102581128|sot:102577880|sot:102591365|sot:102601609|sot:102601935|sot:102579951|sot:102605614|sot:102580516|sot:102606020|sot:102587260|sot:102588511|sot:102602969|sot:102580299|sot:102596301|sot:102577868|sot:102577561|sot:102591763|sot:102595199|sot:102595659|sot:102601765|sot:102594104|sot:102589321|sot:102…	102603629|102580488|102596235|102596783|102606020|102596625|102581128|102577880|102591365|102601609|102601935|102579951|102605614|102580516|102606020|102587260|102588511|102602969|102580299|102596301|102577868|102577561|102591763|102595199|102595659|102601765|102594104|102589321|102595199|102577638|102581209|102603663|102605098|102590152|102601315|102603019|102601598|102577677|102578902|102577457…	http://www.genome.jp/kegg-bin/show_pathway?sot01230/sot:102594104%09red/sot:102595659%09red/sot:102590152%09red/sot:102591763%09red/sot:102603663%09red/sot:102577880%09red/sot:102588511%09red/sot:102603019%09red/sot:102606020%09red/sot:102580299%09red/sot:102577677%09red/sot:102580488%09red/sot:102579951%09red/sot:102591365%09red/sot:102601315%09red/sot:102595199%09red/sot:102577868%09red/sot:102…
Fructose and mannose metabolism	KEGG PATHWAY	sot00051	15	62	0.0957097	0.543693	PGSC0003DMG400013187|PGSC0003DMG400029309|PGSC0003DMG400017413|PGSC0003DMG400027477|PGSC0003DMG400019189|PGSC0003DMG400019188|PGSC0003DMG400016726|PGSC0003DMG400024109|PGSC0003DMG400002675|PGSC0003DMG400012012|PGSC0003DMG400027745|PGSC0003DMG400030565|PGSC0003DMG400003123|PGSC0003DMG400003548|PGSC0003DMG400014178	sot:102580689|sot:102601673|sot:102581128|sot:102582159|sot:102590778|sot:102590424|sot:102577862|sot:102588954|sot:102577880|sot:102606020|sot:102587260|sot:102577677|sot:102577738|sot:102606020|sot:102580913|	102580689|102601673|102581128|102582159|102590778|102590424|102577862|102588954|102577880|102606020|102587260|102577677|102577738|102606020|102580913|	http://www.genome.jp/kegg-bin/show_pathway?sot00051/sot:102577677%09red/sot:102580913%09red/sot:102580689%09red/sot:102577880%09red/sot:102577738%09red/sot:102606020%09red/sot:102577862%09red/sot:102582159%09red/sot:102590778%09red/sot:102587260%09red/sot:102590424%09red/sot:102588954%09red/sot:102581128%09red/sot:102601673%09red
Biosynthesis of unsaturated fatty acids	KEGG PATHWAY	sot01040	13	52	0.0982282	0.543693	PGSC0003DMG400000037|PGSC0003DMG400029618|PGSC0003DMG401026981|PGSC0003DMG400020620|PGSC0003DMG400033100|PGSC0003DMG400002943|PGSC0003DMG400023428|PGSC0003DMG400008472|PGSC0003DMG400033634|PGSC0003DMG400015808|PGSC0003DMG400000639|PGSC0003DMG400011135|PGSC0003DMG400023576	sot:102592055|sot:102578706|sot:102578766|sot:102592258|sot:102591367|sot:102581806|sot:102581846|sot:102597672|sot:102598049|sot:102589894|sot:102601797|sot:102590621|sot:102591777|	102592055|102578706|102578766|102592258|102591367|102581806|102581846|102597672|102598049|102589894|102601797|102590621|102591777|	http://www.genome.jp/kegg-bin/show_pathway?sot01040/sot:102592055%09red/sot:102591777%09red/sot:102592258%09red/sot:102589894%09red/sot:102601797%09red/sot:102598049%09red/sot:102578706%09red/sot:102597672%09red/sot:102581806%09red/sot:102578766%09red/sot:102581846%09red/sot:102590621%09red/sot:102591367%09red
Fatty acid metabolism	KEGG PATHWAY	sot01212	23	105	0.099283	0.543693	PGSC0003DMG400029618|PGSC0003DMG400016395|PGSC0003DMG400011135|PGSC0003DMG400011436|PGSC0003DMG400023428|PGSC0003DMG400026308|PGSC0003DMG400002943|PGSC0003DMG400008311|PGSC0003DMG400000639|PGSC0003DMG400000025|PGSC0003DMG400020620|PGSC0003DMG401023454|PGSC0003DMG400033634|Novel01529|PGSC0003DMG401029354|PGSC0003DMG401026981|PGSC0003DMG400033100|PGSC0003DMG400008472|PGSC0003DMG400030158|Novel02639…	sot:102578706|sot:102580744|sot:102590621|sot:102606380|sot:102581846|sot:102585749|sot:102581806|sot:102590505|sot:102601797|sot:102584328|sot:102592258|sot:102579411|sot:102598049|sot:102597411|sot:102596064|sot:102578766|sot:102591367|sot:102597672|sot:102602484|sot:102605537|sot:102579434|sot:102589894|sot:102591777|	102578706|102580744|102590621|102606380|102581846|102585749|102581806|102590505|102601797|102584328|102592258|102579411|102598049|102597411|102596064|102578766|102591367|102597672|102602484|102605537|102579434|102589894|102591777|	http://www.genome.jp/kegg-bin/show_pathway?sot01212/sot:102592258%09red/sot:102601797%09red/sot:102597672%09red/sot:102590505%09red/sot:102605537%09red/sot:102591367%09red/sot:102596064%09red/sot:102585749%09red/sot:102589894%09red/sot:102598049%09red/sot:102590621%09red/sot:102591777%09red/sot:102584328%09red/sot:102580744%09red/sot:102597411%09red/sot:102581806%09red/sot:102581846%09red/sot:102…
Linoleic acid metabolism	KEGG PATHWAY	sot00591	6	19	0.115306	0.564539	PGSC0003DMG400008164|PGSC0003DMG400032155|PGSC0003DMG400022894|PGSC0003DMG400010859|PGSC0003DMG400029832|PGSC0003DMG400031809	sot:102582532|sot:102596122|sot:102597498|sot:102577714|sot:102603740|sot:102593728|	102582532|102596122|102597498|102577714|102603740|102593728|	http://www.genome.jp/kegg-bin/show_pathway?sot00591/sot:102603740%09red/sot:102596122%09red/sot:102597498%09red/sot:102593728%09red/sot:102577714%09red/sot:102582532%09red
Citrate cycle (TCA cycle)	KEGG PATHWAY	sot00020	14	59	0.115727	0.564539	PGSC0003DMG400007797|PGSC0003DMG400031370|PGSC0003DMG400017170|PGSC0003DMG400002777|PGSC0003DMG400007488|PGSC0003DMG400027143|PGSC0003DMG400027156|PGSC0003DMG400013485|PGSC0003DMG400012395|PGSC0003DMG400032124|PGSC0003DMG400019511|PGSC0003DMG402022215|PGSC0003DMG400018735|PGSC0003DMG400002921	sot:102595659|sot:102588815|sot:102577663|sot:102602804|sot:102604284|sot:102599296|sot:102605442|sot:102585745|sot:102601823|sot:102591365|sot:102598930|sot:102579951|sot:102579301|sot:102601242|	102595659|102588815|102577663|102602804|102604284|102599296|102605442|102585745|102601823|102591365|102598930|102579951|102579301|102601242|	http://www.genome.jp/kegg-bin/show_pathway?sot00020/sot:102598930%09red/sot:102595659%09red/sot:102579951%09red/sot:102588815%09red/sot:102577663%09red/sot:102605442%09red/sot:102601823%09red/sot:102591365%09red/sot:102585745%09red/sot:102604284%09red/sot:102601242%09red/sot:102602804%09red/sot:102579301%09red/sot:102599296%09red
Glycerolipid metabolism	KEGG PATHWAY	sot00561	16	70	0.119835	0.564539	PGSC0003DMG400008164|PGSC0003DMG400026957|PGSC0003DMG400029832|PGSC0003DMG400000151|PGSC0003DMG400014496|PGSC0003DMG400000274|PGSC0003DMG402018380|PGSC0003DMG401018380|PGSC0003DMG400000046|Novel01011|PGSC0003DMG400015273|PGSC0003DMG400017301|PGSC0003DMG400030713|PGSC0003DMG400028233|PGSC0003DMG400007293|PGSC0003DMG400019991	sot:102582532|sot:102592901|sot:102603740|sot:102580118|sot:102597448|sot:102592250|sot:102588823|sot:102588823|sot:102598882|sot:102603545|sot:102601840|sot:102588361|sot:102578822|sot:102585986|sot:102589803|sot:102587253|	102582532|102592901|102603740|102580118|102597448|102592250|102588823|102588823|102598882|102603545|102601840|102588361|102578822|102585986|102589803|102587253|	http://www.genome.jp/kegg-bin/show_pathway?sot00561/sot:102587253%09red/sot:102578822%09red/sot:102589803%09red/sot:102592250%09red/sot:102603740%09red/sot:102592901%09red/sot:102597448%09red/sot:102585986%09red/sot:102601840%09red/sot:102603545%09red/sot:102580118%09red/sot:102598882%09red/sot:102588823%09red/sot:102582532%09red/sot:102588361%09red
Nitrogen metabolism	KEGG PATHWAY	sot00910	10	39	0.122726	0.564539	PGSC0003DMG400009698|PGSC0003DMG400030984|PGSC0003DMG400006956|PGSC0003DMG400023620|PGSC0003DMG400008954|PGSC0003DMG400013235|PGSC0003DMG400015734|PGSC0003DMG400004355|PGSC0003DMG400025823|Novel01539	sot:102600112|sot:102604042|sot:102589374|sot:102595103|sot:102602780|sot:102596783|sot:102584553|sot:102603663|sot:102581851|sot:102580516|	102600112|102604042|102589374|102595103|102602780|102596783|102584553|102603663|102581851|102580516|	http://www.genome.jp/kegg-bin/show_pathway?sot00910/sot:102596783%09red/sot:102580516%09red/sot:102603663%09red/sot:102589374%09red/sot:102584553%09red/sot:102595103%09red/sot:102604042%09red/sot:102600112%09red/sot:102581851%09red/sot:102602780%09red
Glyoxylate and dicarboxylate metabolism	KEGG PATHWAY	sot00630	15	67	0.143155	0.633185	PGSC0003DMG400019511|PGSC0003DMG400007797|PGSC0003DMG400015745|PGSC0003DMG400016181|PGSC0003DMG400009698|PGSC0003DMG400023620|PGSC0003DMG400024182|PGSC0003DMG400012395|PGSC0003DMG400013235|PGSC0003DMG400017170|PGSC0003DMG402022215|PGSC0003DMG400009906|PGSC0003DMG400025487|PGSC0003DMG400004652|PGSC0003DMG400004355	sot:102598930|sot:102595659|sot:102580488|sot:102578665|sot:102600112|sot:102595103|sot:102605737|sot:102601823|sot:102596783|sot:102577663|sot:102579951|sot:102598238|sot:102581970|sot:102592345|sot:102603663|	102598930|102595659|102580488|102578665|102600112|102595103|102605737|102601823|102596783|102577663|102579951|102598238|102581970|102592345|102603663|	http://www.genome.jp/kegg-bin/show_pathway?sot00630/sot:102598930%09red/sot:102596783%09red/sot:102603663%09red/sot:102592345%09red/sot:102601823%09red/sot:102595659%09red/sot:102577663%09red/sot:102598238%09red/sot:102595103%09red/sot:102581970%09red/sot:102578665%09red/sot:102580488%09red/sot:102579951%09red/sot:102600112%09red/sot:102605737%09red
Metabolic pathways	KEGG PATHWAY	sot01100	344	2070	0.176798	0.753029	PGSC0003DMG400013379|Novel01733|PGSC0003DMG400005056|PGSC0003DMG400010479|PGSC0003DMG400020393|PGSC0003DMG400032199|PGSC0003DMG400029938|PGSC0003DMG400021801|PGSC0003DMG400020620|PGSC0003DMG400022342|PGSC0003DMG400016120|PGSC0003DMG400001247|PGSC0003DMG402014734|PGSC0003DMG400026428|PGSC0003DMG400027449|PGSC0003DMG400018110|PGSC0003DMG400019511|PGSC0003DMG402028252|PGSC0003DMG400005284|PGSC0003DM…	sot:102577898|sot:102585428|sot:102581165|sot:102606008|sot:102582315|sot:102588377|sot:102601213|sot:102581939|sot:102592258|sot:102577694|sot:102598525|sot:102581819|sot:102590830|sot:102581151|sot:102586120|sot:102603358|sot:102598930|sot:102604230|sot:102578356|sot:102580488|sot:102584319|sot:102597489|sot:102579434|sot:102602255|sot:102595199|sot:102596542|sot:102592901|sot:102603912|sot:102…	102577898|102585428|102581165|102606008|102582315|102588377|102601213|102581939|102592258|102577694|102598525|102581819|102590830|102581151|102586120|102603358|102598930|102604230|102578356|102580488|102584319|102597489|102579434|102602255|102595199|102596542|102592901|102603912|102605442|102598882|102583368|102601315|102587115|102577738|102603545|102577733|102589176|102581128|102592995|102603629…	http://www.genome.jp/kegg-bin/show_pathway?sot01100/sot:102591473%09red/sot:102603753%09red/sot:102590152%09red/sot:102582504%09red/sot:102594104%09red/sot:102585990%09red/sot:102588578%09red/sot:102600334%09red/sot:102585258%09red/sot:102577748%09red/sot:102591470%09red/sot:102589817%09red/sot:102606045%09red/sot:102595685%09red/sot:102577811%09red/sot:102585597%09red/sot:102582199%09red/sot:102…
Taurine and hypotaurine metabolism	KEGG PATHWAY	sot00430	4	13	0.193482	0.753105	PGSC0003DMG400001313|Novel02221|PGSC0003DMG400018080|PGSC0003DMG400019810	sot:102593179|sot:102594980|sot:102582713|sot:102594980|	102593179|102594980|102582713|102594980|	http://www.genome.jp/kegg-bin/show_pathway?sot00430/sot:102593179%09red/sot:102582713%09red/sot:102594980%09red
Porphyrin and chlorophyll metabolism	KEGG PATHWAY	sot00860	10	44	0.194333	0.753105	PGSC0003DMG400014243|PGSC0003DMG400032546|PGSC0003DMG400021814|PGSC0003DMG400027276|PGSC0003DMG400030219|PGSC0003DMG400006381|PGSC0003DMG400026627|PGSC0003DMG400027602|PGSC0003DMG400007188|PGSC0003DMG400000457	sot:102580238|sot:102593524|sot:102584485|sot:102605088|sot:102601206|sot:102596523|sot:102591731|sot:102582223|sot:102600334|sot:102579316|	102580238|102593524|102584485|102605088|102601206|102596523|102591731|102582223|102600334|102579316|	http://www.genome.jp/kegg-bin/show_pathway?sot00860/sot:102593524%09red/sot:102584485%09red/sot:102600334%09red/sot:102605088%09red/sot:102582223%09red/sot:102579316%09red/sot:102596523%09red/sot:102591731%09red/sot:102601206%09red/sot:102580238%09red
One carbon pool by folate	KEGG PATHWAY	sot00670	5	18	0.196462	0.753105	PGSC0003DMG400032146|PGSC0003DMG400016444|PGSC0003DMG400015745|PGSC0003DMG400000736|PGSC0003DMG400016168	sot:102587729|sot:102602939|sot:102580488|sot:102593228|sot:102598073|	102587729|102602939|102580488|102593228|102598073|	http://www.genome.jp/kegg-bin/show_pathway?sot00670/sot:102602939%09red/sot:102587729%09red/sot:102580488%09red/sot:102598073%09red/sot:102593228%09red
Biotin metabolism	KEGG PATHWAY	sot00780	5	19	0.222261	0.824517	PGSC0003DMG400033100|PGSC0003DMG400011436|PGSC0003DMG401026981|PGSC0003DMG400008311|PGSC0003DMG400030158	sot:102591367|sot:102606380|sot:102578766|sot:102590505|sot:102602484|	102591367|102606380|102578766|102590505|102602484|	http://www.genome.jp/kegg-bin/show_pathway?sot00780/sot:102590505%09red/sot:102602484%09red/sot:102606380%09red/sot:102591367%09red/sot:102578766%09red
Stilbenoid, diarylheptanoid and gingerol biosynthesis	KEGG PATHWAY	sot00945	6	25	0.241575	0.868162	PGSC0003DMG400023382|PGSC0003DMG402014734|PGSC0003DMG401014734|PGSC0003DMG400006214|PGSC0003DMG400003289|PGSC0003DMG400014152	sot:102605728|sot:102590830|sot:102590484|sot:102595685|sot:102590870|sot:102588095|	102605728|102590830|102590484|102595685|102590870|102588095|	http://www.genome.jp/kegg-bin/show_pathway?sot00945/sot:102605728%09red/sot:102588095%09red/sot:102595685%09red/sot:102590830%09red/sot:102590484%09red/sot:102590870%09red
Fatty acid biosynthesis	KEGG PATHWAY	sot00061	10	49	0.280016	0.944271	PGSC0003DMG400000025|PGSC0003DMG400011436|PGSC0003DMG401026981|PGSC0003DMG400033100|PGSC0003DMG400008311|PGSC0003DMG400030158|PGSC0003DMG400016395|Novel01529|PGSC0003DMG401023454|PGSC0003DMG400026308	sot:102584328|sot:102606380|sot:102578766|sot:102591367|sot:102590505|sot:102602484|sot:102580744|sot:102597411|sot:102579411|sot:102585749|	102584328|102606380|102578766|102591367|102590505|102602484|102580744|102597411|102579411|102585749|	http://www.genome.jp/kegg-bin/show_pathway?sot00061/sot:102579411%09red/sot:102584328%09red/sot:102580744%09red/sot:102597411%09red/sot:102606380%09red/sot:102602484%09red/sot:102591367%09red/sot:102590505%09red/sot:102585749%09red/sot:102578766%09red
Sulfur metabolism	KEGG PATHWAY	sot00920	8	38	0.286456	0.944271	PGSC0003DMG400021446|PGSC0003DMG400025134|PGSC0003DMG400014379|PGSC0003DMG400022370|PGSC0003DMG400016477|PGSC0003DMG400022181|PGSC0003DMG400010304|PGSC0003DMG400000048	sot:102594640|sot:102577457|sot:102595199|sot:102581737|sot:102600029|sot:102595199|sot:102601168|sot:102601315|	102594640|102577457|102595199|102581737|102600029|102595199|102601168|102601315|	http://www.genome.jp/kegg-bin/show_pathway?sot00920/sot:102577457%09red/sot:102595199%09red/sot:102600029%09red/sot:102594640%09red/sot:102601168%09red/sot:102581737%09red/sot:102601315%09red
Lysine biosynthesis	KEGG PATHWAY	sot00300	3	11	0.296629	0.944271	PGSC0003DMG400022796|PGSC0003DMG400022782|PGSC0003DMG400022929	sot:102596301|sot:102596625|sot:102580299|	102596301|102596625|102580299|	http://www.genome.jp/kegg-bin/show_pathway?sot00300/sot:102596301%09red/sot:102580299%09red/sot:102596625%09red
Isoquinoline alkaloid biosynthesis	KEGG PATHWAY	sot00950	6	28	0.315758	0.944271	PGSC0003DMG400021866|PGSC0003DMG400010840|PGSC0003DMG400031836|Novel02164|PGSC0003DMG400029897|PGSC0003DMG400021276	sot:102594104|sot:102589321|sot:102600413|sot:102584319|sot:102605614|sot:102590152|	102594104|102589321|102600413|102584319|102605614|102590152|	http://www.genome.jp/kegg-bin/show_pathway?sot00950/sot:102594104%09red/sot:102590152%09red/sot:102589321%09red/sot:102605614%09red/sot:102600413%09red/sot:102584319%09red
Glycine, serine and threonine metabolism	KEGG PATHWAY	sot00260	14	75	0.326118	0.944271	PGSC0003DMG400015745|PGSC0003DMG400022782|PGSC0003DMG400002777|PGSC0003DMG400022796|PGSC0003DMG400031836|PGSC0003DMG400027143|PGSC0003DMG400027156|Novel02164|PGSC0003DMG400011282|PGSC0003DMG400016444|PGSC0003DMG400000935|PGSC0003DMG400004652|PGSC0003DMG400011868|PGSC0003DMG400029938	sot:102580488|sot:102596625|sot:102602804|sot:102596301|sot:102600413|sot:102599296|sot:102605442|sot:102584319|sot:102581209|sot:102602939|sot:102577561|sot:102592345|sot:102589300|sot:102601213|	102580488|102596625|102602804|102596301|102600413|102599296|102605442|102584319|102581209|102602939|102577561|102592345|102589300|102601213|	http://www.genome.jp/kegg-bin/show_pathway?sot00260/sot:102600413%09red/sot:102592345%09red/sot:102605442%09red/sot:102602939%09red/sot:102596301%09red/sot:102577561%09red/sot:102596625%09red/sot:102581209%09red/sot:102580488%09red/sot:102602804%09red/sot:102589300%09red/sot:102599296%09red/sot:102584319%09red/sot:102601213%09red
Ascorbate and aldarate metabolism	KEGG PATHWAY	sot00053	9	46	0.332965	0.944271	PGSC0003DMG400027012|PGSC0003DMG400025137|Novel02308|PGSC0003DMG400014496|PGSC0003DMG400002703|PGSC0003DMG400030654|PGSC0003DMG401000287|PGSC0003DMG400012322|PGSC0003DMG400019991	sot:102596542|sot:102604264|sot:102591426|sot:102597448|sot:102586212|sot:102593176|sot:102581550|sot:102583368|sot:102587253|	102596542|102604264|102591426|102597448|102586212|102593176|102581550|102583368|102587253|	http://www.genome.jp/kegg-bin/show_pathway?sot00053/sot:102581550%09red/sot:102587253%09red/sot:102593176%09red/sot:102586212%09red/sot:102583368%09red/sot:102591426%09red/sot:102596542%09red/sot:102604264%09red/sot:102597448%09red
Limonene and pinene degradation	KEGG PATHWAY	sot00903	3	12	0.336402	0.944271	PGSC0003DMG400023382|PGSC0003DMG400014496|PGSC0003DMG400019991	sot:102605728|sot:102597448|sot:102587253|	102605728|102597448|102587253|	http://www.genome.jp/kegg-bin/show_pathway?sot00903/sot:102587253%09red/sot:102597448%09red/sot:102605728%09red
Selenocompound metabolism	KEGG PATHWAY	sot00450	4	18	0.35274	0.944271	PGSC0003DMG400012239|PGSC0003DMG400028127|PGSC0003DMG400023691|PGSC0003DMG400025134	sot:102589744|sot:102577638|sot:102601160|sot:102577457|	102589744|102577638|102601160|102577457|	http://www.genome.jp/kegg-bin/show_pathway?sot00450/sot:102577638%09red/sot:102601160%09red/sot:102589744%09red/sot:102577457%09red
Inositol phosphate metabolism	KEGG PATHWAY	sot00562	11	59	0.356275	0.944271	PGSC0003DMG400004958|PGSC0003DMG400027269|PGSC0003DMG400006622|PGSC0003DMG400027745|PGSC0003DMG400027916|PGSC0003DMG401010673|PGSC0003DMG400030502|PGSC0003DMG400021831|PGSC0003DMG401000287|PGSC0003DMG400018382|PGSC0003DMG400009147	sot:102598871|sot:102585270|sot:102602093|sot:102587260|sot:102598817|sot:102600700|sot:102588439|sot:102577590|sot:102581550|sot:102598119|sot:102589738|	102598871|102585270|102602093|102587260|102598817|102600700|102588439|102577590|102581550|102598119|102589738|	http://www.genome.jp/kegg-bin/show_pathway?sot00562/sot:102598817%09red/sot:102585270%09red/sot:102602093%09red/sot:102577590%09red/sot:102598119%09red/sot:102589738%09red/sot:102588439%09red/sot:102600700%09red/sot:102598871%09red/sot:102587260%09red/sot:102581550%09red
Arginine and proline metabolism	KEGG PATHWAY	sot00330	17	95	0.357211	0.944271	PGSC0003DMG400024941|PGSC0003DMG400007518|PGSC0003DMG400028810|PGSC0003DMG400019718|PGSC0003DMG400014496|PGSC0003DMG400010840|PGSC0003DMG400026671|PGSC0003DMG400009959|PGSC0003DMG400010050|PGSC0003DMG400023620|Novel00246|PGSC0003DMG400013235|PGSC0003DMG400006899|Novel00245|PGSC0003DMG400029897|PGSC0003DMG400004355|PGSC0003DMG400019991	sot:102596044|sot:102601725|sot:102598184|sot:102591553|sot:102597448|sot:102589321|sot:102600980|sot:102584472|sot:102588395|sot:102595103|sot:102601598|sot:102596783|sot:102581670|sot:102601935|sot:102605614|sot:102603663|sot:102587253|	102596044|102601725|102598184|102591553|102597448|102589321|102600980|102584472|102588395|102595103|102601598|102596783|102581670|102601935|102605614|102603663|102587253|	http://www.genome.jp/kegg-bin/show_pathway?sot00330/sot:102601598%09red/sot:102587253%09red/sot:102596044%09red/sot:102603663%09red/sot:102589321%09red/sot:102605614%09red/sot:102596783%09red/sot:102584472%09red/sot:102598184%09red/sot:102595103%09red/sot:102591553%09red/sot:102581670%09red/sot:102600980%09red/sot:102588395%09red/sot:102597448%09red/sot:102601935%09red/sot:102601725%09red
Flavonoid biosynthesis	KEGG PATHWAY	sot00941	8	42	0.372394	0.944271	PGSC0003DMG402014734|PGSC0003DMG401014734|PGSC0003DMG400029620|PGSC0003DMG400006214|PGSC0003DMG400014093|PGSC0003DMG400003289|PGSC0003DMG400019110|PGSC0003DMG400014152	sot:102590830|sot:102590484|sot:102577871|sot:102595685|sot:102577717|sot:102590870|sot:102577598|sot:102588095|	102590830|102590484|102577871|102595685|102577717|102590870|102577598|102588095|	http://www.genome.jp/kegg-bin/show_pathway?sot00941/sot:102577717%09red/sot:102588095%09red/sot:102577598%09red/sot:102577871%09red/sot:102595685%09red/sot:102590830%09red/sot:102590484%09red/sot:102590870%09red
Fatty acid elongation	KEGG PATHWAY	sot00062	7	37	0.393945	0.944271	PGSC0003DMG400000037|PGSC0003DMG400023428|PGSC0003DMG400019305|PGSC0003DMG401029354|PGSC0003DMG400014549|PGSC0003DMG400007373|PGSC0003DMG400023576	sot:102592055|sot:102581846|sot:102605420|sot:102596064|sot:102579720|sot:102600830|sot:102591777|	102592055|102581846|102605420|102596064|102579720|102600830|102591777|	http://www.genome.jp/kegg-bin/show_pathway?sot00062/sot:102605420%09red/sot:102591777%09red/sot:102596064%09red/sot:102579720%09red/sot:102592055%09red/sot:102600830%09red/sot:102581846%09red
Tropane, piperidine and pyridine alkaloid biosynthesis	KEGG PATHWAY	sot00960	7	37	0.393945	0.944271	PGSC0003DMG400021866|PGSC0003DMG400010840|PGSC0003DMG400031836|Novel02164|PGSC0003DMG400029897|PGSC0003DMG400021276|PGSC0003DMG400028221	sot:102594104|sot:102589321|sot:102600413|sot:102584319|sot:102605614|sot:102590152|sot:102594491|	102594104|102589321|102600413|102584319|102605614|102590152|102594491|	http://www.genome.jp/kegg-bin/show_pathway?sot00960/sot:102594104%09red/sot:102590152%09red/sot:102589321%09red/sot:102594491%09red/sot:102605614%09red/sot:102600413%09red/sot:102584319%09red
Propanoate metabolism	KEGG PATHWAY	sot00640	7	37	0.393945	0.944271	PGSC0003DMG400026895|PGSC0003DMG400000025|PGSC0003DMG401010673|PGSC0003DMG400025570|PGSC0003DMG400016395|PGSC0003DMG401023454|PGSC0003DMG400004100	sot:102588578|sot:102584328|sot:102600700|sot:102588578|sot:102580744|sot:102579411|sot:102581384|	102588578|102584328|102600700|102588578|102580744|102579411|102581384|	http://www.genome.jp/kegg-bin/show_pathway?sot00640/sot:102584328%09red/sot:102580744%09red/sot:102588578%09red/sot:102579411%09red/sot:102581384%09red/sot:102600700%09red
Cyanoamino acid metabolism	KEGG PATHWAY	sot00460	9	49	0.39413	0.944271	PGSC0003DMG401016246|PGSC0003DMG400015745|PGSC0003DMG401005942|PGSC0003DMG400030439|PGSC0003DMG400038064|PGSC0003DMG400003013|PGSC0003DMG400027240|PGSC0003DMG400029676|PGSC0003DMG400000048	sot:102603190|sot:102580488|sot:102586879|sot:102584844|sot:102605187|sot:102599864|sot:102583088|sot:102601570|sot:102601315|	102603190|102580488|102586879|102584844|102605187|102599864|102583088|102601570|102601315|	http://www.genome.jp/kegg-bin/show_pathway?sot00460/sot:102583088%09red/sot:102586879%09red/sot:102603190%09red/sot:102599864%09red/sot:102601570%09red/sot:102584844%09red/sot:102580488%09red/sot:102605187%09red/sot:102601315%09red
Phenylalanine, tyrosine and tryptophan biosynthesis	KEGG PATHWAY	sot00400	9	49	0.39413	0.944271	PGSC0003DMG400012549|PGSC0003DMG400021866|PGSC0003DMG400015153|PGSC0003DMG400010840|PGSC0003DMG400005284|PGSC0003DMG400011282|PGSC0003DMG400029897|PGSC0003DMG400023957|PGSC0003DMG400021276	sot:102603629|sot:102594104|sot:102596235|sot:102589321|sot:102578356|sot:102581209|sot:102605614|sot:102605098|sot:102590152|	102603629|102594104|102596235|102589321|102578356|102581209|102605614|102605098|102590152|	http://www.genome.jp/kegg-bin/show_pathway?sot00400/sot:102594104%09red/sot:102578356%09red/sot:102589321%09red/sot:102596235%09red/sot:102605614%09red/sot:102603629%09red/sot:102581209%09red/sot:102605098%09red/sot:102590152%09red
Regulation of autophagy	KEGG PATHWAY	sot04140	6	32	0.418577	0.982376	PGSC0003DMG400032144|PGSC0003DMG400007899|PGSC0003DMG400014422|PGSC0003DMG402022314|PGSC0003DMG402012477|PGSC0003DMG400004802	sot:102586842|sot:102593683|sot:102593150|sot:102593150|sot:102602207|sot:102603200|	102586842|102593683|102593150|102593150|102602207|102603200|	http://www.genome.jp/kegg-bin/show_pathway?sot04140/sot:102603200%09red/sot:102593150%09red/sot:102593683%09red/sot:102586842%09red/sot:102602207%09red
Tyrosine metabolism	KEGG PATHWAY	sot00350	9	51	0.435193	0.986696	PGSC0003DMG400021866|PGSC0003DMG400010840|PGSC0003DMG400010973|PGSC0003DMG400015330|PGSC0003DMG400031836|Novel02164|PGSC0003DMG400029897|PGSC0003DMG400021276|PGSC0003DMG400017707	sot:102594104|sot:102589321|sot:102582498|sot:102579798|sot:102600413|sot:102584319|sot:102605614|sot:102590152|sot:102595018|	102594104|102589321|102582498|102579798|102600413|102584319|102605614|102590152|102595018|	http://www.genome.jp/kegg-bin/show_pathway?sot00350/sot:102594104%09red/sot:102590152%09red/sot:102589321%09red/sot:102595018%09red/sot:102605614%09red/sot:102579798%09red/sot:102600413%09red/sot:102582498%09red/sot:102584319%09red
Butanoate metabolism	KEGG PATHWAY	sot00650	5	27	0.447387	0.986696	PGSC0003DMG400025228|PGSC0003DMG400019810|Novel02221|PGSC0003DMG400011754|PGSC0003DMG400024281	sot:102595558|sot:102594980|sot:102594980|sot:102599962|sot:102595558|	102595558|102594980|102594980|102599962|102595558|	http://www.genome.jp/kegg-bin/show_pathway?sot00650/sot:102595558%09red/sot:102599962%09red/sot:102594980%09red
Glycosaminoglycan degradation	KEGG PATHWAY	sot00531	3	15	0.453442	0.986696	PGSC0003DMG400011026|PGSC0003DMG400016240|PGSC0003DMG400030715	sot:102606348|sot:102599076|sot:102580456|	102606348|102599076|102580456|	http://www.genome.jp/kegg-bin/show_pathway?sot00531/sot:102599076%09red/sot:102606348%09red/sot:102580456%09red
Glycosphingolipid biosynthesis - globo series	KEGG PATHWAY	sot00603	2	9	0.454738	0.986696	PGSC0003DMG400016240|PGSC0003DMG400015273	sot:102599076|sot:102601840|	102599076|102601840|	http://www.genome.jp/kegg-bin/show_pathway?sot00603/sot:102599076%09red/sot:102601840%09red
Diterpenoid biosynthesis	KEGG PATHWAY	sot00904	6	34	0.469579	0.99684	PGSC0003DMG400001948|PGSC0003DMG400027645|PGSC0003DMG400024249|PGSC0003DMG400001823|PGSC0003DMG400009021|PGSC0003DMG400016516	sot:102583793|sot:102599704|sot:102584697|sot:102603753|sot:102592578|sot:102585516|	102583793|102599704|102584697|102603753|102592578|102585516|	http://www.genome.jp/kegg-bin/show_pathway?sot00904/sot:102603753%09red/sot:102592578%09red/sot:102585516%09red/sot:102583793%09red/sot:102584697%09red/sot:102599704%09red
Arachidonic acid metabolism	KEGG PATHWAY	sot00590	3	16	0.49064	0.99684	PGSC0003DMG400008164|PGSC0003DMG400012344|PGSC0003DMG400029832	sot:102582532|sot:102603592|sot:102603740|	102582532|102603592|102603740|	http://www.genome.jp/kegg-bin/show_pathway?sot00590/sot:102603592%09red/sot:102603740%09red/sot:102582532%09red
Tryptophan metabolism	KEGG PATHWAY	sot00380	6	35	0.494629	0.99684	PGSC0003DMG400015601|PGSC0003DMG400014496|PGSC0003DMG400018110|PGSC0003DMG400009906|PGSC0003DMG400008035|PGSC0003DMG400019991	sot:102603422|sot:102597448|sot:102603358|sot:102598238|sot:102587670|sot:102587253|	102603422|102597448|102603358|102598238|102587670|102587253|	http://www.genome.jp/kegg-bin/show_pathway?sot00380/sot:102603422%09red/sot:102587253%09red/sot:102603358%09red/sot:102587670%09red/sot:102598238%09red/sot:102597448%09red
Riboflavin metabolism	KEGG PATHWAY	sot00740	2	10	0.50199	0.99684	PGSC0003DMG400033688|PGSC0003DMG400029273	sot:102601357|sot:102603912|	102601357|102603912|	http://www.genome.jp/kegg-bin/show_pathway?sot00740/sot:102601357%09red/sot:102603912%09red
2-Oxocarboxylic acid metabolism	KEGG PATHWAY	sot01210	11	67	0.502754	0.99684	PGSC0003DMG400007797|PGSC0003DMG400015601|PGSC0003DMG400010840|PGSC0003DMG400022796|PGSC0003DMG400022782|PGSC0003DMG400032124|PGSC0003DMG400014622|PGSC0003DMG402022215|PGSC0003DMG400029897|PGSC0003DMG400013459|Novel01778	sot:102595659|sot:102603422|sot:102589321|sot:102596301|sot:102596625|sot:102591365|sot:102601609|sot:102579951|sot:102605614|sot:102602969|sot:102591763|	102595659|102603422|102589321|102596301|102596625|102591365|102601609|102579951|102605614|102602969|102591763|	http://www.genome.jp/kegg-bin/show_pathway?sot01210/sot:102603422%09red/sot:102591763%09red/sot:102589321%09red/sot:102605614%09red/sot:102595659%09red/sot:102596301%09red/sot:102596625%09red/sot:102601609%09red/sot:102579951%09red/sot:102591365%09red/sot:102602969%09red
Starch and sucrose metabolism	KEGG PATHWAY	sot00500	35	221	0.522862	1	PGSC0003DMG402017934|PGSC0003DMG400013187|PGSC0003DMG400001855|PGSC0003DMG400027449|PGSC0003DMG400043616|PGSC0003DMG400003013|PGSC0003DMG400013546|PGSC0003DMG400029676|PGSC0003DMG400020619|PGSC0003DMG400028467|PGSC0003DMG400005206|PGSC0003DMG400030439|PGSC0003DMG400011222|PGSC0003DMG400013857|PGSC0003DMG400020393|PGSC0003DMG401016246|PGSC0003DMG400001193|PGSC0003DMG400038064|PGSC0003DMG400023995|…	sot:102588169|sot:102580689|sot:102577806|sot:102586120|sot:102606045|sot:102599864|sot:102577712|sot:102601570|sot:102591031|sot:102597579|sot:102591905|sot:102584844|sot:102591087|sot:102602255|sot:102582315|sot:102603190|sot:102600147|sot:102605187|sot:102585196|sot:102583088|sot:102597313|sot:102582872|sot:102581558|sot:102586734|sot:102591597|sot:102584887|sot:102586879|sot:102604264|sot:102…	102588169|102580689|102577806|102586120|102606045|102599864|102577712|102601570|102591031|102597579|102591905|102584844|102591087|102602255|102582315|102603190|102600147|102605187|102585196|102583088|102597313|102582872|102581558|102586734|102591597|102584887|102586879|102604264|102581151|102597825|102586602|102604230|102604086|102579821|102586939|	http://www.genome.jp/kegg-bin/show_pathway?sot00500/sot:102583088%09red/sot:102600147%09red/sot:102580689%09red/sot:102586120%09red/sot:102599864%09red/sot:102606045%09red/sot:102591597%09red/sot:102577806%09red/sot:102584887%09red/sot:102582315%09red/sot:102581151%09red/sot:102597825%09red/sot:102586734%09red/sot:102582872%09red/sot:102577712%09red/sot:102588169%09red/sot:102601570%09red/sot:102…
Glycerophospholipid metabolism	KEGG PATHWAY	sot00564	15	95	0.543256	1	PGSC0003DMG400008164|PGSC0003DMG400029832|Novel00284|PGSC0003DMG401018380|PGSC0003DMG402018380|PGSC0003DMG400005749|PGSC0003DMG400025081|PGSC0003DMG400028544|PGSC0003DMG400000046|Novel01011|PGSC0003DMG400028622|Novel01733|PGSC0003DMG400017301|PGSC0003DMG400030564|PGSC0003DMG400007293	sot:102582532|sot:102603740|sot:102597975|sot:102588823|sot:102588823|sot:102597155|sot:102582451|sot:102590910|sot:102598882|sot:102603545|sot:102578306|sot:102585428|sot:102588361|sot:102596511|sot:102589803|	102582532|102603740|102597975|102588823|102588823|102597155|102582451|102590910|102598882|102603545|102578306|102585428|102588361|102596511|102589803|	http://www.genome.jp/kegg-bin/show_pathway?sot00564/sot:102585428%09red/sot:102588361%09red/sot:102596511%09red/sot:102588823%09red/sot:102578306%09red/sot:102603740%09red/sot:102590910%09red/sot:102603545%09red/sot:102589803%09red/sot:102582451%09red/sot:102597155%09red/sot:102597975%09red/sot:102582532%09red/sot:102598882%09red
beta-Alanine metabolism	KEGG PATHWAY	sot00410	11	70	0.555881	1	PGSC0003DMG400026895|PGSC0003DMG400028810|PGSC0003DMG400019718|PGSC0003DMG400014496|PGSC0003DMG401010673|Novel02164|PGSC0003DMG400031836|PGSC0003DMG400025570|PGSC0003DMG400019810|Novel02221|PGSC0003DMG400019991	sot:102588578|sot:102598184|sot:102591553|sot:102597448|sot:102600700|sot:102584319|sot:102600413|sot:102588578|sot:102594980|sot:102594980|sot:102587253|	102588578|102598184|102591553|102597448|102600700|102584319|102600413|102588578|102594980|102594980|102587253|	http://www.genome.jp/kegg-bin/show_pathway?sot00410/sot:102587253%09red/sot:102588578%09red/sot:102598184%09red/sot:102591553%09red/sot:102600700%09red/sot:102594980%09red/sot:102600413%09red/sot:102584319%09red/sot:102597448%09red
Zeatin biosynthesis	KEGG PATHWAY	sot00908	6	38	0.56702	1	PGSC0003DMG401029843|PGSC0003DMG400029825|PGSC0003DMG401029824|PGSC0003DMG400023732|PGSC0003DMG400029845|PGSC0003DMG400031420	sot:102587175|sot:102587175|sot:102587175|sot:102587505|sot:102605765|sot:102577533|	102587175|102587175|102587175|102587505|102605765|102577533|	http://www.genome.jp/kegg-bin/show_pathway?sot00908/sot:102587505%09red/sot:102577533%09red/sot:102587175%09red/sot:102605765%09red
Steroid biosynthesis	KEGG PATHWAY	sot00100	5	34	0.630188	1	PGSC0003DMG400002156|PGSC0003DMG400008164|Novel02206|PGSC0003DMG400029832|PGSC0003DMG400021157	sot:102589817|sot:102582532|sot:102594718|sot:102603740|sot:102581211|	102589817|102582532|102594718|102603740|102581211|	http://www.genome.jp/kegg-bin/show_pathway?sot00100/sot:102603740%09red/sot:102581211%09red/sot:102594718%09red/sot:102582532%09red/sot:102589817%09red
Glutathione metabolism	KEGG PATHWAY	sot00480	16	108	0.635022	1	PGSC0003DMG400008847|PGSC0003DMG400031093|PGSC0003DMG400007844|Novel02308|PGSC0003DMG401002164|PGSC0003DMG400019540|PGSC0003DMG400009959|PGSC0003DMG400014657|PGSC0003DMG400043373|PGSC0003DMG400032124|PGSC0003DMG400002169|PGSC0003DMG400002168|PGSC0003DMG400012344|PGSC0003DMG400002170|PGSC0003DMG400011012|PGSC0003DMG400002165	sot:102582244|sot:102579527|sot:102589451|sot:102591426|sot:102599376|sot:102595211|sot:102584472|sot:102602353|sot:102603339|sot:102591365|sot:102600687|sot:102600356|sot:102603592|sot:102602051|sot:102587200|sot:102599054|	102582244|102579527|102589451|102591426|102599376|102595211|102584472|102602353|102603339|102591365|102600687|102600356|102603592|102602051|102587200|102599054|	http://www.genome.jp/kegg-bin/show_pathway?sot00480/sot:102595211%09red/sot:102589451%09red/sot:102591426%09red/sot:102603339%09red/sot:102602353%09red/sot:102584472%09red/sot:102579527%09red/sot:102602051%09red/sot:102582244%09red/sot:102587200%09red/sot:102603592%09red/sot:102599054%09red/sot:102600687%09red/sot:102591365%09red/sot:102600356%09red/sot:102599376%09red
Galactose metabolism	KEGG PATHWAY	sot00052	9	62	0.646361	1	PGSC0003DMG400013187|PGSC0003DMG400017413|PGSC0003DMG403001316|PGSC0003DMG400004790|PGSC0003DMG400015273|PGSC0003DMG402028252|PGSC0003DMG400012274|PGSC0003DMG400030891|PGSC0003DMG400003054	sot:102580689|sot:102581128|sot:102590141|sot:102581558|sot:102601840|sot:102604230|sot:102577748|sot:102586320|sot:102577764|	102580689|102581128|102590141|102581558|102601840|102604230|102577748|102586320|102577764|	http://www.genome.jp/kegg-bin/show_pathway?sot00052/sot:102590141%09red/sot:102580689%09red/sot:102586320%09red/sot:102604230%09red/sot:102577748%09red/sot:102581128%09red/sot:102601840%09red/sot:102581558%09red/sot:102577764%09red
Pentose and glucuronate interconversions	KEGG PATHWAY	sot00040	16	112	0.686066	1	PGSC0003DMG402017934|PGSC0003DMG400025137|PGSC0003DMG400014496|PGSC0003DMG400016439|PGSC0003DMG400031065|PGSC0003DMG400043616|PGSC0003DMG400018037|PGSC0003DMG400020393|PGSC0003DMG400000293|PGSC0003DMG400001193|PGSC0003DMG400015815|PGSC0003DMG400027477|PGSC0003DMG400029645|PGSC0003DMG400005206|PGSC0003DMG400018038|PGSC0003DMG400019991	sot:102588169|sot:102604264|sot:102597448|sot:102600354|sot:102578838|sot:102606045|sot:102586602|sot:102582315|sot:102604086|sot:102600147|sot:102587929|sot:102582159|sot:102605687|sot:102591905|sot:102586939|sot:102587253|	102588169|102604264|102597448|102600354|102578838|102606045|102586602|102582315|102604086|102600147|102587929|102582159|102605687|102591905|102586939|102587253|	http://www.genome.jp/kegg-bin/show_pathway?sot00040/sot:102587253%09red/sot:102578838%09red/sot:102604264%09red/sot:102587929%09red/sot:102586939%09red/sot:102606045%09red/sot:102582159%09red/sot:102604086%09red/sot:102586602%09red/sot:102600147%09red/sot:102605687%09red/sot:102591905%09red/sot:102600354%09red/sot:102597448%09red/sot:102582315%09red/sot:102588169%09red
Other types of O-glycan biosynthesis	KEGG PATHWAY	sot00514	1	7	0.690829	1	PGSC0003DMG400005664	sot:102598231|	102598231|	http://www.genome.jp/kegg-bin/show_pathway?sot00514/sot:102598231%09red
Glucosinolate biosynthesis	KEGG PATHWAY	sot00966	1	7	0.690829	1	PGSC0003DMG400015601	sot:102603422|	102603422|	http://www.genome.jp/kegg-bin/show_pathway?sot00966/sot:102603422%09red
Sesquiterpenoid and triterpenoid biosynthesis	KEGG PATHWAY	sot00909	4	30	0.700284	1	PGSC0003DMG400024440|PGSC0003DMG400019773|PGSC0003DMG400020680|PGSC0003DMG402015022	sot:102580832|sot:102594859|sot:102597519|sot:102580832|	102580832|102594859|102597519|102580832|	http://www.genome.jp/kegg-bin/show_pathway?sot00909/sot:102580832%09red/sot:102594859%09red/sot:102597519%09red
Folate biosynthesis	KEGG PATHWAY	sot00790	2	16	0.726011	1	PGSC0003DMG400000736|PGSC0003DMG400007066	sot:102593228|sot:102585261|	102593228|102585261|	http://www.genome.jp/kegg-bin/show_pathway?sot00790/sot:102585261%09red/sot:102593228%09red
Non-homologous end-joining	KEGG PATHWAY	sot03450	1	8	0.733038	1	Novel02507	sot:102578397|	102578397|	http://www.genome.jp/kegg-bin/show_pathway?sot03450/sot:102578397%09red
ABC transporters	KEGG PATHWAY	sot02010	3	25	0.755833	1	PGSC0003DMG400007294|PGSC0003DMG400007399|PGSC0003DMG400007412	sot:102590129|sot:102604624|sot:102604624|	102590129|102604624|102604624|	http://www.genome.jp/kegg-bin/show_pathway?sot02010/sot:102604624%09red/sot:102590129%09red
Fatty acid degradation	KEGG PATHWAY	sot00071	7	55	0.759499	1	PGSC0003DMG400029618|PGSC0003DMG400014496|PGSC0003DMG400020620|PGSC0003DMG400004630|Novel02639|PGSC0003DMG400015808|PGSC0003DMG400019991	sot:102578706|sot:102597448|sot:102592258|sot:102579434|sot:102605537|sot:102589894|sot:102587253|	102578706|102597448|102592258|102579434|102605537|102589894|102587253|	http://www.genome.jp/kegg-bin/show_pathway?sot00071/sot:102587253%09red/sot:102592258%09red/sot:102579434%09red/sot:102589894%09red/sot:102578706%09red/sot:102605537%09red/sot:102597448%09red
C5-Branched dibasic acid metabolism	KEGG PATHWAY	sot00660	1	9	0.769487	1	PGSC0003DMG400013459	sot:102602969|	102602969|	http://www.genome.jp/kegg-bin/show_pathway?sot00660/sot:102602969%09red
Cutin, suberine and wax biosynthesis	KEGG PATHWAY	sot00073	5	41	0.770865	1	PGSC0003DMG400029343|PGSC0003DMG400018744|PGSC0003DMG400004844|PGSC0003DMG400007113|Novel00236	sot:102597495|sot:102582727|sot:102587321|sot:102603161|sot:102579007|	102597495|102582727|102587321|102603161|102579007|	http://www.genome.jp/kegg-bin/show_pathway?sot00073/sot:102587321%09red/sot:102579007%09red/sot:102597495%09red/sot:102582727%09red/sot:102603161%09red
Ether lipid metabolism	KEGG PATHWAY	sot00565	3	26	0.777025	1	PGSC0003DMG400008164|PGSC0003DMG400029832|Novel00284	sot:102582532|sot:102603740|sot:102597975|	102582532|102603740|102597975|	http://www.genome.jp/kegg-bin/show_pathway?sot00565/sot:102603740%09red/sot:102597975%09red/sot:102582532%09red
Ubiquinone and other terpenoid-quinone biosynthesis	KEGG PATHWAY	sot00130	4	35	0.798228	1	PGSC0003DMG400017707|PGSC0003DMG400021276|PGSC0003DMG400021866|PGSC0003DMG400028929	sot:102595018|sot:102590152|sot:102594104|sot:102584603|	102595018|102590152|102594104|102584603|	http://www.genome.jp/kegg-bin/show_pathway?sot00130/sot:102584603%09red/sot:102594104%09red/sot:102590152%09red/sot:102595018%09red
Thiamine metabolism	KEGG PATHWAY	sot00730	1	10	0.800961	1	PGSC0003DMG400016120	sot:102598525|	102598525|	http://www.genome.jp/kegg-bin/show_pathway?sot00730/sot:102598525%09red
Amino sugar and nucleotide sugar metabolism	KEGG PATHWAY	sot00520	17	130	0.802944	1	PGSC0003DMG400013187|PGSC0003DMG400028214|PGSC0003DMG401021138|PGSC0003DMG400016240|PGSC0003DMG400025137|PGSC0003DMG400020698|PGSC0003DMG400006778|PGSC0003DMG400003054|PGSC0003DMG400011222|PGSC0003DMG400026855|PGSC0003DMG400007816|PGSC0003DMG400012274|PGSC0003DMG400001444|PGSC0003DMG400017341|PGSC0003DMG400007152|PGSC0003DMG402021138|PGSC0003DMG400014178	sot:102580689|sot:102598093|sot:102581884|sot:102599076|sot:102604264|sot:102580398|sot:102601127|sot:102577764|sot:102591087|sot:102577789|sot:102582872|sot:102577748|sot:102591597|sot:102597313|sot:102597534|sot:102581884|sot:102580913|	102580689|102598093|102581884|102599076|102604264|102580398|102601127|102577764|102591087|102577789|102582872|102577748|102591597|102597313|102597534|102581884|102580913|	http://www.genome.jp/kegg-bin/show_pathway?sot00520/sot:102599076%09red/sot:102580913%09red/sot:102580689%09red/sot:102577789%09red/sot:102577764%09red/sot:102577748%09red/sot:102597534%09red/sot:102591597%09red/sot:102591087%09red/sot:102582872%09red/sot:102597313%09red/sot:102580398%09red/sot:102598093%09red/sot:102601127%09red/sot:102604264%09red/sot:102581884%09red
Valine, leucine and isoleucine biosynthesis	KEGG PATHWAY	sot00290	3	28	0.814864	1	PGSC0003DMG400013459|PGSC0003DMG400014622|Novel01778	sot:102602969|sot:102601609|sot:102591763|	102602969|102601609|102591763|	http://www.genome.jp/kegg-bin/show_pathway?sot00290/sot:102601609%09red/sot:102602969%09red/sot:102591763%09red
Brassinosteroid biosynthesis	KEGG PATHWAY	sot00905	1	12	0.85161	1	PGSC0003DMG400014902	sot:102603786|	102603786|	http://www.genome.jp/kegg-bin/show_pathway?sot00905/sot:102603786%09red
Histidine metabolism	KEGG PATHWAY	sot00340	3	32	0.874349	1	PGSC0003DMG400000785|PGSC0003DMG400014496|PGSC0003DMG400019991	sot:102579180|sot:102597448|sot:102587253|	102579180|102597448|102587253|	http://www.genome.jp/kegg-bin/show_pathway?sot00340/sot:102587253%09red/sot:102579180%09red/sot:102597448%09red
Circadian rhythm - plant	KEGG PATHWAY	sot04712	5	49	0.877057	1	PGSC0003DMG401020784|PGSC0003DMG400000584|PGSC0003DMG400013826|PGSC0003DMG400019110|PGSC0003DMG400029620	sot:102588526|sot:102589008|sot:102601288|sot:102577598|sot:102577871|	102588526|102589008|102601288|102577598|102577871|	http://www.genome.jp/kegg-bin/show_pathway?sot04712/sot:102588526%09red/sot:102577598%09red/sot:102589008%09red/sot:102601288%09red/sot:102577871%09red
Terpenoid backbone biosynthesis	KEGG PATHWAY	sot00900	7	65	0.877437	1	PGSC0003DMG400003461|PGSC0003DMG402011095|PGSC0003DMG400025165|PGSC0003DMG400016120|PGSC0003DMG400045338|PGSC0003DMG400019772|PGSC0003DMG400007081	sot:102577899|sot:102581796|sot:102592556|sot:102598525|sot:102583614|sot:102597403|sot:102593674|	102577899|102581796|102592556|102598525|102583614|102597403|102593674|	http://www.genome.jp/kegg-bin/show_pathway?sot00900/sot:102583614%09red/sot:102593674%09red/sot:102598525%09red/sot:102577899%09red/sot:102597403%09red/sot:102581796%09red/sot:102592556%09red
Protein processing in endoplasmic reticulum	KEGG PATHWAY	sot04141	33	256	0.887114	1	PGSC0003DMG400002776|PGSC0003DMG400001182|PGSC0003DMG400000661|PGSC0003DMG400019398|PGSC0003DMG400004304|PGSC0003DMG400030341|PGSC0003DMG400012254|PGSC0003DMG400020341|PGSC0003DMG400016460|PGSC0003DMG400005361|PGSC0003DMG400004640|PGSC0003DMG400011719|PGSC0003DMG400004150|PGSC0003DMG400005353|PGSC0003DMG400018104|PGSC0003DMG400024071|PGSC0003DMG400004808|PGSC0003DMG400009509|PGSC0003DMG400002987|…	sot:102603479|sot:102600779|sot:102581673|sot:102593935|sot:102580364|sot:102606436|sot:102598457|sot:102601300|sot:102591787|sot:102606145|sot:102601829|sot:102601300|sot:102594080|sot:102604001|sot:102600114|sot:102592417|sot:102598867|sot:102603244|sot:102606249|sot:102601553|sot:102588449|sot:102604529|sot:102604977|sot:102593249|sot:102600790|sot:102598215|sot:102589396|sot:102602952|sot:102…	102603479|102600779|102581673|102593935|102580364|102606436|102598457|102601300|102591787|102606145|102601829|102601300|102594080|102604001|102600114|102592417|102598867|102603244|102606249|102601553|102588449|102604529|102604977|102593249|102600790|102598215|102589396|102602952|102594103|102592347|102578786|102583693|102585736|	http://www.genome.jp/kegg-bin/show_pathway?sot04141/sot:102594103%09red/sot:102578786%09red/sot:102606436%09red/sot:102592417%09red/sot:102591787%09red/sot:102598457%09red/sot:102606249%09red/sot:102594080%09red/sot:102603244%09red/sot:102580364%09red/sot:102606145%09red/sot:102600790%09red/sot:102598867%09red/sot:102603479%09red/sot:102602952%09red/sot:102600114%09red/sot:102589396%09red/sot:102…
Other glycan degradation	KEGG PATHWAY	sot00511	1	14	0.889376	1	PGSC0003DMG400016240	sot:102599076|	102599076|	http://www.genome.jp/kegg-bin/show_pathway?sot00511/sot:102599076%09red
Lysine degradation	KEGG PATHWAY	sot00310	3	34	0.897199	1	PGSC0003DMG400001557|PGSC0003DMG400014496|PGSC0003DMG400019991	sot:102578708|sot:102597448|sot:102587253|	102578708|102597448|102587253|	http://www.genome.jp/kegg-bin/show_pathway?sot00310/sot:102578708%09red/sot:102587253%09red/sot:102597448%09red
Vitamin B6 metabolism	KEGG PATHWAY	sot00750	1	17	0.9288	1	Novel01579	sot:102593866|	102593866|	http://www.genome.jp/kegg-bin/show_pathway?sot00750/sot:102593866%09red
Sphingolipid metabolism	KEGG PATHWAY	sot00600	2	29	0.937725	1	PGSC0003DMG400015273|PGSC0003DMG400005056	sot:102601840|sot:102581165|	102601840|102581165|	http://www.genome.jp/kegg-bin/show_pathway?sot00600/sot:102601840%09red/sot:102581165%09red
Nicotinate and nicotinamide metabolism	KEGG PATHWAY	sot00760	1	18	0.938528	1	PGSC0003DMG400010485	sot:102584378|	102584378|	http://www.genome.jp/kegg-bin/show_pathway?sot00760/sot:102584378%09red
Pantothenate and CoA biosynthesis	KEGG PATHWAY	sot00770	2	33	0.961703	1	Novel01778|PGSC0003DMG400013511	sot:102591763|sot:102588717|	102591763|102588717|	http://www.genome.jp/kegg-bin/show_pathway?sot00770/sot:102588717%09red/sot:102591763%09red
Basal transcription factors	KEGG PATHWAY	sot03022	3	44	0.964346	1	PGSC0003DMG400012334|PGSC0003DMG400024111|PGSC0003DMG400023693	sot:102591981|sot:102589938|sot:102583751|	102591981|102589938|102583751|	http://www.genome.jp/kegg-bin/show_pathway?sot03022/sot:102583751%09red/sot:102589938%09red/sot:102591981%09red
RNA transport	KEGG PATHWAY	sot03013	18	170	0.964579	1	PGSC0003DMG401017153|PGSC0003DMG400000665|PGSC0003DMG400007907|PGSC0003DMG400008117|PGSC0003DMG400022216|PGSC0003DMG400020772|PGSC0003DMG402029299|PGSC0003DMG400009844|PGSC0003DMG400004583|PGSC0003DMG400023272|PGSC0003DMG400023664|PGSC0003DMG400015406|PGSC0003DMG401004013|PGSC0003DMG400011196|PGSC0003DMG401010047|PGSC0003DMG400025777|PGSC0003DMG400023270|PGSC0003DMG400010999	sot:102602624|sot:102578468|sot:102597962|sot:102600998|sot:102580608|sot:102600998|sot:102595069|sot:102596104|sot:102601497|sot:102600998|sot:102601507|sot:102580924|sot:102588949|sot:102579712|sot:102583562|sot:102585145|sot:102600998|sot:102596360|	102602624|102578468|102597962|102600998|102580608|102600998|102595069|102596104|102601497|102600998|102601507|102580924|102588949|102579712|102583562|102585145|102600998|102596360|	http://www.genome.jp/kegg-bin/show_pathway?sot03013/sot:102602624%09red/sot:102596104%09red/sot:102601507%09red/sot:102601497%09red/sot:102583562%09red/sot:102585145%09red/sot:102588949%09red/sot:102597962%09red/sot:102600998%09red/sot:102579712%09red/sot:102580924%09red/sot:102595069%09red/sot:102596360%09red/sot:102578468%09red/sot:102580608%09red
Phagosome	KEGG PATHWAY	sot04145	9	98	0.964941	1	PGSC0003DMG400002776|PGSC0003DMG400030431|PGSC0003DMG400030502|PGSC0003DMG400004962|PGSC0003DMG400014232|PGSC0003DMG400005361|PGSC0003DMG400003583|PGSC0003DMG400008752|PGSC0003DMG400009147	sot:102603479|sot:102581203|sot:102588439|sot:102596467|sot:102601553|sot:102606145|sot:102599108|sot:102604019|sot:102589738|	102603479|102581203|102588439|102596467|102601553|102606145|102599108|102604019|102589738|	http://www.genome.jp/kegg-bin/show_pathway?sot04145/sot:102599108%09red/sot:102604019%09red/sot:102589738%09red/sot:102588439%09red/sot:102606145%09red/sot:102596467%09red/sot:102601553%09red/sot:102603479%09red/sot:102581203%09red
N-Glycan biosynthesis	KEGG PATHWAY	sot00510	3	47	0.974432	1	PGSC0003DMG400024071|PGSC0003DMG400005353|PGSC0003DMG400012635	sot:102592417|sot:102604001|sot:102582440|	102592417|102604001|102582440|	http://www.genome.jp/kegg-bin/show_pathway?sot00510/sot:102592417%09red/sot:102604001%09red/sot:102582440%09red
Ribosome	KEGG PATHWAY	sot03010	43	365	0.976194	1	Novel00269|PGSC0003DMG400005199|PGSC0003DMG400030802|PGSC0003DMG400029266|PGSC0003DMG400033080|PGSC0003DMG400028524|PGSC0003DMG400014700|PGSC0003DMG400019563|PGSC0003DMG400001690|PGSC0003DMG400029485|PGSC0003DMG400016534|PGSC0003DMG400019272|PGSC0003DMG400023424|PGSC0003DMG400030537|PGSC0003DMG400023013|PGSC0003DMG400015271|PGSC0003DMG402015759|PGSC0003DMG400018180|PGSC0003DMG400025555|PGSC0003DM…	sot:102600146|sot:102593024|sot:102581781|sot:102599440|sot:102586304|sot:102577695|sot:102591316|sot:102599656|sot:102593964|sot:102577484|sot:102578677|sot:102579483|sot:102578519|sot:102584366|sot:102582176|sot:102601057|sot:102584826|sot:102606393|sot:102586955|sot:102604160|sot:102601481|sot:102577837|sot:102597208|sot:102584908|sot:102597278|sot:102581830|sot:102600463|sot:102584040|sot:102…	102600146|102593024|102581781|102599440|102586304|102577695|102591316|102599656|102593964|102577484|102578677|102579483|102578519|102584366|102582176|102601057|102584826|102606393|102586955|102604160|102601481|102577837|102597208|102584908|102597278|102581830|102600463|102584040|102606043|102600208|102585523|102593964|102585207|102592502|102602148|102588872|102577739|102577534|102588879|102600468…	http://www.genome.jp/kegg-bin/show_pathway?sot03010/sot:102600146%09red/sot:102584826%09red/sot:102606043%09red/sot:102577484%09red/sot:102600463%09red/sot:102593964%09red/sot:102601057%09red/sot:102588872%09red/sot:102597208%09red/sot:102600468%09red/sot:102577534%09red/sot:102599656%09red/sot:102577695%09red/sot:102582943%09red/sot:102578677%09red/sot:102604160%09red/sot:102579483%09red/sot:102…
Glycosylphosphatidylinositol(GPI)-anchor biosynthesis	KEGG PATHWAY	sot00563	1	26	0.981029	1	PGSC0003DMG400023098	sot:102593657|	102593657|	http://www.genome.jp/kegg-bin/show_pathway?sot00563/sot:102593657%09red
RNA degradation	KEGG PATHWAY	sot03018	9	112	0.988728	1	PGSC0003DMG400022860|PGSC0003DMG400005899|PGSC0003DMG401027165|PGSC0003DMG400015406|PGSC0003DMG400002537|PGSC0003DMG400014121|PGSC0003DMG402002721|PGSC0003DMG400025777|PGSC0003DMG400024011	sot:102595031|sot:102578270|sot:102582102|sot:102580924|sot:102577751|sot:102598567|sot:102595588|sot:102585145|sot:102577525|	102595031|102578270|102582102|102580924|102577751|102598567|102595588|102585145|102577525|	http://www.genome.jp/kegg-bin/show_pathway?sot03018/sot:102578270%09red/sot:102582102%09red/sot:102577525%09red/sot:102595588%09red/sot:102577751%09red/sot:102585145%09red/sot:102598567%09red/sot:102580924%09red/sot:102595031%09red
Peroxisome	KEGG PATHWAY	sot04146	8	104	0.989665	1	PGSC0003DMG400029618|PGSC0003DMG400020620|PGSC0003DMG400032124|PGSC0003DMG401002858|PGSC0003DMG400015808|PGSC0003DMG400007113|PGSC0003DMG400009906|PGSC0003DMG400004652	sot:102578706|sot:102592258|sot:102591365|sot:102592876|sot:102589894|sot:102603161|sot:102598238|sot:102592345|	102578706|102592258|102591365|102592876|102589894|102603161|102598238|102592345|	http://www.genome.jp/kegg-bin/show_pathway?sot04146/sot:102592258%09red/sot:102589894%09red/sot:102592345%09red/sot:102603161%09red/sot:102578706%09red/sot:102591365%09red/sot:102598238%09red/sot:102592876%09red
Ribosome biogenesis in eukaryotes	KEGG PATHWAY	sot03008	6	90	0.99342	1	PGSC0003DMG400006104|PGSC0003DMG400011543|PGSC0003DMG400012349|Novel00321|PGSC0003DMG400007315|PGSC0003DMG400005819	sot:102585448|sot:102592528|sot:102605493|sot:102594402|sot:102596957|sot:102595779|	102585448|102592528|102605493|102594402|102596957|102595779|	http://www.genome.jp/kegg-bin/show_pathway?sot03008/sot:102605493%09red/sot:102595779%09red/sot:102592528%09red/sot:102585448%09red/sot:102594402%09red/sot:102596957%09red
Photosynthesis	KEGG PATHWAY	sot00195	6	93	0.995116	1	PGSC0003DMG400007201|PGSC0003DMG402003567|PGSC0003DMG400002312|PGSC0003DMG400017556|PGSC0003DMG400026360|PGSC0003DMG400016482	sot:102603823|sot:102591399|sot:102604273|sot:102593103|sot:102605264|sot:102596547|	102603823|102591399|102604273|102593103|102605264|102596547|	http://www.genome.jp/kegg-bin/show_pathway?sot00195/sot:102603823%09red/sot:102596547%09red/sot:102591399%09red/sot:102605264%09red/sot:102593103%09red/sot:102604273%09red
Protein export	KEGG PATHWAY	sot03060	2	52	0.996585	1	PGSC0003DMG400012254|PGSC0003DMG401011681	sot:102598457|sot:102587949|	102598457|102587949|	http://www.genome.jp/kegg-bin/show_pathway?sot03060/sot:102598457%09red/sot:102587949%09red
DNA replication	KEGG PATHWAY	sot03030	2	54	0.997372	1	PGSC0003DMG400013633|PGSC0003DMG400030968	sot:102596741|sot:102584896|	102596741|102584896|	http://www.genome.jp/kegg-bin/show_pathway?sot03030/sot:102584896%09red/sot:102596741%09red
Base excision repair	KEGG PATHWAY	sot03410	1	43	0.998444	1	PGSC0003DMG400011287	sot:102598399|	102598399|	http://www.genome.jp/kegg-bin/show_pathway?sot03410/sot:102598399%09red
mRNA surveillance pathway	KEGG PATHWAY	sot03015	8	125	0.998536	1	PGSC0003DMG400028284|PGSC0003DMG400016290|PGSC0003DMG400014380|PGSC0003DMG400023496|PGSC0003DMG400015406|PGSC0003DMG400029803|PGSC0003DMG400025777|Novel02562	sot:102588732|sot:102594341|sot:102600167|sot:102596756|sot:102580924|sot:102593107|sot:102585145|sot:102598249|	102588732|102594341|102600167|102596756|102580924|102593107|102585145|102598249|	http://www.genome.jp/kegg-bin/show_pathway?sot03015/sot:102594341%09red/sot:102600167%09red/sot:102585145%09red/sot:102596756%09red/sot:102588732%09red/sot:102580924%09red/sot:102598249%09red/sot:102593107%09red
Endocytosis	KEGG PATHWAY	sot04144	11	156	0.998805	1	PGSC0003DMG400002596|PGSC0003DMG400027269|Novel00284|PGSC0003DMG400027750|PGSC0003DMG400024059|PGSC0003DMG400000398|PGSC0003DMG400008386|PGSC0003DMG400030405|PGSC0003DMG400018382|PGSC0003DMG400000328|PGSC0003DMG400008590	sot:102596846|sot:102585270|sot:102597975|sot:102588449|sot:102591419|sot:102593249|sot:102593614|sot:102592347|sot:102598119|sot:102595344|sot:102601485|	102596846|102585270|102597975|102588449|102591419|102593249|102593614|102592347|102598119|102595344|102601485|	http://www.genome.jp/kegg-bin/show_pathway?sot04144/sot:102585270%09red/sot:102596846%09red/sot:102595344%09red/sot:102592347%09red/sot:102598119%09red/sot:102591419%09red/sot:102593249%09red/sot:102588449%09red/sot:102593614%09red/sot:102601485%09red/sot:102597975%09red
Ubiquitin mediated proteolysis	KEGG PATHWAY	sot04120	12	166	0.998874	1	PGSC0003DMG400014487|PGSC0003DMG400019395|PGSC0003DMG400019398|PGSC0003DMG400003897|PGSC0003DMG400022734|PGSC0003DMG400009844|PGSC0003DMG401032194|PGSC0003DMG400018305|PGSC0003DMG400015361|PGSC0003DMG400022555|PGSC0003DMG400024857|PGSC0003DMG400000090	sot:102585180|sot:102604229|sot:102593935|sot:102582766|sot:102598991|sot:102596104|sot:102584192|sot:102593834|sot:102587645|sot:102583693|sot:102579014|sot:102598215|	102585180|102604229|102593935|102582766|102598991|102596104|102584192|102593834|102587645|102583693|102579014|102598215|	http://www.genome.jp/kegg-bin/show_pathway?sot04120/sot:102582766%09red/sot:102598991%09red/sot:102593834%09red/sot:102585180%09red/sot:102593935%09red/sot:102579014%09red/sot:102598215%09red/sot:102604229%09red/sot:102584192%09red/sot:102587645%09red/sot:102596104%09red/sot:102583693%09red
SNARE interactions in vesicular transport	KEGG PATHWAY	sot04130	1	47	0.999137	1	PGSC0003DMG400026142	sot:102583642|	102583642|	http://www.genome.jp/kegg-bin/show_pathway?sot04130/sot:102583642%09red
Nucleotide excision repair	KEGG PATHWAY	sot03420	2	67	0.999532	1	PGSC0003DMG400012334|PGSC0003DMG400024111	sot:102591981|sot:102589938|	102591981|102589938|	http://www.genome.jp/kegg-bin/show_pathway?sot03420/sot:102589938%09red/sot:102591981%09red
Oxidative phosphorylation	KEGG PATHWAY	sot00190	9	153	0.999752	1	PGSC0003DMG400002971|PGSC0003DMG400012223|PGSC0003DMG400006869|PGSC0003DMG400005994|PGSC0003DMG400011839|PGSC0003DMG400028621|PGSC0003DMG400030560|PGSC0003DMG400016482|PGSC0003DMG400004101	sot:102590359|sot:102581709|sot:102592995|sot:102584460|sot:102601115|sot:102606298|sot:102599894|sot:102596547|sot:102582044|	102590359|102581709|102592995|102584460|102601115|102606298|102599894|102596547|102582044|	http://www.genome.jp/kegg-bin/show_pathway?sot00190/sot:102601115%09red/sot:102599894%09red/sot:102596547%09red/sot:102581709%09red/sot:102590359%09red/sot:102584460%09red/sot:102592995%09red/sot:102606298%09red/sot:102582044%09red
Homologous recombination	KEGG PATHWAY	sot03440	1	57	0.999802	1	PGSC0003DMG402031484	sot:102581295|	102581295|	http://www.genome.jp/kegg-bin/show_pathway?sot03440/sot:102581295%09red
Aminoacyl-tRNA biosynthesis	KEGG PATHWAY	sot00970	2	81	0.99993	1	Novel00990|PGSC0003DMG400022992	sot:102583318|sot:102604688|	102583318|102604688|	http://www.genome.jp/kegg-bin/show_pathway?sot00970/sot:102604688%09red/sot:102583318%09red
Pyrimidine metabolism	KEGG PATHWAY	sot00240	5	132	0.999981	1	PGSC0003DMG400020112|PGSC0003DMG400000736|PGSC0003DMG400007335|PGSC0003DMG400023691|PGSC0003DMG400029363	sot:102589138|sot:102593228|sot:102590620|sot:102601160|sot:102605146|	102589138|102593228|102590620|102601160|102605146|	http://www.genome.jp/kegg-bin/show_pathway?sot00240/sot:102605146%09red/sot:102601160%09red/sot:102590620%09red/sot:102593228%09red/sot:102589138%09red
Purine metabolism	KEGG PATHWAY	sot00230	7	162	0.999991	1	PGSC0003DMG400029363|PGSC0003DMG400019605|PGSC0003DMG400007335|PGSC0003DMG400013379|PGSC0003DMG400004744|PGSC0003DMG400001247|PGSC0003DMG400021446	sot:102605146|sot:102601765|sot:102590620|sot:102577898|sot:102579337|sot:102581819|sot:102594640|	102605146|102601765|102590620|102577898|102579337|102581819|102594640|	http://www.genome.jp/kegg-bin/show_pathway?sot00230/sot:102601765%09red/sot:102577898%09red/sot:102605146%09red/sot:102579337%09red/sot:102594640%09red/sot:102581819%09red/sot:102590620%09red
Spliceosome	KEGG PATHWAY	sot03040	6	201	1	1	PGSC0003DMG400027750|PGSC0003DMG400024759|PGSC0003DMG400000398|PGSC0003DMG400019362|PGSC0003DMG400030405|PGSC0003DMG400008860	sot:102588449|sot:102581715|sot:102593249|sot:102588693|sot:102592347|sot:102592855|	102588449|102581715|102593249|102588693|102592347|102592855|	http://www.genome.jp/kegg-bin/show_pathway?sot03040/sot:102588693%09red/sot:102588449%09red/sot:102592347%09red/sot:102593249%09red/sot:102581715%09red/sot:102592855%09red
##Databases: KEGG PATHWAY
##Statistical test method: hypergeometric test / Fisher's exact test
##FDR correction method: Benjamini and Hochberg
