# Supplementary material for: The TOR Pathway Is Involved in Adventitious Root Formation in Arabidopsis and Potato
Source: Front Plant Sci. 2017 May 12;8:784. doi: 10.3389/fpls.2017.00784 (PMC5427086; doi:10.3389/fpls.2017.00784)
Supplement: Table S7 — Differentially expressed genes related to phytohormone signal pathway in potato under the treatment of rapamycin, KU, and rapamycin + KU. [file Table7.XLS]

## Sheet: Sheet1
Table S7 Differentially expressed genes related to phytohormone signal pathway in potato under the treatment of rapamycin, KU and rapamycin + KU
auxin
auxin
Gene_id	numbers	log2RAPvsDMSO	padj	log2KUvsDMSO	padj	log2RAP-KUvsDMSO	padj	description
PGSC0003DMG400009168	1	#N/A	#N/A	#N/A	#N/A	-3.105	0.032097	Auxin responsive SAUR protein
PGSC0003DMG400031744	2	#N/A	#N/A	-1.7552	0.00080507	-2.2198	1.3754e-05	Auxin responsive SAUR protein
PGSC0003DMG400018745	1	#N/A	#N/A	#N/A	#N/A	-1.5324	0.00017572	Auxin efflux carrier, plant type||Auxin efflux carrier
PGSC0003DMG400001668	1	#N/A	#N/A	#N/A	#N/A	-1.4094	0.019433	Auxin responsive SAUR protein
PGSC0003DMG400002896	2	#N/A	#N/A	-1.6448	0.00012038	-1.2738	0.00076365	Auxin responsive SAUR protein
PGSC0003DMG400026186	1	#N/A	#N/A	#N/A	#N/A	-0.59331	0.0084412	GH3 auxin-responsive promoter
PGSC0003DMG400014452	1	#N/A	#N/A	#N/A	#N/A	0.26793	0.029993	AUX/IAA protein||B3 DNA binding domain||Aux/IAA-ARF-dimerisation||DNA-binding pseudobarrel domain||Auxin response factor
PGSC0003DMG400027696	1	#N/A	#N/A	#N/A	#N/A	0.34739	0.010998	Auxin efflux carrier
PGSC0003DMG400000118	1	#N/A	#N/A	#N/A	#N/A	0.3938	0.0002839	Aux/IAA-ARF-dimerisation||AUX/IAA protein||B3 DNA binding domain||DNA-binding pseudobarrel domain||Auxin response factor
PGSC0003DMG400023345	1	#N/A	#N/A	#N/A	#N/A	0.45662	0.00014538	B3 DNA binding domain||Auxin response factor||DNA-binding pseudobarrel domain
PGSC0003DMG400025857	1	#N/A	#N/A	#N/A	#N/A	0.65501	0.010047	Auxin and ethylene responsive GH3
PGSC0003DMG400013649	1	#N/A	#N/A	#N/A	#N/A	0.65775	2.4126e-05	Auxin efflux carrier
PGSC0003DMG400028186	1	#N/A	#N/A	#N/A	#N/A	0.72001	0.0015426	Auxin responsive SAUR protein
PGSC0003DMG400001607	2	1.0961	0.015645	#N/A	#N/A	0.83521	0.041329	Auxin responsive SAUR protein
PGSC0003DMG400021565	1	#N/A	#N/A	#N/A	#N/A	0.87679	0.028248	Auxin responsive SAUR protein
PGSC0003DMG400024978	1	#N/A	#N/A	#N/A	#N/A	1.0501	0.00046357	GH3 auxin-responsive promoter
PGSC0003DMG400001641	2	1.8478	1.1313e-06	#N/A	#N/A	1.0517	0.028429	Auxin responsive SAUR protein
PGSC0003DMG400028187	1	#N/A	#N/A	#N/A	#N/A	1.4348	0.0030366	Auxin responsive SAUR protein
PGSC0003DMG400026712	1	#N/A	#N/A	#N/A	#N/A	1.5043	0.025677	Auxin responsive SAUR protein
PGSC0003DMG400003227	1	#N/A	#N/A	#N/A	#N/A	1.5109	5.1555e-05	Auxin responsive SAUR protein
PGSC0003DMG400017955	1	#N/A	#N/A	#N/A	#N/A	1.5513	0.0069823	Auxin efflux carrier, plant type||Auxin efflux carrier
PGSC0003DMG400019274	1	#N/A	#N/A	#N/A	#N/A	1.8448	5.8022e-11	GH3 auxin-responsive promoter
PGSC0003DMG400026711	1	#N/A	#N/A	#N/A	#N/A	2.6581	0.00037296	Auxin responsive SAUR protein
PGSC0003DMG400005956	1	0.67535	0.011641	#N/A	#N/A	#N/A	#N/A	Auxin efflux carrier||Auxin efflux carrier, plant type
PGSC0003DMG400035783	1	#N/A	#N/A	-1.4028	0.0055669	#N/A	#N/A	Auxin responsive SAUR protein
PGSC0003DMG400003228	1	-0.81818	0.0086119	#N/A	#N/A	#N/A	#N/A	Auxin responsive SAUR protein
PGSC0003DMG400013549	1	1.0316	2.4701e-06	#N/A	#N/A	#N/A	#N/A	Auxin responsive SAUR protein
PGSC0003DMG400016563	1	1.0402	0.0063214	#N/A	#N/A	#N/A	#N/A	Auxin responsive SAUR protein
PGSC0003DMG400001643	1	1.1055	0.015289	#N/A	#N/A	#N/A	#N/A	Auxin responsive SAUR protein
PGSC0003DMG400001611	1	1.2236	0.0022255	#N/A	#N/A	#N/A	#N/A	Auxin responsive SAUR protein
PGSC0003DMG400016570	1	1.6511	0.044216	#N/A	#N/A	#N/A	#N/A	Auxin responsive SAUR protein
PGSC0003DMG400001642	1	2.1306	0.0050292	#N/A	#N/A	#N/A	#N/A	Auxin responsive SAUR protein
PGSC0003DMG400001613	1	2.3614	0.0079412	#N/A	#N/A	#N/A	#N/A	Auxin responsive SAUR protein
PGSC0003DMG401001610	1	0.59918	0.017379	#N/A	#N/A	#N/A	#N/A	Class I glutamine amidotransferase-like||Glutamine amidotransferase type 1||Auxin responsive SAUR protein||CTP synthase
aux/iaa
Gene_id	numbers	log2RAPvsDMSO	padj	log2KUvsDMSO	padj	log2RAP-KUvsDMSO	padj	description
PGSC0003DMG400000375	3	-0.56434	0.0003146	-0.64624	0.00019837	-0.58756	7.6812e-08	Aux/IAA-ARF-dimerisation||AUX/IAA protein
PGSC0003DMG400006093	1	#N/A	#N/A	#N/A	#N/A	-0.30989	0.0082122	AUX/IAA protein||Aux/IAA-ARF-dimerisation
PGSC0003DMG400014452	1	#N/A	#N/A	#N/A	#N/A	0.26793	0.029993	AUX/IAA protein||B3 DNA binding domain||Aux/IAA-ARF-dimerisation||DNA-binding pseudobarrel domain||Auxin response factor
PGSC0003DMG400000118	1	#N/A	#N/A	#N/A	#N/A	0.3938	0.0002839	Aux/IAA-ARF-dimerisation||AUX/IAA protein||B3 DNA binding domain||DNA-binding pseudobarrel domain||Auxin response factor
PGSC0003DMG400002608	1	#N/A	#N/A	#N/A	#N/A	0.50164	4.4343e-07	AUX/IAA protein||Aux/IAA-ARF-dimerisation
PGSC0003DMG400016317	3	0.95561	2.2896e-10	0.72875	0.022069	0.94367	1.0547e-23	AUX/IAA protein||Aux/IAA-ARF-dimerisation
topless
Gene_id	numbers	log2RAPvsDMSO	padj	log2KUvsDMSO	padj	log2RAP-KUvsDMSO	padj	description
PGSC0003DMG400024727	1	#N/A	#N/A	#N/A	#N/A	0.23496	0.049171	WD40 repeat||WD40/YVTN repeat-like-containing domain||Topless family||LisH dimerisation motif||Quinonprotein alcohol dehydrogenase-like||CTLH, C-terminal LisH motif||WD40 repeat, conserved site||WD40-repeat-containing domain
Cytokinin
Gene_id	numbers	log2RAPvsDMSO	padj	log2KUvsDMSO	padj	log2RAP-KUvsDMSO	padj	description
PGSC0003DMG400029845	2	-1.4967	0.030632	#N/A	#N/A	-1.6274	0.0020913	Cytokinin dehydrogenase 1, FAD/cytokinin binding domain||FAD-binding, type 2, subdomain 1||Vanillyl-alcohol oxidase/Cytokinin dehydrogenase C-terminal domain||FAD-linked oxidase-like, C-terminal||FAD linked oxidase, N-terminal||CO dehydrogenase flavoprotein-like, FAD-binding, subdomain 2||FAD-binding, type 2
PGSC0003DMG400008088	2	#N/A	#N/A	0.58615	0.028424	0.38121	0.021257	Cytokinin riboside 5'-monophosphate phosphoribohydrolase LOG
PGSC0003DMG400031420	1	#N/A	#N/A	#N/A	#N/A	0.48924	0.025338	Cytokinin dehydrogenase 1, FAD/cytokinin binding domain||FAD-binding, type 2, subdomain 1||FAD linked oxidase, N-terminal||FAD-linked oxidase-like, C-terminal||Vanillyl-alcohol oxidase/Cytokinin dehydrogenase C-terminal domain||CO dehydrogenase flavoprotein-like, FAD-binding, subdomain 2||FAD-binding, type 2
PGSC0003DMG400003726	3	0.75415	4.1987e-06	0.99693	1.9961e-09	1.1409	1.6485e-21	Cytokinin riboside 5'-monophosphate phosphoribohydrolase LOG
Gibberellin
Gene_id	numbers	log2RAPvsDMSO	padj	log2KUvsDMSO	padj	log2RAP-KUvsDMSO	padj	description
PGSC0003DMG400018474	1	#N/A	#N/A	#N/A	#N/A	-1.9865	2.0367e-05	Gibberellin regulated protein
PGSC0003DMG400007621	1	#N/A	#N/A	#N/A	#N/A	-1.3656	1.5927e-07	Gibberellin regulated protein
PGSC0003DMG400001227	2	-0.73047	0.010845	#N/A	#N/A	-0.79975	0.00027514	Gibberellin regulated protein
PGSC0003DMG400024474	1	#N/A	#N/A	#N/A	#N/A	0.44845	0.0052898	Gibberellin regulated protein
PGSC0003DMG400025759	1	#N/A	#N/A	#N/A	#N/A	1.2227	0.023515	Gibberellin regulated protein
ABA
Gene_id	numbers	log2RAPvsDMSO	padj	log2KUvsDMSO	padj	log2RAP-KUvsDMSO	padj	description
PGSC0003DMG400019154	1	#N/A	#N/A	#N/A	#N/A	-1.5734	0.033718	Protein phosphatase 2C||Protein phosphatase 2C-like
PGSC0003DMG400030364	2	-1.2898	1.0979e-13	#N/A	#N/A	-0.86304	1.4668e-07	Protein phosphatase 2C-like||Protein phosphatase 2C, manganese/magnesium aspartate binding site||Protein phosphatase 2C
PGSC0003DMG400006242	2	#N/A	#N/A	-0.61504	0.0023152	-0.76835	9.7148e-10	Protein phosphatase 2C||Protein phosphatase 2C-like
PGSC0003DMG400020541	2	-1.4867	8.948e-16	#N/A	#N/A	-0.70433	9.2101e-05	Protein phosphatase 2C-like||Protein phosphatase 2C||Protein phosphatase 2C, manganese/magnesium aspartate binding site
PGSC0003DMG400026140	1	#N/A	#N/A	#N/A	#N/A	-0.43939	0.028382	Protein phosphatase 2C, manganese/magnesium aspartate binding site||Protein phosphatase 2C||Protein phosphatase 2C-like
PGSC0003DMG400027155	2	-0.68842	1.7983e-05	#N/A	#N/A	-0.38823	0.019475	Protein phosphatase 2C-like||Protein phosphatase 2C, manganese/magnesium aspartate binding site||Protein phosphatase 2C
PGSC0003DMG401004637	1	#N/A	#N/A	#N/A	#N/A	-0.35344	0.0061792	Protein phosphatase 2C-like||Protein phosphatase 2C
PGSC0003DMG400002022	2	-0.418	0.023228	#N/A	#N/A	-0.34887	0.0045096	Protein phosphatase 2C-like||Protein phosphatase 2C, manganese/magnesium aspartate binding site||Protein phosphatase 2C
PGSC0003DMG400024944	1	#N/A	#N/A	#N/A	#N/A	0.32368	0.024372	Protein phosphatase 2C, manganese/magnesium aspartate binding site||Protein phosphatase 2C||Protein phosphatase 2C-like
PGSC0003DMG400012408	1	#N/A	#N/A	#N/A	#N/A	0.35714	0.017719	Protein phosphatase 2C||Protein phosphatase 2C-like
PGSC0003DMG400012581	1	#N/A	#N/A	#N/A	#N/A	0.35914	0.00095255	Protein phosphatase 2C-like||Protein phosphatase 2C
PGSC0003DMG400005213	1	#N/A	#N/A	#N/A	#N/A	0.36852	0.018297	Protein phosphatase 2C, manganese/magnesium aspartate binding site||Protein phosphatase 2C||Protein phosphatase 2C-like
PGSC0003DMG400002573	1	#N/A	#N/A	#N/A	#N/A	0.38693	0.0055245	Protein phosphatase 2C, manganese/magnesium aspartate binding site||Protein phosphatase 2C||Protein phosphatase 2C-like
PGSC0003DMG400032820	3	0.49047	0.0012356	0.54993	0.016994	0.54991	7.5296e-08	Protein phosphatase 2C||Protein phosphatase 2C-like
PGSC0003DMG400008021	2	0.7542	0.00013605	#N/A	#N/A	0.60788	0.00030879	Protein phosphatase 2C||Protein phosphatase 2C-like
PGSC0003DMG400025756	2	0.49121	0.016523	#N/A	#N/A	0.63533	1.5474e-06	Protein phosphatase 2C, manganese/magnesium aspartate binding site||Protein phosphatase 2C||Protein phosphatase 2C-like
PGSC0003DMG400030332	2	0.81072	2.5297e-05	#N/A	#N/A	0.91926	0.0025455	Protein phosphatase 2C-like||Protein phosphatase 2C||Protein phosphatase 2C, manganese/magnesium aspartate binding site
PGSC0003DMG400009112	1	#N/A	#N/A	#N/A	#N/A	1.4384	0.00055215	Protein phosphatase 2C, manganese/magnesium aspartate binding site||Protein phosphatase 2C||Protein phosphatase 2C-like
PGSC0003DMG400019604	1	#N/A	#N/A	#N/A	#N/A	5.2868	0.0071865	Protein phosphatase 2C, manganese/magnesium aspartate binding site||Protein phosphatase 2C||Protein phosphatase 2C-like
PGSC0003DMG400024776	1	0.49319	0.00045732	#N/A	#N/A	#N/A	#N/A	Protein phosphatase 2C||Protein phosphatase 2C-like
PGSC0003DMG400001510	1	-0.58265	0.012463	#N/A	#N/A	#N/A	#N/A	Protein phosphatase 2C-like||Protein phosphatase 2C, manganese/magnesium aspartate binding site||Protein phosphatase 2C
Gene_id	numbers	log2RAPvsDMSO	padj	log2KUvsDMSO	padj	log2RAP-KUvsDMSO	padj	description
PGSC0003DMG400030058	2	#N/A	#N/A	0.94418	4.6166e-11	0.86229	1.1082e-06	Protein kinase, catalytic domain||Serine/threonine-protein kinase, active site||Protein kinase-like domain||Serine/threonine- / dual-specificity protein kinase, catalytic domain||Protein kinase, ATP binding site||Mitogen-activated protein (MAP) kinase, conserved site
ETHYLENE
Gene_id	numbers	log2RAPvsDMSO	padj	log2KUvsDMSO	padj	log2RAP-KUvsDMSO	padj	description
PGSC0003DMG400017186	2	-0.74261	5.0506e-05	#N/A	#N/A	-0.41747	0.012119	Signal transduction histidine kinase, homodimeric||CheY-like superfamily||Signal transduction histidine kinase, core||GAF domain-like||Signal transduction histidine kinase, hybrid-type, ethylene sensor||GAF domain||Signal transduction response regulator, receiver domain||Signal transduction histidine kinase, subgroup 1, dimerisation/phosphoacceptor domain||ATPase-like, ATP-binding domain
PGSC0003DMG400027507	3	0.39331	0.0070331	0.39814	0.028521	0.54958	7.5362e-10	Ethylene insensitive 3-like protein, DNA-binding domain
PGSC0003DMG400025857	1	#N/A	#N/A	#N/A	#N/A	0.65501	0.010047	Auxin and ethylene responsive GH3
Brassinosteroid
PGSC0003DMG400012594		#N/A	#N/A	#N/A	#N/A	0.29562	0.030954	Serine/threonine-protein kinase, active site||Protein kinase, catalytic domain||Protein kinase, ATP binding site||Concanavalin A-like lectin/glucanase, subgroup||Protein kinase-like domain||Leucine-rich repeat
PGSC0003DMG400011015		#N/A	#N/A	#N/A	#N/A	0.35655	0.0078048	Protein kinase-like domain||Protein kinase, catalytic domain||Serine-threonine/tyrosine-protein kinase catalytic domain||Tetratricopeptide-like helical
PGSC0003DMG400004501		#N/A	#N/A	#N/A	#N/A	0.31313	0.004346	BZR1, transcriptional repressor
Jasmonic acid
PGSC0003DMG400002930		#N/A	#N/A	#N/A	#N/A	1.2086	0.0014573	Tify||CO/COL/TOC1, conserved site
PGSC0003DMG400029237		#N/A	#N/A	#N/A	#N/A	0.49203	0.029429	Tify||CO/COL/TOC1, conserved site
PGSC0003DMG400001161		-0.78162	1.2735e-07	#N/A	#N/A	#N/A	#N/A	Transcription factor MYC/MYB N-terminal||Helix-loop-helix domain
