# Supplementary material for: The TOR Pathway Is Involved in Adventitious Root Formation in Arabidopsis and Potato
Source: Front Plant Sci. 2017 May 12;8:784. doi: 10.3389/fpls.2017.00784 (PMC5427086; doi:10.3389/fpls.2017.00784)
Supplement: Table S8 — Differentially expressed genes related to peroxidase in potato under the treatment of rapamycin, KU, and rapamycin + KU. [file Table8.XLSX]

## Sheet: Sheet1
Table S8 Differentially expressed genes related to Peroxidase in potato under the treatment of rapamycin, KU and rapamycin + KU.
peroxidase
Gene_id	计数	log2RAPvsDMSO	padj	log2KUvsDMSO	padj	log2RAP-KUvsDMSO	padj	description
PGSC0003DMG400010479	2	#N/A	#N/A	-3.3842	1.1396e-22	-6.5374	3.8809e-45	Peroxidases heam-ligand binding site||Haem peroxidase, plant/fungal/bacterial||Peroxidase, active site||Haem peroxidase||Plant peroxidase
PGSC0003DMG402024332	1	#N/A	#N/A	#N/A	#N/A	-5.7888	7.4479e-05	Haem peroxidase, plant/fungal/bacterial||Peroxidases heam-ligand binding site||Peroxidase, active site||Plant peroxidase||Haem peroxidase
PGSC0003DMG400019491	2	#N/A	#N/A	-2.6198	8.0778e-14	-5.7499	7.3239e-35	Peroxidases heam-ligand binding site||Haem peroxidase, plant/fungal/bacterial||Peroxidase, active site||Haem peroxidase||Plant peroxidase
PGSC0003DMG400020388	2	#N/A	#N/A	-3.1939	1.4179e-19	-5.6878	2.2755e-42	Haem peroxidase, plant/fungal/bacterial||Peroxidases heam-ligand binding site||Plant peroxidase||Haem peroxidase||Peroxidase, active site
PGSC0003DMG400023491	2	#N/A	#N/A	-2.1039	0.00040635	-5.5833	4.644e-13	Haem peroxidase, plant/fungal/bacterial||Peroxidases heam-ligand binding site||Plant peroxidase||Haem peroxidase||Peroxidase, active site
PGSC0003DMG400019473	1	#N/A	#N/A	#N/A	#N/A	-5.5323	0.0029102	Peroxidase, active site||Haem peroxidase||Plant peroxidase||Peroxidases heam-ligand binding site||Haem peroxidase, plant/fungal/bacterial
PGSC0003DMG400009950	1	#N/A	#N/A	#N/A	#N/A	-5.4868	0.0023199	Plant peroxidase||Haem peroxidase||Haem peroxidase, plant/fungal/bacterial||Peroxidases heam-ligand binding site
PGSC0003DMG401010480	2	#N/A	#N/A	-2.2462	7.1997e-10	-5.0972	6.663e-42	Haem peroxidase||Plant peroxidase||Peroxidase, active site||Peroxidases heam-ligand binding site||Haem peroxidase, plant/fungal/bacterial
PGSC0003DMG400024330	2	#N/A	#N/A	-1.7493	0.033585	-3.6477	5.5188e-08	Peroxidases heam-ligand binding site||Haem peroxidase, plant/fungal/bacterial||Haem peroxidase||Plant peroxidase||Peroxidase, active site
Novel00201	2	#N/A	#N/A	-2.6126	5.4151e-11	-3.5807	6.588e-20	PREDICTED: peroxidase 24-like [Solanum tuberosum]
PGSC0003DMG401024332	2	#N/A	#N/A	-1.5209	0.0007575	-3.4916	6.1584e-19	Peroxidases heam-ligand binding site||Haem peroxidase, plant/fungal/bacterial||Haem peroxidase||Plant peroxidase||Peroxidase, active site
PGSC0003DMG400030764	1	#N/A	#N/A	#N/A	#N/A	-3.4216	5.3084e-05	Plant peroxidase||Haem peroxidase||Haem peroxidase, plant/fungal/bacterial||Peroxidases heam-ligand binding site
PGSC0003DMG400005272	1	#N/A	#N/A	#N/A	#N/A	-3.3939	8.6646e-05	Haem peroxidase, plant/fungal/bacterial||Peroxidases heam-ligand binding site||Plant peroxidase||Haem peroxidase||Peroxidase, active site
PGSC0003DMG400020801	2	#N/A	#N/A	-1.9748	0.0020183	-3.3592	3.5667e-08	Peroxidases heam-ligand binding site||Haem peroxidase, plant/fungal/bacterial||Peroxidase, active site||Haem peroxidase||Plant peroxidase
PGSC0003DMG400025490	1	#N/A	#N/A	#N/A	#N/A	-3.1497	5.0437e-10	Peroxidases heam-ligand binding site||Haem peroxidase, plant/fungal/bacterial||Peroxidase, active site||Haem peroxidase||Plant peroxidase
PGSC0003DMG400013654	2	#N/A	#N/A	-2.0843	9.9006e-09	-3.148	3.5261e-19	Peroxidase, active site||Haem peroxidase||Plant peroxidase||Peroxidases heam-ligand binding site||Haem peroxidase, plant/fungal/bacterial
PGSC0003DMG400025491	2	#N/A	#N/A	-1.6837	0.040024	-3.1091	2.6801e-06	Haem peroxidase||Plant peroxidase||Peroxidase, active site||Peroxidases heam-ligand binding site||Haem peroxidase, plant/fungal/bacterial
PGSC0003DMG400000693	2	#N/A	#N/A	-1.925	4.8989e-05	-3.0766	6.2575e-11	Peroxidases heam-ligand binding site||Haem peroxidase, plant/fungal/bacterial||Haem peroxidase||Plant peroxidase||Peroxidase, active site
PGSC0003DMG400015035	1	#N/A	#N/A	#N/A	#N/A	-3.0359	2.5834e-05	Peroxidases heam-ligand binding site||Haem peroxidase, plant/fungal/bacterial||Peroxidase, active site||Haem peroxidase||Plant peroxidase
PGSC0003DMG400020795	2	#N/A	#N/A	-1.9388	0.015864	-2.9897	5.5415e-05	Haem peroxidase, plant/fungal/bacterial||Peroxidase, active site||Haem peroxidase||Plant peroxidase
PGSC0003DMG400021801	1	#N/A	#N/A	#N/A	#N/A	-2.8924	3.223e-18	Plant peroxidase||Haem peroxidase||Haem peroxidase, plant/fungal/bacterial||Peroxidases heam-ligand binding site
PGSC0003DMG400000694	1	#N/A	#N/A	#N/A	#N/A	-2.7916	0.0096893	Plant peroxidase||Haem peroxidase||Peroxidase, active site||Haem peroxidase, plant/fungal/bacterial||Peroxidases heam-ligand binding site
PGSC0003DMG400005872	2	#N/A	#N/A	-1.2582	0.0097356	-2.6826	6.2027e-17	Plant peroxidase||Haem peroxidase||Haem peroxidase, plant/fungal/bacterial
PGSC0003DMG402015497	2	#N/A	#N/A	-1.2812	0.005041	-1.4777	0.00027249	Haem peroxidase, plant/fungal/bacterial||Peroxidases heam-ligand binding site||Peroxidase, active site||Plant peroxidase||Haem peroxidase
PGSC0003DMG400003748	1	#N/A	#N/A	#N/A	#N/A	-1.001	0.0031907	Haem peroxidase||Plant peroxidase||Peroxidase, active site||Peroxidases heam-ligand binding site||Haem peroxidase, plant/fungal/bacterial
PGSC0003DMG400022541	1	#N/A	#N/A	#N/A	#N/A	-0.73675	0.016995	Haem peroxidase, plant/fungal/bacterial||Peroxidases heam-ligand binding site||Peroxidase, active site||Plant peroxidase||Haem peroxidase
PGSC0003DMG400000113	1	#N/A	#N/A	#N/A	#N/A	-0.55979	0.00037325	Acid phosphatase/vanadium-dependent haloperoxidase-related
PGSC0003DMG400022342	1	#N/A	#N/A	#N/A	#N/A	-0.48063	2.2436e-06	Haem peroxidase, plant/fungal/bacterial||Peroxidases heam-ligand binding site||Peroxidase, active site||Plant peroxidase||Haem peroxidase
PGSC0003DMG402025083	1	#N/A	#N/A	#N/A	#N/A	-0.35141	0.0012291	Peroxidases heam-ligand binding site||Haem peroxidase, plant/fungal/bacterial||Haem peroxidase||Plant peroxidase||Peroxidase, active site
Novel02308	1	#N/A	#N/A	#N/A	#N/A	-0.25941	0.030948	PREDICTED: LOW QUALITY PROTEIN: L-ascorbate peroxidase S, chloroplastic/mitochondrial-like [Solanum lycopersicum]
PGSC0003DMG400030528	1	#N/A	#N/A	#N/A	#N/A	0.3114	0.027471	Lipid phosphate phosphatase, plant||Phosphatidic acid phosphatase type 2/haloperoxidase
PGSC0003DMG400012344	1	#N/A	#N/A	#N/A	#N/A	0.33212	0.0026308	Thioredoxin-like fold||Glutathione peroxidase||Glutathione peroxidase conserved site||Glutathione peroxidase active site
PGSC0003DMG400005738	2	0.38897	0.041363	#N/A	#N/A	0.43595	1.6698e-05	Haem peroxidase||Haem peroxidase, animal
PGSC0003DMG400005279	2	#N/A	#N/A	1.0401	0.00031101	0.68495	0.001772	Peroxidases heam-ligand binding site||Haem peroxidase, plant/fungal/bacterial||Peroxidase, active site||Haem peroxidase||Plant peroxidase
PGSC0003DMG400011948	2	#N/A	#N/A	1.3138	0.0060391	1.5188	2.0931e-13	Haem peroxidase||Plant peroxidase||Peroxidase, active site||Peroxidases heam-ligand binding site||Haem peroxidase, plant/fungal/bacterial
PGSC0003DMG400032199	1	-0.69209	0.017249	#N/A	#N/A	#N/A	#N/A	Haem peroxidase, plant/fungal/bacterial||Peroxidases heam-ligand binding site||Peroxidase, active site||Plant peroxidase||Haem peroxidase
PGSC0003DMG400024329	2	#N/A	#N/A	-2.8108	0.0033269	#NAME?	1.6417e-07	Haem peroxidase, plant/fungal/bacterial||Peroxidases heam-ligand binding site||Plant peroxidase||Haem peroxidase||Peroxidase, active site
PGSC0003DMG400019490	2	#N/A	#N/A	-3.5991	3.3882e-05	#NAME?	1.0027e-10	Haem peroxidase||Plant peroxidase||Peroxidase, active site||Peroxidases heam-ligand binding site||Haem peroxidase, plant/fungal/bacterial
PGSC0003DMG400011640	1	-0.54854	0.010879	#N/A	#N/A	#N/A	#N/A	Peroxidase, active site||Haem peroxidase||Plant peroxidase||Peroxidases heam-ligand binding site||Haem peroxidase, plant/fungal/bacterial
PGSC0003DMG400019492	1	#N/A	#N/A	#N/A	#N/A	#NAME?	0.00051572	Peroxidases heam-ligand binding site||Haem peroxidase, plant/fungal/bacterial||Peroxidase, active site||Haem peroxidase||Plant peroxidase
PGSC0003DMG400000511	1	0.65802	0.03402	#N/A	#N/A	#N/A	#N/A	Plant peroxidase||Haem peroxidase||Peroxidase, active site||Haem peroxidase, plant/fungal/bacterial||Peroxidases heam-ligand binding site
