# Supplementary material for: The TOR Pathway Is Involved in Adventitious Root Formation in Arabidopsis and Potato
Source: Front Plant Sci. 2017 May 12;8:784. doi: 10.3389/fpls.2017.00784 (PMC5427086; doi:10.3389/fpls.2017.00784)
Supplement: Table S9 — DEGs involved in the protein synthesis and degradation in potato under the treatment of TOR inhibitors. [file Table9.xls]

## Sheet: Sheet1
Supplementary Table 9 DEGs involved in the protein synthesis and degradation in potato under the treatment of TOR inhibitors
translation
Gene_id	计数	log2RAPvsDMSO	padj	log2KUvsDMSO	padj	log2RAP-KUvsDMSO	padj	description
PGSC0003DMG400041767	1	#N/A	#N/A	#N/A	#N/A	-0.42394	2.174e-06	Translation elongation factor EFTu/EF1A, bacterial/organelle||Protein synthesis factor, GTP-binding||P-loop containing nucleoside triphosphate hydrolase||Translation elongation factor EF1A/initiation factor IF2gamma, C-terminal||Translation elongation factor EFTu/EF1A, domain 2||Translation elongation/initiation factor/Ribosomal, beta-barrel||Translation elongation factor EFTu/EF1A, C-terminal||S…
PGSC0003DMG400018190	1	#N/A	#N/A	#N/A	#N/A	-0.40573	3.1383e-05	P-loop containing nucleoside triphosphate hydrolase||Translation elongation factor EF1A/initiation factor IF2gamma, C-terminal||Translation elongation factor EFTu/EF1A, bacterial/organelle||Protein synthesis factor, GTP-binding||Translation elongation factor EFTu/EF1A, C-terminal||Small GTP-binding protein domain||Translation elongation factor EFTu/EF1A, domain 2||Translation elongation/initiatio…
PGSC0003DMG400004738	1	#N/A	#N/A	#N/A	#N/A	-0.3983	1.33e-05	Translation elongation factor EFG/EF2, C-terminal||Protein synthesis factor, GTP-binding||P-loop containing nucleoside triphosphate hydrolase||Ribosomal protein S5 domain 2-type fold||Translation elongation factor EFG/EF2, domain IV||Ribosomal protein S5 domain 2-type fold, subgroup||Translation elongation factor EFG/EF2||Translation elongation factor EFTu/EF1A, domain 2||Translation elongation/i…
PGSC0003DMG400025527	3	-0.34164	0.048576	-0.42365	0.026916	-0.35571	0.00074309	Glutathione S-transferase, C-terminal-like||Glutathione S-transferase, C-terminal||Glutathione S-transferase, N-terminal||Thioredoxin-like fold||Translation elongation factor EF1B, gamma chain, conserved
PGSC0003DMG400008117	3	-0.36901	0.015395	-0.43058	0.014475	-0.3431	0.00048087	Translation elongation factor EFTu/EF1A, C-terminal||P-loop containing nucleoside triphosphate hydrolase||Translation elongation factor EF1A/initiation factor IF2gamma, C-terminal||Protein synthesis factor, GTP-binding||Translation elongation factor EFTu/EF1A, domain 2||Translation elongation factor EF1A, eukaryotic/archaeal||Translation elongation/initiation factor/Ribosomal, beta-barrel
PGSC0003DMG400023272	3	-0.49392	0.0061566	-0.66419	0.00024326	-0.33988	0.020545	Translation elongation factor EFTu/EF1A, domain 2||Translation elongation factor EF1A, eukaryotic/archaeal||Translation elongation/initiation factor/Ribosomal, beta-barrel||Protein synthesis factor, GTP-binding||Translation elongation factor EF1A/initiation factor IF2gamma, C-terminal||Translation elongation factor EFTu/EF1A, C-terminal||P-loop containing nucleoside triphosphate hydrolase
PGSC0003DMG400011213	1	#N/A	#N/A	#N/A	#N/A	-0.33353	0.00057671	Eukaryotic translation initiation factor 3 subunit
PGSC0003DMG400020772	3	-0.41466	0.0037065	-0.44314	0.011665	-0.32692	0.00092926	Translation elongation factor EF1A/initiation factor IF2gamma, C-terminal||Translation elongation factor EFTu/EF1A, C-terminal||P-loop containing nucleoside triphosphate hydrolase||Translation elongation factor EFTu/EF1A, domain 2||Translation elongation factor EF1A, eukaryotic/archaeal||Translation elongation/initiation factor/Ribosomal, beta-barrel||Protein synthesis factor, GTP-binding
PGSC0003DMG400019272	2	#N/A	#N/A	-0.44637	0.015604	-0.32307	0.0027065	Ribosomal protein L2, domain 3||Ribosomal protein L2, C-terminal||Ribosomal protein L2||Ribosomal protein L2, conserved site||Ribosomal Proteins L2, RNA binding domain||Translation protein SH3-like, subgroup||Translation protein SH3-like||Nucleic acid-binding, OB-fold
PGSC0003DMG400009775	3	-0.49589	0.00031525	-0.5134	0.0022989	-0.3154	0.0029987	Translation elongation factor EF1B, beta/delta chains, conserved site||Translation elongation factor EF1B/ribosomal protein S6||Glutathione S-transferase, C-terminal-like||Translation elongation factor EF1B, beta/delta subunit, guanine nucleotide exchange
PGSC0003DMG401017153	3	-0.42756	0.0095145	-0.42862	0.03805	-0.2899	0.023764	Eukaryotic translation initiation factor 4E (eIF-4E), conserved site||Translation Initiation factor eIF- 4e||Translation Initiation factor eIF- 4e-like domain
PGSC0003DMG400003138	1	#N/A	#N/A	#N/A	#N/A	-0.27799	0.0072981	Translation elongation factor Ts, conserved site||Ubiquitin-associated/translation elongation factor EF1B, N-terminal||Nucleic acid-binding, OB-fold||UBA-like||RNA-binding domain, S1||Ribosomal protein S1, RNA-binding domain||Translation elongation factor EFTs/EF1B, dimerisation||Translation elongation factor EFTs/EF1B
Novel01479	1	#N/A	#N/A	#N/A	#N/A	-0.27248	0.0097532	PREDICTED: translation factor GUF1 homolog, chloroplastic-like [Solanum tuberosum]
PGSC0003DMG400010841	2	#N/A	#N/A	-0.39532	0.049257	-0.26735	0.02166	Translation initiation factor 3 complex, subunit L
PGSC0003DMG400021420	3	-0.39987	0.0074356	-0.40611	0.036903	-0.25983	0.023041	KOW||Translation protein SH3-like, subgroup||Translation protein SH3-like||Ribosomal protein L26/L24P, eukaryotic/archaeal||Ribosomal protein L24/L26, conserved site
PGSC0003DMG400018122	1	#N/A	#N/A	#N/A	#N/A	0.35153	0.00034282	Zinc finger, ZZ-type||UBA-like||Ubiquitin-associated/translation elongation factor EF1B, N-terminal, eukaryote||Phox/Bem1p
PGSC0003DMG400023664	1	#N/A	#N/A	#N/A	#N/A	0.35812	0.00030644	Translation Initiation factor eIF- 4e-like domain||Translation Initiation factor eIF- 4e||Eukaryotic translation initiation factor 4E (eIF-4E), conserved site
PGSC0003DMG400022216	1	#N/A	#N/A	#N/A	#N/A	0.48069	2.4079e-07	Eukaryotic translation initiation factor SUI1||Translation initiation factor SUI1
PGSC0003DMG400010999	1	-0.5069	0.024347	#N/A	#N/A	#N/A	#N/A	Eukaryotic translation initiation factor 3 subunit A||Proteasome component (PCI) domain
PGSC0003DMG400015731	1	-0.37989	0.015165	#N/A	#N/A	#N/A	#N/A	Glutathione S-transferase, C-terminal-like||Glutathione S-transferase, N-terminal||Glutathione S-transferase, C-terminal||Thioredoxin-like fold||Translation elongation factor EF1B, gamma chain, conserved
PGSC0003DMG400018364	1	-0.70944	0.0015156	#N/A	#N/A	#N/A	#N/A	H/ACA ribonucleoprotein complex, subunit Gar1/Naf1||-||Translation elongation/initiation factor/Ribosomal, beta-barrel
PGSC0003DMG400004583	1	#N/A	#N/A	-0.44158	0.017607	#N/A	#N/A	JAB1/Mov34/MPN/PAD-1||Eukaryotic translation initiation factor 3 subunit H
PGSC0003DMG400023270	1	#N/A	#N/A	-0.38294	0.04125	#N/A	#N/A	Protein synthesis factor, GTP-binding||Translation elongation factor EF1A, eukaryotic/archaeal||Translation elongation factor EFTu/EF1A, domain 2||Translation elongation/initiation factor/Ribosomal, beta-barrel||Translation elongation factor EFTu/EF1A, C-terminal||P-loop containing nucleoside triphosphate hydrolase||Translation elongation factor EF1A/initiation factor IF2gamma, C-terminal
PGSC0003DMG400026911	1	-0.33927	0.028865	#N/A	#N/A	#N/A	#N/A	Ribosomal protein L27e||KOW||Translation protein SH3-like, subgroup||Translation protein SH3-like||Ribosomal protein L27e, conserved site
PGSC0003DMG400025015	1	-0.36515	0.020805	#N/A	#N/A	#N/A	#N/A	Ribosomal Proteins L2, RNA binding domain||Ribosomal protein L2, conserved site||Ribosomal protein L2, domain 3||Ribosomal protein L2, C-terminal||Ribosomal protein L2||Nucleic acid-binding, OB-fold||Translation protein SH3-like||Translation protein SH3-like, subgroup
PGSC0003DMG400001934	1	0.55517	0.01755	#N/A	#N/A	#N/A	#N/A	S-adenosyl-L-methionine-dependent methyltransferase-like||C-5 cytosine methyltransferase||Ubiquitin-associated/translation elongation factor EF1B, N-terminal, eukaryote
PGSC0003DMG400027388	1	-0.37916	0.012681	#N/A	#N/A	#N/A	#N/A	Translation elongation factor EF1B, beta/delta chains, conserved site||Translation elongation factor EF1B/ribosomal protein S6||Translation elongation factor EF1B, beta/delta subunit, guanine nucleotide exchange||Glutathione S-transferase, C-terminal-like
PGSC0003DMG400014700	1	-0.47724	0.0004176	#N/A	#N/A	#N/A	#N/A	Translation protein SH3-like, subgroup||Translation protein SH3-like||Ribosomal protein L14
PGSC0003DMG400023609	1	-0.34735	0.029519	#N/A	#N/A	#N/A	#N/A	Translation protein SH3-like||Ribosomal protein L6E||Ribosomal protein L6, N-terminal||Translation protein SH3-like, subgroup
Gene_id	计数	log2RAPvsDMSO	padj	log2KUvsDMSO	padj	log2RAP-KUvsDMSO	padj	description
PGSC0003DMG400031378	1	#N/A	#N/A	#N/A	#N/A	0.41922	0.0041533	-||Autophagy-related protein 9
PGSC0003DMG402012477	2	#N/A	#N/A	0.43798	0.024134	0.33886	0.005364	Autophagy protein Atg8 ubiquitin-like||Ubiquitin-related domain
PGSC0003DMG400004802	1	#N/A	#N/A	#N/A	#N/A	0.3415	0.0072415	Autophagy protein Atg8 ubiquitin-like||Ubiquitin-related domain
PGSC0003DMG402022314	1	#N/A	#N/A	#N/A	#N/A	0.28852	0.026045	Ubiquitin-related domain||Autophagy protein Atg8 ubiquitin-like
PGSC0003DMG400014422	1	#N/A	#N/A	#N/A	#N/A	0.38823	0.0024573	Ubiquitin-related domain||Autophagy protein Atg8 ubiquitin-like
Gene_id	计数	log2RAPvsDMSO	padj	log2KUvsDMSO	padj	log2RAP-KUvsDMSO	padj	description
PGSC0003DMG402012477	2	#N/A	#N/A	0.43798	0.024134	0.33886	0.005364	Autophagy protein Atg8 ubiquitin-like||Ubiquitin-related domain
PGSC0003DMG400004802	1	#N/A	#N/A	#N/A	#N/A	0.3415	0.0072415	Autophagy protein Atg8 ubiquitin-like||Ubiquitin-related domain
PGSC0003DMG400022225	2	-0.89633	0.0009586	#N/A	#N/A	-1.0198	7.4386e-07	Kua-ubiquitin conjugating enzyme hybrid, localisation
Novel02595	2	0.73418	0.011733	#N/A	#N/A	0.46998	0.013417	PREDICTED: E3 ubiquitin-protein ligase At1g63170-like [Solanum tuberosum]
PGSC0003DMG400005199	2	-0.33096	0.041363	#N/A	#N/A	-0.25775	0.019323	Ribosomal protein S27a||Ubiquitin conserved site||Ubiquitin-related domain||Ribosomal protein, zinc-binding domain||Ubiquitin subgroup||Ubiquitin
PGSC0003DMG400001934	1	0.55517	0.01755	#N/A	#N/A	#N/A	#N/A	S-adenosyl-L-methionine-dependent methyltransferase-like||C-5 cytosine methyltransferase||Ubiquitin-associated/translation elongation factor EF1B, N-terminal, eukaryote
PGSC0003DMG400003138	1	#N/A	#N/A	#N/A	#N/A	-0.27799	0.0072981	Translation elongation factor Ts, conserved site||Ubiquitin-associated/translation elongation factor EF1B, N-terminal||Nucleic acid-binding, OB-fold||UBA-like||RNA-binding domain, S1||Ribosomal protein S1, RNA-binding domain||Translation elongation factor EFTs/EF1B, dimerisation||Translation elongation factor EFTs/EF1B
PGSC0003DMG400012557	2	#N/A	#N/A	-0.41991	0.024358	-0.42796	2.5701e-05	Ubiquitin carboxyl-terminal hydrolase-like domain||Peptidase C19, ubiquitin carboxyl-terminal hydrolase 2||Peptidase C19, ubiquitin carboxyl-terminal hydrolase 2, conserved site
PGSC0003DMG400008386	1	#N/A	#N/A	#N/A	#N/A	0.50062	0.0017875	Ubiquitin E2 variant, N-terminal||Steadiness box||Ubiquitin-conjugating enzyme/RWD-like
PGSC0003DMG400006353	1	#N/A	#N/A	#N/A	#N/A	0.31333	0.042789	Ubiquitin||Myb domain||SANT/Myb domain||Ubiquitin-related domain||Homeodomain-like
PGSC0003DMG400002138	1	#N/A	#N/A	#N/A	#N/A	-0.44329	0.0096126	Ubiquitin||SANT/Myb domain||Myb domain||Ubiquitin-related domain||Homeodomain-like
PGSC0003DMG400000665	1	#N/A	#N/A	#N/A	#N/A	0.32927	0.0032277	Ubiquitin||Small ubiquitin-related modifier, SUMO||Ubiquitin-related domain
PGSC0003DMG400022555	2	#N/A	#N/A	0.93024	0.017055	1.1117	6.9437e-07	Ubiquitin-conjugating enzyme, active site||Ubiquitin-conjugating enzyme/RWD-like||Ubiquitin-conjugating enzyme, E2
PGSC0003DMG400015361	1	#N/A	#N/A	#N/A	#N/A	0.36064	0.030886	Ubiquitin-conjugating enzyme, E2||Ubiquitin-conjugating enzyme/RWD-like
PGSC0003DMG400018305	1	#N/A	#N/A	#N/A	#N/A	0.55395	0.00023309	Ubiquitin-conjugating enzyme, E2||Ubiquitin-conjugating enzyme/RWD-like
PGSC0003DMG400019398	3	0.95084	0.0015869	1.192	8.2907e-18	1.2309	1.5675e-37	Ubiquitin-conjugating enzyme, E2||Ubiquitin-conjugating enzyme/RWD-like||Ubiquitin-conjugating enzyme, active site
PGSC0003DMG400000090	1	#N/A	#N/A	#N/A	#N/A	0.34078	0.0084701	Ubiquitin-conjugating enzyme/RWD-like||Ubiquitin-conjugating enzyme, active site||Ubiquitin-conjugating enzyme, E2
PGSC0003DMG400019395	2	#N/A	#N/A	0.56903	0.00055216	0.43331	3.6784e-05	Ubiquitin-conjugating enzyme/RWD-like||Ubiquitin-conjugating enzyme, active site||Ubiquitin-conjugating enzyme, E2
PGSC0003DMG400009844	1	#N/A	#N/A	#N/A	#N/A	0.29046	0.017346	Ubiquitin-conjugating enzyme/RWD-like||Ubiquitin-conjugating enzyme, active site||Ubiquitin-conjugating enzyme, E2||SUMO-conjugating enzyme Ubc9
PGSC0003DMG400001646	1	#N/A	#N/A	#N/A	#N/A	-0.56881	2.0221e-07	Ubiquitin-protein ligase BRE1A
PGSC0003DMG402022314	1	#N/A	#N/A	#N/A	#N/A	0.28852	0.026045	Ubiquitin-related domain||Autophagy protein Atg8 ubiquitin-like
PGSC0003DMG400014422	1	#N/A	#N/A	#N/A	#N/A	0.38823	0.0024573	Ubiquitin-related domain||Autophagy protein Atg8 ubiquitin-like
PGSC0003DMG400032118	1	#N/A	#N/A	#N/A	#N/A	0.39236	0.018895	Ubiquitin-related domain||PUG domain||PUB domain||UBX
PGSC0003DMG400013890	1	#N/A	#N/A	#N/A	#N/A	0.31401	0.020567	Ubiquitin-related domain||PUG domain||WLM||PUB domain
PGSC0003DMG400012641	1	0.96433	1.5441e-06	#N/A	#N/A	#N/A	#N/A	Ubiquitin-related domain||Ubiquitin
PGSC0003DMG400010476	1	#N/A	#N/A	#N/A	#N/A	0.22696	0.042402	Ubiquitin-related domain||Ubiquitin conserved site||Ubiquitin subgroup||Ubiquitin
PGSC0003DMG400023184	1	#N/A	#N/A	#N/A	#N/A	0.39534	0.00049397	Ubiquitin-related domain||Ubiquitin subgroup||Ubiquitin
PGSC0003DMG400012141	1	#N/A	#N/A	#N/A	#N/A	-0.51991	0.00036583	Ubiquitin-related domain||Ubiquitin||Protein kinase-like domain||Phosphatidylinositol 3-/4-kinase, catalytic domain
PGSC0003DMG400003048	1	#N/A	#N/A	#N/A	#N/A	0.27053	0.025174	UBX||Ubiquitin interacting motif||UBA-like||Ubiquitin-related domain
PGSC0003DMG400018122	1	#N/A	#N/A	#N/A	#N/A	0.35153	0.00034282	Zinc finger, ZZ-type||UBA-like||Ubiquitin-associated/translation elongation factor EF1B, N-terminal, eukaryote||Phox/Bem1p
