# Supplementary material for: The TOR Pathway Is Involved in Adventitious Root Formation in Arabidopsis and Potato
Source: Front Plant Sci. 2017 May 12;8:784. doi: 10.3389/fpls.2017.00784 (PMC5427086; doi:10.3389/fpls.2017.00784)
Supplement: Table S10 — DEGs participated in cell wall restruction. [file Table10.XLS]

## Sheet: Supplementary Table 10A
Supplementary Table 10A DEGs participated in the cell cycle
cell cycle
Gene_id		计数	log2RAPvsDMSO	padj	log2KUvsDMSO	padj	log2RAP-KUvsDMSO	padj	description
PGSC0003DMG400012345	PGSC0003DMG400012345	2	#N/A	#N/A	-1.8149	0.03069	-4.1096	1.7918e-06	Exostosin-like
PGSC0003DMG400031310	PGSC0003DMG400031310	1	#N/A	#N/A	#N/A	#N/A	-1.2091	0.0093332	Cyclin PHO80-like||Cyclin P/U||Cyclin-like
PGSC0003DMG400013550	PGSC0003DMG400013550	1	#N/A	#N/A	#N/A	#N/A	-1.2042	4.7799e-06	NADPH oxidase Respiratory burst||Ferric reductase, NAD binding||Ferric reductase transmembrane component-like domain||FAD-binding 8||Cytochrome b245, heavy chain||Calcium-binding EF-hand||EF-hand-like domain||EF-Hand 1, calcium-binding site||Riboflavin synthase-like beta-barrel||Ferredoxin reductase-type FAD-binding domain
PGSC0003DMG400026168	PGSC0003DMG400026168	1	#N/A	#N/A	#N/A	#N/A	-0.84365	0.012971	Helix-loop-helix domain
PGSC0003DMG400030470	PGSC0003DMG400030470	1	#N/A	#N/A	#N/A	#N/A	-0.74956	0.0033495	KIP1-like
PGSC0003DMG400022676	PGSC0003DMG400022676	1	#N/A	#N/A	#N/A	#N/A	-0.68695	0.004311	Pollen-specific lysine-rich protein SBgLR
PGSC0003DMG401020784	PGSC0003DMG401020784	1	#N/A	#N/A	#N/A	#N/A	-0.54513	0.040576	Basic-leucine zipper domain
PGSC0003DMG400003550	PGSC0003DMG400003550	2	-0.37975	0.044024	#N/A	#N/A	-0.5378	1.5591e-06	Kinesin-like protein||P-loop containing nucleoside triphosphate hydrolase||Kinesin, motor region, conserved site||Kinesin, motor domain||Protein of unknown function DUF3490
PGSC0003DMG400016148	PGSC0003DMG400016148	2	-0.42855	0.0044336	#N/A	#N/A	-0.49196	2.0483e-07	Homeodomain||Homeobox, conserved site||Leucine zipper, homeobox-associated||Homeodomain-like||Helix-turn-helix motif
PGSC0003DMG400024111	PGSC0003DMG400024111	1	#N/A	#N/A	#N/A	#N/A	-0.47718	0.0092943	Cdk-activating kinase assembly factor MAT1, centre||Cdk-activating kinase assembly factor (MAT1)
PGSC0003DMG400010246	PGSC0003DMG400010246	1	#N/A	#N/A	#N/A	#N/A	-0.39788	0.028539	Conserved gene of unknown function
PGSC0003DMG400016790	PGSC0003DMG400016790	1	#N/A	#N/A	#N/A	#N/A	-0.37566	0.0075317	Helix-turn-helix motif||Homeodomain-like||Leucine zipper, homeobox-associated||Homeobox, conserved site||Homeodomain
PGSC0003DMG400015015	PGSC0003DMG400015015	2	-0.58192	0.00012325	#N/A	#N/A	-0.3571	0.0026334	DNA-binding WRKY
PGSC0003DMG400005258	PGSC0003DMG400005258	2	#N/A	#N/A	-0.47531	0.00791	-0.35581	0.0015228	P-loop containing nucleoside triphosphate hydrolase||Chloroplast protein import component Toc34||AIG1
PGSC0003DMG400005150	PGSC0003DMG400005150	1	#N/A	#N/A	#N/A	#N/A	-0.30396	0.024787	Reticulon||Nucleotide-diphospho-sugar transferases||Nucleotide-diphospho-sugar transferase
Novel01479	Novel01479	1	#N/A	#N/A	#N/A	#N/A	-0.27248	0.0097532	PREDICTED: translation factor GUF1 homolog, chloroplastic-like [Solanum tuberosum]
PGSC0003DMG400011395	PGSC0003DMG400011395	1	#N/A	#N/A	#N/A	#N/A	-0.24065	0.039828	Chloroplast protein import component Toc86/159||Domain of unknown function DUF3406, chloroplast translocase||AIG1||P-loop containing nucleoside triphosphate hydrolase
PGSC0003DMG400025263	PGSC0003DMG400025263	1	#N/A	#N/A	#N/A	#N/A	0.29138	0.0056263	Helix-loop-helix domain
PGSC0003DMG400006353	PGSC0003DMG400006353	1	#N/A	#N/A	#N/A	#N/A	0.31333	0.042789	Ubiquitin||Myb domain||SANT/Myb domain||Ubiquitin-related domain||Homeodomain-like
PGSC0003DMG400028580	PGSC0003DMG400028580	2	0.46394	0.01419	#N/A	#N/A	0.34745	0.023393	Zinc finger, RING-type||Zinc finger, RING/FYVE/PHD-type
PGSC0003DMG400000799	PGSC0003DMG400000799	1	#N/A	#N/A	#N/A	#N/A	0.35396	0.013846	Basic-leucine zipper domain
PGSC0003DMG400037737	PGSC0003DMG400037737	1	#N/A	#N/A	#N/A	#N/A	0.36267	0.0061182	Basic-leucine zipper domain
PGSC0003DMG400001417	PGSC0003DMG400001417	1	#N/A	#N/A	#N/A	#N/A	0.41673	0.018966	Homeobox, conserved site||Homeodomain||Homeodomain-like||Helix-turn-helix motif||Leucine zipper, homeobox-associated
PGSC0003DMG400000879	PGSC0003DMG400000879	2	#N/A	#N/A	0.51888	0.031493	0.44289	0.0047548	ABC transporter-like||ABC-2 type transporter||AAA+ ATPase domain||P-loop containing nucleoside triphosphate hydrolase
PGSC0003DMG400014858	PGSC0003DMG400014858	1	#N/A	#N/A	#N/A	#N/A	0.47973	0.00017766	Basic-leucine zipper domain
PGSC0003DMG400020384	PGSC0003DMG400020384	1	#N/A	#N/A	#N/A	#N/A	0.49664	0.00042561	Conserved gene of unknown function
PGSC0003DMG400013098	PGSC0003DMG400013098	2	0.50566	0.024517	#N/A	#N/A	0.54955	0.0003341	NB-ARC||AAA+ ATPase domain||Leucine-rich repeat||P-loop containing nucleoside triphosphate hydrolase||Toll/interleukin-1 receptor homology (TIR) domain
PGSC0003DMG400018605	PGSC0003DMG400018605	2	#N/A	#N/A	0.58413	0.00093173	0.55917	5.8145e-07	Tetratricopeptide-like helical||Tetratricopeptide repeat||Tetratricopeptide repeat-containing domain
PGSC0003DMG400015659	PGSC0003DMG400015659	1	#N/A	#N/A	#N/A	#N/A	0.58269	0.00078422	Helix-loop-helix domain
PGSC0003DMG400031755	PGSC0003DMG400031755	2	#N/A	#N/A	0.60573	0.0072896	0.59073	0.00016696	Optic atrophy 3-like
PGSC0003DMG400010899	PGSC0003DMG400010899	1	#N/A	#N/A	#N/A	#N/A	0.62754	3.6708e-06	GTPase effector domain, GED||Dynamin GTPase effector||Dynamin, GTPase region, conserved site||Dynamin central domain||Dynamin||Dynamin, GTPase domain||P-loop containing nucleoside triphosphate hydrolase
Novel01391	Novel01391	2	#N/A	#N/A	0.78408	0.021528	0.7444	0.0026025	putative receptor-like serine-threonine protein kinase [Solanum tuberosum]
PGSC0003DMG400021416	PGSC0003DMG400021416	1	#N/A	#N/A	#N/A	#N/A	0.76666	0.037482	Conserved gene of unknown function
PGSC0003DMG400000066	PGSC0003DMG400000066	2	#N/A	#N/A	0.97923	2.7776e-07	1.1571	7.1129e-17	Immunoglobulin-like fold||Water stress and hypersensitive response domain||Late embryogenesis abundant protein, LEA-14
PGSC0003DMG400026023	PGSC0003DMG400026023	1	-0.82169	0.019808	#N/A	#N/A	#N/A	#N/A	Cyclin P/U||Cyclin PHO80-like||Cyclin-like
PGSC0003DMG400015770	PGSC0003DMG400015770	1	0.63695	0.003811	#N/A	#N/A	#N/A	#N/A	Cyclin-dependent kinase inhibitor||-||Cyclin-dependent kinase inhibitor, plant
PGSC0003DMG400031168	PGSC0003DMG400031168	1	0.7199	0.0017605	#N/A	#N/A	#N/A	#N/A	Cyclin-like||Cyclin P/U||Cyclin PHO80-like
PGSC0003DMG400022063	PGSC0003DMG400022063	1	-0.5762	0.035716	#N/A	#N/A	#N/A	#N/A	DNA-binding WRKY
PGSC0003DMG400029110	PGSC0003DMG400029110	1	#N/A	#N/A	0.92868	0.035551	#N/A	#N/A	Microtubule-associated protein, MAP65/ASE1-type
PGSC0003DMG400011581	PGSC0003DMG400011581	1	-0.41717	0.049598	#N/A	#N/A	#N/A	#N/A	Retinoblastoma protein family||Domain of unknown function DUF3452, retinoblastoma-associated||Cyclin-like||Retinoblastoma-associated protein, B-box||Retinoblastoma-associated protein, A-box||Retinoblastoma-related protein
PGSC0003DMG400028819	PGSC0003DMG400028819	1	-0.78467	0.0063935	#N/A	#N/A	#N/A	#N/A	Zinc finger, RING-type||Zinc finger, RING/FYVE/PHD-type

## Sheet: Supplementary Table 10B
Supplementary Table 10B DEGs participated in the cell division
cell devision
Gene_id		计数	log2RAPvsDMSO	padj	log2KUvsDMSO	padj	log2RAP-KUvsDMSO	padj	description
PGSC0003DMG400026168	PGSC0003DMG400026168	1	#N/A	#N/A	#N/A	#N/A	-0.84365	0.012971	Helix-loop-helix domain
PGSC0003DMG400005258	PGSC0003DMG400005258	2	#N/A	#N/A	-0.47531	0.00791	-0.35581	0.0015228	P-loop containing nucleoside triphosphate hydrolase||Chloroplast protein import component Toc34||AIG1
PGSC0003DMG400025263	PGSC0003DMG400025263	1	#N/A	#N/A	#N/A	#N/A	0.29138	0.0056263	Helix-loop-helix domain
PGSC0003DMG400006509	PGSC0003DMG400006509	1	#N/A	#N/A	#N/A	#N/A	0.35285	0.028856	Reverse transcriptase zinc-binding domain||Peptidase A22, presenilin signal peptide||Peptidase A22B, signal peptide peptidase
PGSC0003DMG400000799	PGSC0003DMG400000799	1	#N/A	#N/A	#N/A	#N/A	0.35396	0.013846	Basic-leucine zipper domain
PGSC0003DMG400001417	PGSC0003DMG400001417	1	#N/A	#N/A	#N/A	#N/A	0.41673	0.018966	Homeobox, conserved site||Homeodomain||Homeodomain-like||Helix-turn-helix motif||Leucine zipper, homeobox-associated
PGSC0003DMG400000879	PGSC0003DMG400000879	2	#N/A	#N/A	0.51888	0.031493	0.44289	0.0047548	ABC transporter-like||ABC-2 type transporter||AAA+ ATPase domain||P-loop containing nucleoside triphosphate hydrolase
PGSC0003DMG400020384	PGSC0003DMG400020384	1	#N/A	#N/A	#N/A	#N/A	0.49664	0.00042561	Conserved gene of unknown function
PGSC0003DMG400010899	PGSC0003DMG400010899	1	#N/A	#N/A	#N/A	#N/A	0.62754	3.6708e-06	GTPase effector domain, GED||Dynamin GTPase effector||Dynamin, GTPase region, conserved site||Dynamin central domain||Dynamin||Dynamin, GTPase domain||P-loop containing nucleoside triphosphate hydrolase
Novel01391	Novel01391	2	#N/A	#N/A	0.78408	0.021528	0.7444	0.0026025	putative receptor-like serine-threonine protein kinase [Solanum tuberosum]
PGSC0003DMG400021416	PGSC0003DMG400021416	1	#N/A	#N/A	#N/A	#N/A	0.76666	0.037482	Conserved gene of unknown function
PGSC0003DMG400000066	PGSC0003DMG400000066	2	#N/A	#N/A	0.97923	2.7776e-07	1.1571	7.1129e-17	Immunoglobulin-like fold||Water stress and hypersensitive response domain||Late embryogenesis abundant protein, LEA-14
PGSC0003DMG400029110	PGSC0003DMG400029110	1	#N/A	#N/A	0.92868	0.035551	#N/A	#N/A	Microtubule-associated protein, MAP65/ASE1-type
PGSC0003DMG400028819	PGSC0003DMG400028819	1	-0.78467	0.0063935	#N/A	#N/A	#N/A	#N/A	Zinc finger, RING-type||Zinc finger, RING/FYVE/PHD-type

## Sheet: Supplementary Table 10C
Supplementary Table 10C DEGs participated in cell wall restruction
cell wall restruction
expansin
Gene_id	计数	log2RAPvsDMSO	padj	log2KUvsDMSO	padj	log2RAP-KUvsDMSO	padj	description
PGSC0003DMG400012495	2	#N/A	#N/A	-2.4683	7.9526e-10	-6.3287	1.2095e-30	Barwin-related endoglucanase||Expansin/pollen allergen, DPBB domain||Pollen allergen/expansin, C-terminal||Expansin/Lol pI||Expansin||Barwin-like endoglucanase
PGSC0003DMG400022732	2	#N/A	#N/A	-2.3861	2.0811e-14	-5.4396	1.4586e-49	Expansin||Barwin-like endoglucanase||Expansin/pollen allergen, DPBB domain||Barwin-related endoglucanase||Pollen allergen/expansin, C-terminal||Expansin/Lol pI
PGSC0003DMG400018844	1	#N/A	#N/A	#N/A	#N/A	-3.0801	1.5203e-07	Barwin-related endoglucanase||Pollen allergen/expansin, C-terminal||Expansin/pollen allergen, DPBB domain||Expansin/Lol pI||Barwin-like endoglucanase
PGSC0003DMG400029331	1	#N/A	#N/A	#N/A	#N/A	-2.5898	0.00048565	Pollen allergen/expansin, C-terminal||Barwin-related endoglucanase||Expansin/pollen allergen, DPBB domain||Expansin/Lol pI||Expansin||Barwin-like endoglucanase
PGSC0003DMG400016650	1	#N/A	#N/A	#N/A	#N/A	-2.0654	9.1598e-05	Barwin-related endoglucanase||Pollen allergen/expansin, C-terminal||Expansin/pollen allergen, DPBB domain||Expansin/Lol pI||Expansin||Barwin-like endoglucanase
PGSC0003DMG400018312	1	#N/A	#N/A	#N/A	#N/A	-1.1231	0.0047291	Barwin-like endoglucanase||Expansin/Lol pI||Barwin-related endoglucanase||Major pollen allergen Lol pI||Pollen allergen/expansin, C-terminal||Expansin/pollen allergen, DPBB domain
PGSC0003DMG400009951	1	#N/A	#N/A	#N/A	#N/A	-1.0477	5.0755e-08	Expansin/pollen allergen, DPBB domain||Barwin-related endoglucanase||Pollen allergen/expansin, C-terminal||Expansin/Lol pI||Expansin||Barwin-like endoglucanase
PGSC0003DMG400008833	3	-0.8917	2.5745e-07	-0.48165	0.013628	-0.65955	1.54e-08	Expansin||Barwin-like endoglucanase||Pollen allergen/expansin, C-terminal||Expansin/pollen allergen, DPBB domain||Barwin-related endoglucanase||Expansin/Lol pI
PGSC0003DMG400018431	1	#N/A	#N/A	#N/A	#N/A	-0.64329	0.017543	Expansin/Lol pI||Barwin-related endoglucanase||Pollen allergen/expansin, C-terminal||Expansin/pollen allergen, DPBB domain||Barwin-like endoglucanase||Expansin
PGSC0003DMG400004404	2	-0.66208	0.035222	#N/A	#N/A	-0.61522	0.017485	Expansin/Lol pI||Expansin/pollen allergen, DPBB domain||Barwin-related endoglucanase||Pollen allergen/expansin, C-terminal||Barwin-like endoglucanase||Expansin
PGSC0003DMG400016715	1	#N/A	#N/A	#N/A	#N/A	-0.40346	0.013381	Barwin-related endoglucanase||Pollen allergen/expansin, C-terminal||Expansin/pollen allergen, DPBB domain||Expansin/Lol pI||Expansin||Barwin-like endoglucanase
PGSC0003DMG400018635	3	1.65	5.1272e-07	0.59298	0.00043159	1.522	1.5927e-07	Expansin/pollen allergen, DPBB domain||Barwin-related endoglucanase||Pollen allergen/expansin, C-terminal||Expansin/Lol pI||Barwin-like endoglucanase
PGSC0003DMG400026222	1	0.77909	0.00036461	#N/A	#N/A	#N/A	#N/A	Barwin-related endoglucanase||Expansin/pollen allergen, DPBB domain||Pollen allergen/expansin, C-terminal||Expansin/Lol pI||Barwin-like endoglucanase
PGSC0003DMG400001426	2	0.64433	0.0028702	0.69921	0.001918	#N/A	#N/A	Expansin||Barwin-like endoglucanase||Pollen allergen/expansin, C-terminal||Barwin-related endoglucanase||Expansin/pollen allergen, DPBB domain||Expansin/Lol pI
extensin
Gene_id	计数	log2RAPvsDMSO	padj	log2KUvsDMSO	padj	log2RAP-KUvsDMSO	padj	description
PGSC0003DMG400023857	2	#N/A	#N/A	-3.0728	7.2744e-12	-8.0363	1.1285e-28	Extensin Ext1
PGSC0003DMG400023860	2	#N/A	#N/A	-3.5263	3.716e-26	-7.8792	2.084e-51	Extensin Ext1
PGSC0003DMG400011599	2	#N/A	#N/A	-4.2492	9.2049e-23	-7.798	3.7973e-37	Extensin Ext1
PGSC0003DMG400031866	2	#N/A	#N/A	-3.7939	1.2033e-30	-7.596	3.3677e-59	Extensin Ext1
PGSC0003DMG400011615	2	#N/A	#N/A	-3.169	1.5556e-26	-7.3057	1.5659e-62	Extensin Ext1
PGSC0003DMG400011614	2	#N/A	#N/A	-2.6026	2.2476e-07	-7.144	5.8509e-21	Extensin Ext1
PGSC0003DMG400027122	2	#N/A	#N/A	-2.4268	0.025462	-7.0276	2.6847e-06	Pollen Ole e 1 allergen/extensin
PGSC0003DMG400031794	2	#N/A	#N/A	-2.9113	2.0352e-15	-6.4839	1.4693e-35	Pollen Ole e 1 allergen/extensin
PGSC0003DMG400000780	2	#N/A	#N/A	-3.7619	7.0418e-33	-6.4717	3.2011e-62	Extensin repeat
PGSC0003DMG400006489	2	#N/A	#N/A	-2.6426	0.00024326	-6.3823	1.5803e-11	Extensin Ext1
PGSC0003DMG400025936	2	#N/A	#N/A	-3.4097	1.1002e-19	-6.2691	2.2228e-38	Extensin Dif10
PGSC0003DMG400032223	2	#N/A	#N/A	-2.1373	6.3602e-06	-5.7581	4.4398e-20	Extensin Dif54
PGSC0003DMG400006488	2	#N/A	#N/A	-2.6092	5.6612e-11	-5.6806	1.7521e-28	Extensin Ext1
PGSC0003DMG400011652	2	#N/A	#N/A	-2.9018	2.0544e-18	-5.5309	4.3578e-42	Extensin
PGSC0003DMG400035578	2	#N/A	#N/A	-3.9419	6.6427e-16	-5.5239	1.8377e-22	Extensin Ext1
PGSC0003DMG400022514	2	#N/A	#N/A	-1.827	0.0093573	-4.9553	3.0414e-08	Extensin Dif54
PGSC0003DMG400012983	2	#N/A	#N/A	-2.6689	7.5928e-17	-4.9324	1.0539e-40	Pollen Ole e 1 allergen/extensin
PGSC0003DMG400022516	2	#N/A	#N/A	-3.2673	1.2985e-05	-4.8644	6.659e-10	Extensin Dif10
PGSC0003DMG400030033	2	#N/A	#N/A	-2.7238	3.7149e-21	-4.7684	2.947e-58	Pollen Ole e 1 allergen/extensin
PGSC0003DMG400022515	2	#N/A	#N/A	-2.3539	2.3861e-05	-4.7172	4.0526e-15	Extensin Dif10
PGSC0003DMG400000778	2	#N/A	#N/A	-2.1154	1.6389e-13	-3.5419	5.1938e-30	Extensin repeat
PGSC0003DMG400032222	2	#N/A	#N/A	-2.1111	2.0975e-08	-3.2721	5.4214e-18	Extensin Dif10
PGSC0003DMG400000779	1	#N/A	#N/A	#N/A	#N/A	-1.9835	0.0034581	Extensin repeat
PGSC0003DMG400004675	1	#N/A	#N/A	#N/A	#N/A	-1.5066	6.3958e-05	Pollen Ole e 1 allergen/extensin
PGSC0003DMG400004676	1	#N/A	#N/A	#N/A	#N/A	-1.3984	4.2386e-07	Extensin repeat||Pollen Ole e 1 allergen/extensin
PGSC0003DMG400029695	1	#N/A	#N/A	#N/A	#N/A	-1.3618	0.022688	Pollen Ole e 1 allergen/extensin||Pistil-specific extensin-like protein
PGSC0003DMG400013298	2	#N/A	#N/A	-1.0419	0.034894	-1.1884	0.0027937	Pollen Ole e 1 allergen/extensin
PGSC0003DMG400011334	1	#N/A	#N/A	#N/A	#N/A	-0.75437	2.7508e-06	Pollen Ole e 1 allergen/extensin||Immunoglobulin-like fold
PGSC0003DMG400001380	1	#N/A	#N/A	#N/A	#N/A	-0.62727	1.7357e-10	Pollen Ole e 1 allergen/extensin
PGSC0003DMG400001631	1	#N/A	#N/A	#N/A	#N/A	-0.61815	0.00072926	Pollen Ole e 1 allergen/extensin
PGSC0003DMG400005884	3	0.48958	0.047052	1.0447	0.010375	0.52008	0.017542	Pollen Ole e 1 allergen/extensin
PGSC0003DMG400023856	2	#N/A	#N/A	-4.0123	0.034158	#NAME?	0.00038367	Extensin Ext1
PGSC0003DMG400023858	2	#N/A	#N/A	-3.6613	2.8281e-11	#NAME?	3.1754e-23	Extensin Ext1
PGSC0003DMG400023862	2	#N/A	#N/A	-3.5409	7.7807e-15	#NAME?	3.9043e-30	Extensin Ext1
PGSC0003DMG400011600	2	#N/A	#N/A	-3.4279	0.026134	#NAME?	8.3032e-05	Extensin Ext1
PGSC0003DMG400023859	2	#N/A	#N/A	-3.238	3.2428e-13	#NAME?	1.5251e-35	Extensin Ext1
PGSC0003DMG400023861	1	#N/A	#N/A	#N/A	#N/A	#NAME?	4.5949e-05	Extensin Ext1
XTH
Gene_id	计数	log2RAPvsDMSO	padj	log2KUvsDMSO	padj	log2RAP-KUvsDMSO	padj	description
Novel01107	2	#N/A	#N/A	-2.924	5.4322e-23	-7.0197	1.3894e-53	PREDICTED: probable xyloglucan endotransglucosylase/hydrolase protein 26-like [Solanum tuberosum]
Novel01106	2	#N/A	#N/A	-2.8411	7.092e-07	-6.9126	1.4752e-17	PREDICTED: probable xyloglucan endotransglucosylase/hydrolase protein 26-like [Solanum tuberosum]
Novel01108	2	#N/A	#N/A	-2.3335	1.0829e-07	-5.2159	2.8571e-21	PREDICTED: probable xyloglucan endotransglucosylase/hydrolase protein 26-like [Solanum lycopersicum]
PGSC0003DMG400002188	1	#N/A	#N/A	#N/A	#N/A	-3.0126	0.024752	Xyloglucan endo-transglycosylase, C-terminal||Xyloglucan endotransglucosylase/hydrolase||Glycoside hydrolase, family 16, active site||Concanavalin A-like lectin/glucanases superfamily||Glycoside hydrolase, family 16||Concanavalin A-like lectin/glucanase, subgroup
PGSC0003DMG401018740	1	#N/A	#N/A	#N/A	#N/A	-1.4389	0.024312	Xyloglucan endotransglucosylase/hydrolase||Glycoside hydrolase, family 16, active site||Xyloglucan endo-transglycosylase, C-terminal||Concanavalin A-like lectin/glucanase, subgroup||Glycoside hydrolase, family 16||Concanavalin A-like lectin/glucanases superfamily
PGSC0003DMG400017298	1	#N/A	#N/A	#N/A	#N/A	-1.399	3.5176e-06	Beta-glucanase||Glycoside hydrolase, family 16, active site||Xyloglucan endotransglucosylase/hydrolase||Xyloglucan endo-transglycosylase, C-terminal||Concanavalin A-like lectin/glucanase, subgroup||Concanavalin A-like lectin/glucanases superfamily||Glycoside hydrolase, family 16
PGSC0003DMG400003866	1	#N/A	#N/A	#N/A	#N/A	-0.9263	8.51e-08	Concanavalin A-like lectin/glucanases superfamily||Glycoside hydrolase, family 16||Concanavalin A-like lectin/glucanase, subgroup||Xyloglucan endo-transglycosylase, C-terminal||Xyloglucan endotransglucosylase/hydrolase
PGSC0003DMG400000408	1	#N/A	#N/A	#N/A	#N/A	-0.88925	0.0069445	Glycoside hydrolase, family 16||Concanavalin A-like lectin/glucanases superfamily||Concanavalin A-like lectin/glucanase, subgroup||Xyloglucan endo-transglycosylase, C-terminal||Xyloglucan endotransglucosylase/hydrolase
PGSC0003DMG400001809	1	#N/A	#N/A	#N/A	#N/A	0.36712	0.00081808	Xyloglucan endo-transglycosylase, C-terminal||Xyloglucan endotransglucosylase/hydrolase||Glycoside hydrolase, family 16||Concanavalin A-like lectin/glucanases superfamily||Concanavalin A-like lectin/glucanase, subgroup
PGSC0003DMG400021877	1	#N/A	#N/A	#N/A	#N/A	0.41074	0.044197	Concanavalin A-like lectin/glucanases superfamily||Glycoside hydrolase, family 16||Concanavalin A-like lectin/glucanase, subgroup||Xyloglucan endo-transglycosylase, C-terminal||Xyloglucan endotransglucosylase/hydrolase||Glycoside hydrolase, family 16, active site
PGSC0003DMG400007854	1	#N/A	#N/A	#N/A	#N/A	0.77763	0.00064867	Concanavalin A-like lectin/glucanase, subgroup||Concanavalin A-like lectin/glucanases superfamily||Glycoside hydrolase, family 16||Glycoside hydrolase, family 16, active site||Beta-glucanase||Xyloglucan endotransglucosylase/hydrolase||Xyloglucan endo-transglycosylase, C-terminal
PGSC0003DMG400004109	1	#N/A	#N/A	#N/A	#N/A	1.1578	0.045647	Xyloglucan endo-transglycosylase, C-terminal||Xyloglucan endotransglucosylase/hydrolase||Concanavalin A-like lectin/glucanases superfamily||Glycoside hydrolase, family 16||Concanavalin A-like lectin/glucanase, subgroup
PGSC0003DMG400017299	1	#N/A	#N/A	#N/A	#N/A	1.1591	0.0046721	Glycoside hydrolase, family 16||Concanavalin A-like lectin/glucanases superfamily||Concanavalin A-like lectin/glucanase, subgroup||Xyloglucan endo-transglycosylase, C-terminal||Beta-glucanase||Glycoside hydrolase, family 16, active site||Xyloglucan endotransglucosylase/hydrolase
PGSC0003DMG400007794	1	#N/A	#N/A	#N/A	#N/A	1.2447	1.9073e-05	Xyloglucan endo-transglycosylase, C-terminal||Beta-glucanase||Glycoside hydrolase, family 16, active site||Xyloglucan endotransglucosylase/hydrolase||Glycoside hydrolase, family 16||Concanavalin A-like lectin/glucanases superfamily||Concanavalin A-like lectin/glucanase, subgroup
PGSC0003DMG400031101	2	#N/A	#N/A	1.4956	0.0065701	2.3895	6.1639e-08	Concanavalin A-like lectin/glucanases superfamily||Glycoside hydrolase, family 16||Concanavalin A-like lectin/glucanase, subgroup||Xyloglucan endo-transglycosylase, C-terminal||Xyloglucan endotransglucosylase/hydrolase||Beta-glucanase||Glycoside hydrolase, family 16, active site
PGSC0003DMG400014823	2	#N/A	#N/A	0.91522	0.017156	2.4887	6.102e-07	Concanavalin A-like lectin/glucanase, subgroup||Glycoside hydrolase, family 16||Concanavalin A-like lectin/glucanases superfamily||Xyloglucan endotransglucosylase/hydrolase||Beta-glucanase||Glycoside hydrolase, family 16, active site||Xyloglucan endo-transglycosylase, C-terminal
PGSC0003DMG400002309	3	2.0098	0.00017423	1.8469	0.0018232	2.7687	7.9548e-14	Xyloglucan endo-transglycosylase, C-terminal||Glycoside hydrolase, family 16||Concanavalin A-like lectin/glucanases superfamily||Concanavalin A-like lectin/glucanase, subgroup
Novel01105	2	#N/A	#N/A	-2.923	2.4524e-05	#NAME?	5.6868e-14	PREDICTED: probable xyloglucan endotransglucosylase/hydrolase protein 26-like [Solanum tuberosum]
pectin
Gene_id	计数	log2RAPvsDMSO	padj	log2KUvsDMSO	padj	log2RAP-KUvsDMSO	padj	description
PGSC0003DMG400001193	2	#N/A	#N/A	-2.7262	1.4263e-37	-6.1834	1.1319e-130	Pectinesterase inhibitor||Pectin lyase fold/virulence factor||Pectinesterase, active site||Pectinesterase, catalytic||Pectin lyase fold
PGSC0003DMG400016439	2	#N/A	#N/A	-2.1036	0.0068859	-4.5557	1.3171e-08	Pectin lyase fold/virulence factor||Pectin lyase fold||Pectate lyase/Amb allergen||AmbAllergen
PGSC0003DMG400043616	2	#N/A	#N/A	-2.7593	1.6418e-27	-4.4256	7.6381e-53	Pectinesterase, active site||Pectinesterase inhibitor||Pectin lyase fold/virulence factor||Pectin lyase fold||Pectinesterase, catalytic
PGSC0003DMG400018037	2	#N/A	#N/A	-2.4285	3.9743e-17	-4.2017	1.143e-37	Pectin lyase fold||Pectinesterase, catalytic||Pectinesterase, active site||Pectinesterase inhibitor||Pectin lyase fold/virulence factor
PGSC0003DMG400013497	1	#N/A	#N/A	#N/A	#N/A	-2.4255	0.0067629	Pectin lyase fold||Glycoside hydrolase, family 28||Parallel beta-helix repeat||Pectin lyase fold/virulence factor
PGSC0003DMG400013680	3	-1.1093	0.0014825	-1.1981	0.034894	-2.0913	2.7321e-11	Pectin lyase fold/virulence factor||Pectinesterase inhibitor||Pectinesterase, active site||Pectinesterase, catalytic||Pectin lyase fold
PGSC0003DMG400000633	1	#N/A	#N/A	#N/A	#N/A	-1.9671	0.02759	Pectin lyase fold||Pectin lyase fold/virulence factor
PGSC0003DMG400020393	1	#N/A	#N/A	#N/A	#N/A	-1.8961	1.4612e-05	Pectin lyase fold||Glycoside hydrolase, family 28||Parallel beta-helix repeat||Pectin lyase fold/virulence factor
PGSC0003DMG400005363	1	#N/A	#N/A	#N/A	#N/A	-1.8272	0.018182	Pectinacetylesterase
PGSC0003DMG400018038	1	#N/A	#N/A	#N/A	#N/A	-1.734	0.020114	Pectinesterase, active site||Pectin lyase fold/virulence factor||Pectinesterase inhibitor||Pectin lyase fold||Pectinesterase, catalytic
PGSC0003DMG400000186	1	#N/A	#N/A	#N/A	#N/A	-1.651	0.016001	Pectin lyase fold||Glycoside hydrolase, family 28||Parallel beta-helix repeat||Pectin lyase fold/virulence factor
PGSC0003DMG400013516	1	#N/A	#N/A	#N/A	#N/A	-1.1705	0.0080409	Parallel beta-helix repeat||Pectin lyase fold/virulence factor||Pectin lyase fold||Glycoside hydrolase, family 28
PGSC0003DMG400031065	1	#N/A	#N/A	#N/A	#N/A	-0.93928	0.001184	AmbAllergen||Pectate lyase/Amb allergen||Pectin lyase fold||Pectin lyase fold/virulence factor||Parallel beta-helix repeat
PGSC0003DMG400015815	1	#N/A	#N/A	#N/A	#N/A	-0.89878	2.2306e-05	Pectin lyase fold/virulence factor||AmbAllergen||Pectin lyase fold||Pectate lyase/Amb allergen
PGSC0003DMG400029645	1	#N/A	#N/A	#N/A	#N/A	-0.79152	0.00019834	Pectin lyase fold||Pectate lyase/Amb allergen||AmbAllergen||Pectin lyase fold/virulence factor
PGSC0003DMG400002898	1	#N/A	#N/A	#N/A	#N/A	-0.6773	3.7669e-07	Pectinesterase inhibitor
PGSC0003DMG400000293	1	#N/A	#N/A	#N/A	#N/A	-0.59814	0.016462	Pectin lyase fold||Pectinesterase, catalytic||Pectinesterase, active site||Pectin lyase fold/virulence factor
PGSC0003DMG400012017	1	#N/A	#N/A	#N/A	#N/A	-0.49826	0.012674	Pectinesterase inhibitor
PGSC0003DMG402017934	1	#N/A	#N/A	#N/A	#N/A	-0.46492	0.00018095	Pectin lyase fold||Pectinesterase, catalytic||Pectinesterase, active site||Pectinesterase inhibitor||Pectin lyase fold/virulence factor
PGSC0003DMG400031385	1	#N/A	#N/A	#N/A	#N/A	-0.46279	0.0050923	Pectinacetylesterase
PGSC0003DMG400004735	1	#N/A	#N/A	#N/A	#N/A	-0.40487	0.024855	Pectinesterase inhibitor
PGSC0003DMG400019611	2	0.57294	3.1206e-05	#N/A	#N/A	0.35054	0.017728	Pectinesterase, active site||Pectinesterase inhibitor||Pectin lyase fold/virulence factor||Pectin lyase fold||Pectinesterase, catalytic
PGSC0003DMG400010809	1	#N/A	#N/A	#N/A	#N/A	0.46015	0.0002721	Pectinesterase inhibitor
PGSC0003DMG400004617	2	0.58671	0.0067125	#N/A	#N/A	0.51677	0.00074197	Pectinesterase inhibitor
PGSC0003DMG400005206	1	#N/A	#N/A	#N/A	#N/A	0.59303	0.014275	Pectin lyase fold/virulence factor||Pectinesterase, active site||Pectinesterase, catalytic||Pectin lyase fold
PGSC0003DMG400004616	1	#N/A	#N/A	#N/A	#N/A	0.63231	0.016655	Pectinesterase inhibitor
PGSC0003DMG402019982	2	1.1009	3.1782e-05	#N/A	#N/A	0.77651	2.7987e-09	Pectinacetylesterase
PGSC0003DMG400021574	2	#N/A	#N/A	0.90663	0.023443	1.0052	3.2894e-13	Pectinesterase inhibitor
PGSC0003DMG400015711	2	1.223	0.0059984	#N/A	#N/A	1.0929	2.6009e-09	Pectinacetylesterase
PGSC0003DMG401019982	1	0.80068	0.017921	#N/A	#N/A	#N/A	#N/A	Pectinacetylesterase
PGSC0003DMG400027617	1	#N/A	#N/A	-0.56177	0.032217	#N/A	#N/A	Pectinesterase inhibitor
CESA
Gene_id	计数	log2RAPvsDMSO	padj	log2KUvsDMSO	padj	log2RAP-KUvsDMSO	padj	description
PGSC0003DMG400018504	2	#N/A	#N/A	-1.3482	0.0026372	-2.2471	3.0539e-13	Nucleotide-diphospho-sugar transferases||Zinc finger, RING/FYVE/PHD-type||Cellulose synthase
PGSC0003DMG400017110	1	#N/A	#N/A	#N/A	#N/A	-0.48617	0.0038592	Cellulose synthase||Nucleotide-diphospho-sugar transferases
PGSC0003DMG401003156	1	#N/A	#N/A	#N/A	#N/A	0.81207	0.0024336	Zinc finger, RING/FYVE/PHD-type||Cellulose synthase||Nucleotide-diphospho-sugar transferases
PGSC0003DMG400011148	1	#N/A	#N/A	0.79495	0.021789	#N/A	#N/A	Cellulose synthase, RING-type zinc finger||-||Nucleotide-diphospho-sugar transferases||Zinc finger, RING/FYVE/PHD-type||Zinc finger, RING-type||Cellulose synthase
PGSC0003DMG400003822	1	#N/A	#N/A	0.624	0.01131	#N/A	#N/A	Cellulose synthase||Nucleotide-diphospho-sugar transferases
PGSC0003DMG400028426	1	#N/A	#N/A	0.91264	0.00078615	#N/A	#N/A	Nucleotide-diphospho-sugar transferases||Cellulose synthase||Zinc finger, RING-type||Zinc finger, RING/FYVE/PHD-type||Cellulose synthase, RING-type zinc finger
glycine rich protein
Gene_id	计数	log2RAPvsDMSO	padj	log2KUvsDMSO	padj	log2RAP-KUvsDMSO	padj	description
PGSC0003DMG400016473	2	#N/A	#N/A	-0.70181	0.017393	-0.9658	1.0484e-06	Glycine-rich protein
PGSC0003DMG400031120	1	#N/A	#N/A	#N/A	#N/A	0.4692	0.0038292	Glycine-rich protein A3
PGSC0003DMG401025958	1	#N/A	#N/A	#N/A	#N/A	0.64888	3.0629e-05	Glycine-rich protein
PGSC0003DMG400028817	1	#N/A	#N/A	#N/A	#N/A	0.75723	1.1101e-07	Glycine rich protein-interacting protein
PGSC0003DMG400031534	1	#N/A	#N/A	-2.0631	3.6138e-05	#N/A	#N/A	Glycine rich protein
proline
Gene_id	计数	log2RAPvsDMSO	padj	log2KUvsDMSO	padj	log2RAP-KUvsDMSO	padj	description
PGSC0003DMG400029501	1	#N/A	#N/A	#N/A	#N/A	0.28104	0.025463	Hydroxyproline-rich glycoprotein family protein
PGSC0003DMG400021628	1	#N/A	#N/A	#N/A	#N/A	0.34805	0.0018189	Adhesive/proline-rich protein
PGSC0003DMG400029164	1	#N/A	#N/A	#N/A	#N/A	0.39713	0.013622	Hydroxyproline-rich glycoprotein family protein
PGSC0003DMG400030663	1	#N/A	#N/A	#N/A	#N/A	0.57431	2.269e-05	Hydroxyproline-rich glycoprotein
PGSC0003DMG400010050	1	#N/A	#N/A	#N/A	#N/A	0.95036	0.02932	Proline dehydrogenase||FAD-linked oxidoreductase-like||Proline oxidase
Gene_id	计数	log2RAPvsDMSO	padj	log2KUvsDMSO	padj	log2RAP-KUvsDMSO	padj	description
PGSC0003DMG400029635	1	#N/A	#N/A	#N/A	#N/A	-1.2271	0.0001902	Histidine-rich glycoprotein
